# Supplementary material for: Loss of Kat2a enhances transcriptional noise and depletes acute myeloid leukemia stem-like cells
Source: eLife. 2020 Jan 27;9:e51754. doi: 10.7554/eLife.51754 (PMC7039681; doi:10.7554/eLife.51754)
Supplement: Figure 1—figure supplement 1—source data 1. [file elife-51754-fig1-figsupp1-data1.xlsx]

## Sheet: Sheet1
	G					M					GM					E					Meg					MegE					Mix
HSC-Kat2aWT	0	0	0	0	0	0	0	0	0	0	0.23	0.25	0.43	0.25	0.31	0	0	0	0	0	0	0	0	0	0.03	0	0	0	0	0	0.06	0.06	0.05	0.05	0.06
HSC-Kat2a KO	0	0	0	0	0	0	0	0	0	0.01	0.3	0.29	0.33	0.28	0.32	0	0	0	0	0	0	0	0	0	0.01	0	0	0	0	0	0.05	0.02	0.04	0.02	0.02
MPP-Kat2aWT	0	0.01	0	0	0	0.01	0	0	0	0.01	0.24	0.2	0.23	0.19	0.26	0	0	0	0	0	0	0	0	0	0.01	0	0	0	0	0	0.14	0.03	0.02	0.03	0.1
MPP-Kat2a KO	0	0	0	0	0	0	0	0	0	0	0.2	0.23	0.16	0.21	0.26	0	0	0	0	0	0	0	0.01	0	0	0	0	0	0	0	0.05	0.01	0.02	0.02	0.05
GMP-Kat2aWT	0.15	0.03	0.07	0.03		0.1	0.01	0.04	0		0.23	0.06	0.12	0.05		0	0	0	0		0	0	0	0		0	0	0	0		0	0	0	0
GMP-Kat2a KO	0.15	0.06	0.08	0.02		0.06	0.01	0.04	0.01		0.13	0.14	0.17	0.09		0	0	0	0		0	0	0	0		0	0	0	0		0	0	0	0
MEP-Kat2aWT	0	0	0	0	0	0	0	0	0	0	0.02	0.02	0.02	0.04	0.02	0.05	0.01	0.02	0.01	0.01	0.02	0.01	0.03	0	0.03	0.01	0	0	0.01	0.03	0.01	0.01	0	0	0.02
MEP-Kat2a KO	0	0	0	0	0	0.01	0	0	0	0	0.02	0.04	0.01	0.02	0.02	0.03	0	0	0	0	0.01	0.02	0	0.01	0.04	0.01	0	0	0	0.01	0.01	0.01	0	0	0.02
