# Supplementary material for: Loss of Kat2a enhances transcriptional noise and depletes acute myeloid leukemia stem-like cells
Source: eLife. 2020 Jan 27;9:e51754. doi: 10.7554/eLife.51754 (PMC7039681; doi:10.7554/eLife.51754)
Supplement: Figure 1—figure supplement 2—source data 1. [file elife-51754-fig1-figsupp2-data1.xlsx]

## Sheet: Sheet1
	Compact			Mixed			Disperse
Kat2a WT	0.589666	0.638021	0.646259	0.319149	0.291667	0.261905	0.0911854	0.070313	0.091837
Kat2a KO	0.437811	0.392265	0.415525	0.378109	0.475138	0.401826	0.18408	0.132597	0.182648
