# Supplementary material for: Loss of Kat2a enhances transcriptional noise and depletes acute myeloid leukemia stem-like cells
Source: eLife. 2020 Jan 27;9:e51754. doi: 10.7554/eLife.51754 (PMC7039681; doi:10.7554/eLife.51754)
Supplement: Figure 3—source code 1. [file elife-51754-fig3-code1.zip › Fig. 3C/globalCVmatrix.txt]

gene pos_mean pos_sd pos_sCV Fano_pos neg_mean neg_sd neg_sCV Fano_neg
Lypla1 0.3908 0.7834 4.0179 1.5703 0.4385 0.7545 2.9607 1.2982
Tcea1 0.2598 0.6668 6.5878 1.7115 0.2541 0.6202 5.9563 1.5137
Atp6v1h 0.2066 0.5934 8.2514 1.7047 0.2609 0.6228 5.697 1.4866
Rrs1 0.1841 0.5597 9.2385 1.7011 0.2199 0.5576 6.4327 1.4143
Sgk3 0.3697 0.7842 4.4982 1.6632 0.4294 0.7667 3.1887 1.3691
Cops5 0.3127 0.731 5.4663 1.7092 0.3269 0.6771 4.2905 1.4025
Tram1 1.1741 1.1654 0.9853 1.1568 1.225 1.0496 0.7341 0.8993
Eya1 0.2067 0.6204 9.0103 1.8623 0.263 0.6334 5.8017 1.5256
Terf1 0.2097 0.6133 8.5578 1.7942 0.1528 0.4756 9.6921 1.4807
Rpl7 2.0943 1.2517 0.3572 0.7481 2.3444 1.0565 0.2031 0.4761
Ube2w 0.2049 0.6053 8.7272 1.7882 0.2611 0.6242 5.7146 1.4921
Tceb1 0.4389 0.8388 3.653 1.6033 0.4252 0.7673 3.2574 1.3849
Mcm3 0.2412 0.6429 7.1064 1.7137 0.2265 0.5751 6.4456 1.46
Ogfrl1 0.4585 0.8775 3.6638 1.6797 0.567 0.8714 2.362 1.3393
Ptp4a1 0.5006 0.8949 3.1957 1.5999 0.6235 0.8915 2.0443 1.2747
Ccdc115 0.5806 0.9406 2.6246 1.5238 0.5612 0.8559 2.3258 1.3053
Imp4 0.2066 0.6063 8.6139 1.7793 0.2086 0.5588 7.1792 1.4974
Ptpn18 0.762 1.0586 1.9297 1.4705 0.9553 1.029 1.1603 1.1084
Cox5b 1.3664 1.1938 0.7633 1.043 1.463 1.0741 0.539 0.7885
Unc50 0.2744 0.7059 6.618 1.8161 0.3277 0.6939 4.4839 1.4693
Mrpl30 0.4922 0.8963 3.316 1.6322 0.5422 0.8592 2.5107 1.3614
Txndc9 0.3745 0.8032 4.6013 1.723 0.5062 0.8238 2.6485 1.3407
Eif5b 0.2104 0.6155 8.557 1.8006 0.326 0.6997 4.6059 1.5016
Pdcl3 0.4968 0.8975 3.2641 1.6215 0.5662 0.8699 2.3607 1.3366
Rpl31 1.56 1.2446 0.6365 0.993 1.9395 1.1035 0.3237 0.6278
Il1r2 0.254 0.7201 8.0397 2.0419 0.5141 0.9648 3.5224 1.8107
Mrps9 0.281 0.6835 5.9169 1.6625 0.2968 0.6494 4.7879 1.4209
Asnsd1 0.3897 0.8015 4.2311 1.6487 0.4704 0.8012 2.9007 1.3646
Stk17b 0.1943 0.6138 9.9776 1.9387 0.2244 0.623 7.7065 1.7294
Sf3b1 0.6472 0.9902 2.341 1.515 0.8426 0.9918 1.3857 1.1676
Hspd1 0.3349 0.7507 5.0249 1.6828 0.4625 0.8058 3.0348 1.4038
Hspe1 0.2379 0.6542 7.5618 1.799 0.2664 0.6355 5.6935 1.5165
Mob4 0.3163 0.7444 5.5405 1.7522 0.3232 0.6933 4.602 1.4874
Bzw1 0.9603 1.1051 1.3243 1.2717 1.0036 1.0378 1.0693 1.0731
Ndufb3 0.612 0.964 2.4813 1.5185 0.7011 0.9176 1.7128 1.2008
Cflar 0.1901 0.5926 9.7134 1.8469 0.2049 0.5638 7.5739 1.5516
Casp8 0.2627 0.6795 6.691 1.7577 0.2529 0.6113 5.845 1.478
Sumo1 1.4785 1.2154 0.6758 0.9991 1.3307 1.0549 0.6284 0.8362
Eef1b2 0.7198 1.0425 2.0973 1.5097 0.8735 1.0134 1.3461 1.1758
Idh1 0.1531 0.5325 12.0932 1.8516 0.3269 0.7051 4.6512 1.5206
Rpe 0.1492 0.5142 11.8761 1.772 0.2455 0.5982 5.938 1.4578
Acadl 0.1909 0.5819 9.2963 1.7743 0.2178 0.5761 6.9972 1.5239
Rpl37a 2.4579 1.1033 0.2015 0.4952 2.9067 0.9041 0.0967 0.2812
Arpc2 3.2552 0.7647 0.0552 0.1796 3.196 0.6696 0.0439 0.1403
Aamp 0.3016 0.7163 5.6417 1.7014 0.3375 0.6917 4.1993 1.4174
Ctdsp1 0.2207 0.6327 8.2208 1.8141 0.2469 0.6089 6.0812 1.5016
Cnppd1 0.2477 0.6695 7.3082 1.8099 0.3357 0.7038 4.3942 1.4753
Zfand2b 0.2824 0.7164 6.4342 1.8173 0.3502 0.7282 4.3249 1.5145
Stk16 0.3957 0.8115 4.2066 1.6644 0.4298 0.7659 3.1757 1.3648
Tuba4a 1.0395 1.1898 1.3101 1.3619 1.2185 1.1347 0.8671 1.0566
Wdfy1 0.1609 0.5461 11.5152 1.8531 0.2117 0.5692 7.2294 1.5306
Mrpl44 0.2292 0.6406 7.8153 1.7909 0.2442 0.5959 5.9554 1.4541
Serpine2 0.5308 0.9672 3.3201 1.7623 0.321 0.723 5.0723 1.6283
Mff 0.4784 0.8769 3.3598 1.6073 0.5081 0.8226 2.6213 1.3319
Sp110 0.4415 0.8473 3.6834 1.6261 0.4275 0.7657 3.2076 1.3714
Sp140 0.1918 0.5887 9.4192 1.8067 0.322 0.6928 4.6295 1.4906
Sp100 0.4871 0.8828 3.285 1.6 0.588 0.874 2.209 1.299
Itm2c 0.2186 0.6595 9.1048 1.99 0.2091 0.5923 8.0206 1.6774
Psmd1 0.1967 0.5785 8.6457 1.701 0.2321 0.5848 6.3484 1.4735
Ncl 0.56 0.9364 2.7956 1.5657 0.798 0.996 1.5579 1.2432
Ptma 4.3098 1.0121 0.0551 0.2377 3.6857 1.3017 0.1247 0.4597
Pde6d 0.2298 0.6434 7.8371 1.8013 0.2876 0.6555 5.1934 1.4938
Eif4e2 0.3023 0.7321 5.8666 1.7732 0.3401 0.7072 4.3241 1.4706
Cops8 0.3051 0.726 5.6627 1.7277 0.3271 0.6817 4.3436 1.4207
Lrrfip1 0.2627 0.6723 6.549 1.7204 0.4262 0.7847 3.3895 1.4447
Ramp1 1.6614 1.3202 0.6315 1.0491 1.404 1.219 0.7539 1.0584
Ube2f 0.2915 0.7263 6.2079 1.8096 0.283 0.6541 5.3441 1.5121
Ilkap 0.3185 0.7571 5.6515 1.7998 0.2852 0.6478 5.1584 1.4712
Hes6 0.5304 0.9281 3.0618 1.624 0.5739 0.8769 2.3345 1.3399
Ndufa10 0.4215 0.831 3.8865 1.6383 0.4644 0.7866 2.8685 1.3322
Myeov2 0.4573 0.8458 3.421 1.5643 0.5513 0.8369 2.3049 1.2706
Ppp1r7 0.2042 0.6058 8.7962 1.7966 0.1829 0.5257 8.2603 1.5109
Dtymk 0.7714 1.0792 1.9572 1.5098 0.8418 1.0355 1.5131 1.2738
Fam174a 0.2248 0.6498 8.3558 1.8784 0.3842 0.7667 3.9816 1.5299
D1Ertd622e 0.4215 0.8606 4.1695 1.7574 0.4507 0.8178 3.2926 1.4839
1810006J02Rik 0.1607 0.5343 11.0531 1.7764 0.2289 0.5806 6.4318 1.4725
Vps4b 0.1749 0.5591 10.2163 1.7871 0.2724 0.6317 5.3796 1.4652
Tsn 0.4042 0.8185 4.1011 1.6575 0.3924 0.7438 3.5922 1.4098
Nifk 0.1676 0.5393 10.3594 1.7359 0.1794 0.509 8.0449 1.4436
Ralb 0.1874 0.5762 9.4548 1.7717 0.3502 0.7102 4.1131 1.4403
Dbi 1.0369 1.1567 1.2443 1.2903 1.0518 1.0588 1.0133 1.0658
Actr3 1.8473 1.1811 0.4088 0.7552 2.1038 0.9782 0.2162 0.4548
Ubxn4 0.1762 0.5755 10.6701 1.8798 0.2802 0.6461 5.3163 1.4897
Mcm6 0.3243 0.7419 5.2351 1.6975 0.3296 0.6902 4.3849 1.4454
Dars 0.814 1.0499 1.6638 1.3542 0.8145 0.9655 1.405 1.1444
Rassf5 0.1647 0.5591 11.5186 1.8975 0.2426 0.6165 6.4552 1.5663
Nucks1 0.249 0.6486 6.7858 1.6895 0.3073 0.671 4.7665 1.4649
Snrpe 0.6119 0.954 2.4307 1.4874 0.6093 0.8868 2.1185 1.2908
Btg2 0.4065 0.8909 4.8037 1.9525 0.6525 1.0114 2.4026 1.5677
Adipor1 0.8509 1.0731 1.5905 1.3534 0.8935 1.0065 1.2689 1.1338
Ptpn7 0.2156 0.6 7.7419 1.6694 0.2527 0.5981 5.6019 1.4155
Rnpep 0.2195 0.6277 8.18 1.7953 0.2697 0.6333 5.5155 1.4874
Timm17a 0.4811 0.8734 3.2959 1.5856 0.3746 0.7256 3.7531 1.4057
Csrp1 0.2971 0.6999 5.55 1.6489 0.298 0.6531 4.8035 1.4315
Ptprc 0.1658 0.5591 11.372 1.8854 0.3416 0.7409 4.7044 1.6069
Glrx2 0.2042 0.6147 9.0618 1.8505 0.2258 0.5943 6.9291 1.5644
Uchl5 0.5439 0.9165 2.8391 1.5443 0.5112 0.8225 2.5888 1.3234
Rgs2 0.3089 0.7767 6.3195 1.9524 0.4827 0.8674 3.2299 1.5589
Rgs18 0.3338 0.7661 5.2678 1.7583 0.4634 0.8137 3.0836 1.4289
Tpr 0.2822 0.717 6.4543 1.8216 0.7032 0.9491 1.8218 1.2811
Arpc5 1.8936 1.1604 0.3755 0.7111 2.1118 1.0222 0.2343 0.4948
Ncf2 0.481 0.8854 3.3887 1.6299 0.7445 0.9718 1.7038 1.2684
Glul 0.583 0.9909 2.8887 1.6842 0.6205 0.911 2.1556 1.3376
Ier5 0.6183 1.0181 2.7116 1.6765 0.5726 0.9369 2.6772 1.533
Acbd6 0.2109 0.6219 8.6921 1.8334 0.2201 0.5731 6.7809 1.4924
Qsox1 0.1531 0.5338 12.1612 1.8614 0.2225 0.595 7.1519 1.5913
Tor1aip1 0.2812 0.7105 6.3832 1.7951 0.3001 0.6781 5.1048 1.5321
Gm2000 0.9887 1.0989 1.2354 1.2214 1.0435 1.0267 0.968 1.0101
4930523C07Rik 0.1445 0.5163 12.7589 1.8441 0.244 0.6243 6.5446 1.5972
Mrps14 0.8923 1.1002 1.5202 1.3565 0.8868 0.9994 1.2701 1.1263
Cacybp 0.4994 0.8971 3.227 1.6115 0.4375 0.7693 3.0927 1.3529
Rabgap1l 0.1599 0.5508 11.8624 1.8972 0.2155 0.5736 7.0859 1.5268
Prdx6 1.3287 1.2209 0.8444 1.1219 1.4291 1.107 0.6 0.8574
Vamp4 0.2553 0.6881 7.2647 1.8545 0.2152 0.5933 7.6011 1.6357
Sell 0.6443 1.0134 2.4738 1.5938 0.7048 0.9687 1.8892 1.3314
Tiprl 0.3577 0.7712 4.6486 1.6628 0.3211 0.6747 4.4151 1.4177
Mpc2 0.7688 1.0841 1.9881 1.5285 0.8076 1.0175 1.5874 1.2819
Rcsd1 0.257 0.6758 6.9158 1.7771 0.31 0.6729 4.71 1.4603
Creg1 0.6276 1.0273 2.679 1.6814 0.5596 0.8996 2.5846 1.4463
Tada1 0.1986 0.5904 8.8423 1.7557 0.204 0.5447 7.1276 1.4542
Tmco1 0.4275 0.8486 3.9405 1.6844 0.4282 0.7812 3.3282 1.4252
Uap1 0.2414 0.6469 7.1832 1.7338 0.245 0.5997 5.993 1.4681
Fcgr2b 0.3871 0.8355 4.6588 1.8034 0.4199 0.7841 3.4875 1.4643
Fcgr3 0.7175 1.0949 2.3285 1.6708 1.0471 1.1287 1.162 1.2167
Sdhc 0.2639 0.6808 6.6579 1.7567 0.2932 0.6495 4.906 1.4386
Fcer1g 2.2995 1.1861 0.2661 0.6118 2.7841 0.9001 0.1045 0.291
Ndufs2 0.4003 0.8098 4.0929 1.6384 0.485 0.8075 2.7727 1.3447
Ufc1 0.4629 0.8859 3.6636 1.6957 0.4862 0.825 2.8798 1.4001
Pfdn2 0.8518 1.0946 1.6512 1.4065 0.7572 0.9509 1.5771 1.1941
Arhgap30 0.1319 0.5024 14.5042 1.9135 0.2519 0.6349 6.3505 1.5999
Cd48 0.3253 0.7852 5.8246 1.8949 0.4628 0.8575 3.4336 1.589
Tagln2 1.9246 1.2533 0.4241 0.8162 1.7646 1.1726 0.4416 0.7793
Rbm8a2 0.5852 0.912 2.4283 1.4212 0.404 0.7196 3.1727 1.2817
Adss 0.3624 0.7711 4.5271 1.6406 0.4698 0.8033 2.9231 1.3733
Cox20 0.2482 0.6531 6.9231 1.7185 0.2339 0.5941 6.4506 1.5089
Hnrnpu 0.8646 1.0664 1.5213 1.3153 0.879 0.9853 1.2565 1.1045
H3f3a 3.161 0.8728 0.0762 0.241 3.3305 0.6612 0.0394 0.1313
Pycr2 0.2333 0.6445 7.6279 1.7799 0.2876 0.6456 5.041 1.4496
Cnih4 0.3599 0.7782 4.677 1.6831 0.2902 0.6657 5.2626 1.5272
Lbr 0.8934 1.0816 1.4657 1.3094 1.1931 1.0546 0.7813 0.9322
Srp9 0.9905 1.1426 1.3308 1.3181 0.8868 1.0031 1.2795 1.1346
Degs1 0.5828 0.9737 2.7915 1.6269 0.7536 1.008 1.7893 1.3483
Marc2 0.2949 0.7192 5.9491 1.7543 0.3538 0.7084 4.0104 1.4187
Traf3ip3 0.1882 0.5873 9.7412 1.8331 0.2722 0.6426 5.5733 1.5171
Hsd11b1 0.2139 0.6313 8.7094 1.863 0.2205 0.5991 7.3808 1.6276
G0s2 0.1987 0.6299 10.0456 1.9963 0.2914 0.7439 6.5158 1.8989
Cr1l 0.2827 0.7037 6.1974 1.7518 0.3501 0.7174 4.199 1.4701
Hspa14 0.2174 0.6113 7.9055 1.7187 0.2298 0.5783 6.331 1.4552
Fam107b 0.8761 1.0936 1.5581 1.3651 0.8879 0.9891 1.241 1.1018
Phyh 0.2368 0.6582 7.7281 1.8298 0.2231 0.5895 6.9824 1.5578
Cdc123 0.2663 0.6831 6.5806 1.7523 0.2968 0.647 4.7529 1.4105
Nudt5 0.1823 0.5631 9.5389 1.739 0.1844 0.5099 7.6468 1.4101
Celf2 0.5596 0.9324 2.7766 1.5537 0.6567 0.9149 1.941 1.2746
Atp5c1 1.43 1.2235 0.732 1.0468 1.2334 1.081 0.7681 0.9474
Rbm17 0.475 0.8712 3.3633 1.5976 0.4244 0.7637 3.2383 1.3743
Rsu1 0.7156 1.0325 2.0817 1.4897 0.7451 0.9559 1.6457 1.2263
Vim 0.7127 1.0907 2.3421 1.6692 1.2978 1.1422 0.7746 1.0052
Commd3 0.4705 0.8763 3.4695 1.6322 0.4782 0.8066 2.8454 1.3607
Apbb1ip 0.3719 0.8014 4.6421 1.7266 0.493 0.8278 2.8196 1.3901
Abi1 0.3358 0.7685 5.2378 1.7589 0.3191 0.6887 4.6594 1.4866
Arrdc1 0.2377 0.6531 7.5507 1.7946 0.2863 0.6596 5.309 1.5198
Mrpl41 0.2232 0.6257 7.858 1.754 0.2718 0.6285 5.3473 1.4534
Tubb4b 0.5082 0.9248 3.3111 1.6828 0.5763 0.9188 2.5419 1.4649
Tmem203 0.1935 0.5971 9.5188 1.8423 0.2091 0.5743 7.5477 1.5779
Ssna1 0.8002 1.0679 1.7811 1.4252 0.8253 0.9776 1.4032 1.1581
Uap1l1 0.195 0.5909 9.1852 1.7908 0.2346 0.5951 6.4322 1.5093
BC029214 0.2381 0.6621 7.7357 1.8415 0.2691 0.636 5.5853 1.503
Edf1 0.7266 1.034 2.0248 1.4713 0.8313 0.9868 1.4091 1.1714
Phpt1 0.3409 0.7466 4.7955 1.6349 0.3864 0.7082 3.3587 1.2978
Agpat2 0.3895 0.8205 4.4363 1.7281 0.4348 0.8019 3.4011 1.479
Rpl7a 1.4111 1.2314 0.7615 1.0746 1.6821 1.1357 0.4558 0.7667
Surf4 0.278 0.6965 6.2784 1.7453 0.2785 0.6395 5.2741 1.4686
Fcnb 1.6277 1.6234 0.9947 1.6191 1.2897 1.4404 1.2474 1.6087
Set 0.7065 1.02 2.0843 1.4725 0.6978 0.954 1.8692 1.3043
Ppp2r4 0.258 0.6647 6.6353 1.7121 0.3006 0.6514 4.6945 1.4114
Tor1a 0.8259 1.0923 1.7492 1.4446 0.7765 0.9658 1.547 1.2012
BC005624 0.1967 0.5951 9.1522 1.8004 0.2328 0.5891 6.4021 1.4906
Swi5 1.0199 1.1637 1.3018 1.3277 0.976 1.0425 1.141 1.1136
1110008P14Rik 0.2736 0.7108 6.751 1.8468 0.3875 0.781 4.0624 1.5741
Lcn2 2.0113 1.7121 0.7246 1.4574 2.7007 1.7983 0.4434 1.1974
Dpm2 0.199 0.603 9.1821 1.8271 0.2484 0.6084 5.998 1.49
Cdk9 0.2977 0.7343 6.0834 1.8112 0.3079 0.6926 5.0616 1.5583
Tor2a 0.2051 0.6014 8.5947 1.7631 0.2252 0.5837 6.7158 1.5126
Rpl12 1.0239 1.1811 1.3305 1.3623 1.3739 1.1727 0.7286 1.001
Hspa5 1.5137 1.2461 0.6777 1.0259 1.5931 1.1601 0.5303 0.8448
Fbxw2 0.2103 0.6161 8.58 1.8046 0.2185 0.58 7.0466 1.5397
Psmd5 0.2789 0.6819 5.9777 1.6671 0.2879 0.627 4.7446 1.3658
Rab14 0.6298 0.9887 2.4641 1.552 0.7096 0.9359 1.7393 1.2342
Gsn 0.9325 1.1375 1.488 1.3876 0.8607 1.0634 1.5265 1.3138
Stom 0.1396 0.5024 12.9554 1.8084 0.2199 0.575 6.8337 1.503
Ndufa8 0.7598 1.0442 1.8885 1.4349 0.8279 0.9763 1.3906 1.1513
Ptgs1 0.1566 0.5326 11.5723 1.8117 0.2487 0.6115 6.0434 1.5032
Psmb7 0.649 0.9879 2.3168 1.5036 0.6836 0.9067 1.7593 1.2027
Rpl35 3.0392 1.0063 0.1096 0.3332 3.0485 0.9647 0.1001 0.3053
Arpc5l 0.6251 1.0017 2.5683 1.6054 0.5371 0.8734 2.6446 1.4203
Ppp6c 0.3258 0.7408 5.1712 1.6847 0.3987 0.7378 3.4248 1.3654
Arhgap15 0.5106 0.9016 3.1176 1.5919 0.5759 0.8648 2.2555 1.2989
Zeb2 0.1737 0.5974 11.8281 2.0546 0.3273 0.7394 5.1044 1.6705
Mmadhc 0.2413 0.6477 7.2085 1.7391 0.2297 0.5851 6.4895 1.4906
Prpf40a 0.3638 0.7843 4.6487 1.691 0.536 0.8429 2.4727 1.3255
Arl6ip6 0.3033 0.7273 5.7484 1.7437 0.3201 0.6869 4.6052 1.474
Baz2b 0.5429 0.938 2.9843 1.6203 0.7233 0.955 1.7435 1.261
March7 0.2012 0.6005 8.9103 1.7925 0.2385 0.6043 6.4193 1.5312
Rbms1 0.1942 0.6001 9.5521 1.8548 0.3369 0.7261 4.6447 1.5648
Psmd14 0.5447 0.9163 2.8301 1.5415 0.6071 0.8778 2.0903 1.2691
Gca 0.1629 0.5443 11.1672 1.8189 0.2725 0.6398 5.5118 1.5021
Spc25 0.2661 0.6938 6.7988 1.809 0.2309 0.6122 7.0323 1.6234
Ppig 0.4173 0.8381 4.0335 1.6832 0.4828 0.8082 2.8022 1.3529
Ssb 0.6159 0.9509 2.3839 1.4683 0.5246 0.8298 2.5018 1.3125
Gorasp2 0.3725 0.8094 4.7217 1.7587 0.2998 0.6647 4.9157 1.4737
Hat1 0.2025 0.5882 8.442 1.7092 0.235 0.5837 6.1712 1.45
Ola1 0.2571 0.6719 6.8295 1.7558 0.2733 0.6295 5.3054 1.4499
Atp5g3 0.3815 0.7889 4.2755 1.6313 0.4558 0.7819 2.9428 1.3413
Mtx2 0.2682 0.6859 6.5413 1.7542 0.3121 0.6582 4.4466 1.3879
Hnrnpa3 2.5479 1.1152 0.1916 0.4881 2.2599 1.0924 0.2336 0.528
Nfe2l2 0.2646 0.7058 7.1166 1.8827 0.2389 0.608 6.4777 1.5474
Ube2e3 0.431 0.8556 3.9399 1.6983 0.2897 0.6559 5.1266 1.4851
Zc3h15 0.2177 0.6253 8.2468 1.7957 0.2252 0.5766 6.5549 1.4763
2700094K13Rik 0.6973 1.0219 2.1477 1.4976 0.6197 0.9011 2.1141 1.3101
Tmx2 0.1696 0.5371 10.0315 1.7011 0.1827 0.5061 7.6762 1.4021
Ssrp1 0.3872 0.788 4.1421 1.6038 0.3989 0.7415 3.4555 1.3783
Mtch2 0.3185 0.7386 5.377 1.7127 0.3585 0.711 3.9334 1.4102
Ndufs3 0.6022 0.9689 2.5886 1.5589 0.5631 0.8533 2.296 1.293
Rapsn 0.1981 0.6196 9.7846 1.9382 0.2235 0.5927 7.0314 1.5716
Psmc3 0.6229 0.9703 2.4262 1.5114 0.6091 0.8771 2.0732 1.2628
Spi1 1.6953 1.2307 0.527 0.8934 1.8369 1.052 0.328 0.6025
Arfgap2 0.1948 0.5962 9.3676 1.8248 0.214 0.5683 7.0519 1.509
Pex16 0.2058 0.6104 8.7974 1.8105 0.1806 0.532 8.6823 1.5676
Cd82 0.2002 0.6037 9.0899 1.8201 0.2618 0.6364 5.9071 1.5466
Hsd17b12 0.2426 0.6333 6.8157 1.6533 0.28 0.6383 5.1982 1.4553
Api5 0.2088 0.6004 8.2656 1.7261 0.2438 0.5871 5.799 1.4137
B230118H07Rik 0.2446 0.6605 7.2886 1.7831 0.2668 0.6524 5.977 1.5949
Cd44 0.2025 0.6156 9.2449 1.8719 0.2642 0.6548 6.1449 1.6232
Caprin1 0.2477 0.6378 6.631 1.6423 0.3198 0.662 4.2855 1.3705
Lmo2 1.2664 1.2482 0.9715 1.2303 1.2794 1.125 0.7732 0.9893
Eif3m 0.8368 1.0761 1.6538 1.3839 0.8963 1.0014 1.2481 1.1187
Immp1l 0.211 0.6158 8.5157 1.7971 0.2127 0.5688 7.1516 1.5211
Lin7c 0.2334 0.6452 7.6432 1.7838 0.1603 0.4992 9.698 1.5546
Ccdc34 0.2169 0.6194 8.1522 1.7684 0.2644 0.6374 5.8107 1.5364
Nop10 0.8262 1.112 1.8115 1.4966 0.7087 0.954 1.8122 1.2843
Emc4 0.2889 0.7088 6.0173 1.7386 0.2975 0.6466 4.7231 1.4051
Emc7 0.5908 0.9578 2.6285 1.5529 0.5429 0.8471 2.4344 1.3217
Srp14 0.5792 0.9561 2.7252 1.5783 0.654 0.9144 1.9551 1.2786
1700020I14Rik 0.2243 0.6278 7.8356 1.7573 0.2841 0.6558 5.3302 1.5141
Nusap1 0.3642 0.8129 4.9806 1.8142 0.2712 0.6783 6.2566 1.6966
Rtf1 0.2397 0.6649 7.6926 1.8442 0.3631 0.7292 4.0336 1.4645
Snap23 0.2192 0.6296 8.2487 1.8083 0.307 0.7015 5.2226 1.6032
Ccndbp1 0.227 0.6457 8.0912 1.8367 0.2445 0.6259 6.5542 1.6025
Pdia3 1.1785 1.1615 0.9713 1.1447 1.2314 1.0882 0.7809 0.9617
Serf2 2.388 1.0632 0.1982 0.4734 2.2953 0.9666 0.1774 0.4071
Hypk 0.5367 0.8967 2.7915 1.4983 0.4919 0.8012 2.6529 1.3049
Mfap1b 0.1834 0.5735 9.7738 1.7928 0.1914 0.5389 7.9249 1.517
Eif3j1 0.2323 0.6153 7.0165 1.6299 0.2883 0.6378 4.8929 1.4107
B2m 2.8471 1.1866 0.1737 0.4946 2.525 1.0156 0.1618 0.4085
Gatm 0.8098 1.0906 1.8136 1.4687 0.7781 1.0025 1.6601 1.2917
AA467197 0.1758 0.5993 11.617 2.0426 0.3014 0.7699 6.5235 1.9664
Sqrdl 0.2376 0.6661 7.8592 1.8673 0.3888 0.7588 3.8092 1.4811
Dut 0.7844 1.0967 1.9548 1.5334 0.6532 0.9777 2.2402 1.4634
Atp8b4 0.2651 0.678 6.5403 1.734 0.3467 0.6996 4.0724 1.4118
Usp50 0.2312 0.6163 7.1082 1.6432 0.2148 0.5433 6.3953 1.374
Blvra 0.2309 0.6381 7.6349 1.763 0.2514 0.6179 6.0419 1.5188
Dusp2 0.4306 0.8897 4.2683 1.8381 0.2683 0.6686 6.2121 1.6665
Sirpa 0.2004 0.5978 8.8934 1.7826 0.313 0.6906 4.8672 1.5235
Snrpb 1.3684 1.2171 0.7911 1.0826 1.2704 1.0859 0.7306 0.9281
Nop56 0.2188 0.6268 8.2099 1.7961 0.2714 0.6312 5.4071 1.4677
Idh3b 0.1955 0.5927 9.1871 1.7964 0.1927 0.5428 7.9344 1.5288
Ptpra 0.1937 0.5889 9.2411 1.7903 0.2732 0.6347 5.3995 1.4749
Mrps26 0.4098 0.8235 4.0379 1.6548 0.3682 0.7172 3.7945 1.3971
Ddrgk1 0.5491 0.9371 2.9129 1.5993 0.544 0.8489 2.4352 1.3247
Itpa 0.1691 0.5438 10.3344 1.748 0.1881 0.5214 7.6847 1.4454
Tmem230 0.2373 0.6472 7.4357 1.7647 0.2285 0.5863 6.5835 1.5043
Pcna 0.7256 1.0557 2.1167 1.536 0.6002 0.9183 2.3408 1.4051
Tmx4 0.2581 0.6809 6.9602 1.7963 0.3435 0.7282 4.4937 1.5438
Snrpb2 0.5356 0.9262 2.99 1.6015 0.4399 0.7832 3.1697 1.3944
Dstn 1.63 1.2636 0.601 0.9796 1.8836 1.1207 0.354 0.6668
Rrbp1 0.1777 0.579 10.6133 1.8863 0.4026 0.7736 3.6928 1.4866
Snx5 0.2253 0.6384 8.0312 1.8091 0.2489 0.6066 5.9423 1.4787
Dtd1 0.1666 0.5376 10.417 1.7351 0.1913 0.531 7.7011 1.4735
Naa20 0.2872 0.7046 6.0171 1.7283 0.2238 0.5763 6.6299 1.4838
Xrn2 0.211 0.6175 8.5645 1.8072 0.3109 0.6756 4.7226 1.4681
Nxt1 0.411 0.8187 3.9688 1.631 0.3817 0.7297 3.6543 1.395
Cst3 1.8278 1.3068 0.5111 0.9343 2.0003 1.1549 0.3334 0.6668
Apmap 0.2721 0.684 6.3184 1.7194 0.3403 0.6967 4.1916 1.4263
Nsfl1c 0.1806 0.5605 9.6292 1.7394 0.2117 0.5572 6.9261 1.4663
Fkbp1a 0.6742 1.0097 2.243 1.5122 0.6133 0.8901 2.1061 1.2917
Rbck1 0.2532 0.6701 7.0032 1.7732 0.2657 0.6114 5.296 1.407
H13 0.6295 0.9972 2.5093 1.5797 0.6496 0.9157 1.9873 1.2909
Id1 0.6328 1.0592 2.801 1.7726 0.8355 1.07 1.6403 1.3704
Pdrg1 0.2045 0.6106 8.9148 1.823 0.2497 0.6172 6.1094 1.5256
Hck 0.2099 0.6268 8.9162 1.8716 0.3623 0.7514 4.3021 1.5586
Commd7 0.47 0.8738 3.4567 1.6246 0.5369 0.8427 2.4638 1.3227
Mapre1 0.5612 0.9268 2.728 1.5308 0.6155 0.8902 2.0917 1.2875
Chmp4b 0.6158 0.998 2.6266 1.6174 0.6833 0.9356 1.875 1.2811
Raly 0.8529 1.074 1.5855 1.3523 0.8166 0.9748 1.4252 1.1638
Eif2s2 0.7484 1.0383 1.9251 1.4407 0.6121 0.8861 2.0961 1.2829
Dynlrb1 0.9481 1.1347 1.4323 1.358 0.8654 0.994 1.3193 1.1417
Edem2 0.2328 0.6524 7.8526 1.8281 0.2361 0.5963 6.3795 1.5061
Eif6 0.6364 0.9873 2.4069 1.5317 0.6693 0.8947 1.787 1.196
Ergic3 0.3847 0.8111 4.4442 1.7098 0.3963 0.7454 3.5385 1.4022
Romo1 0.349 0.7463 4.5731 1.5959 0.4005 0.7259 3.2856 1.3159
Rbm39 1.1933 1.1848 0.9858 1.1764 1.2382 1.0692 0.7457 0.9233
Scand1 0.9434 1.1424 1.4664 1.3834 1.0794 1.0619 0.9679 1.0447
1110008F13Rik 1.6277 1.2408 0.5812 0.946 1.8176 1.0906 0.36 0.6544
Samhd1 0.2768 0.7329 7.0119 1.9407 0.3852 0.8141 4.4677 1.7208
Rpn2 0.8435 1.0764 1.6286 1.3737 0.7937 0.9654 1.4795 1.1742
Manbal 0.2587 0.6865 7.0406 1.8217 0.2216 0.5873 7.0268 1.5569
Ctnnbl1 0.1895 0.5766 9.2551 1.7541 0.1813 0.5166 8.1211 1.4723
Lbp 0.1626 0.5498 11.4319 1.8591 0.2349 0.5882 6.2707 1.4729
Top1 0.2386 0.6554 7.5449 1.8004 0.3504 0.7193 4.2132 1.4764
Srsf6 0.6411 0.9765 2.3204 1.4876 0.7293 0.9416 1.6669 1.2157
Oser1 0.4774 0.8955 3.5189 1.6798 0.3711 0.7259 3.8273 1.4202
Serinc3 1.3546 1.2364 0.8331 1.1286 0.7532 0.9711 1.6622 1.252
Pkig 0.3285 0.7858 5.7204 1.8793 0.2616 0.6452 6.0813 1.5911
Ywhab 0.423 0.8357 3.9039 1.6512 0.5264 0.8412 2.5537 1.3443
Slpi 3.2249 1.4445 0.2006 0.6471 3.3893 1.3365 0.1555 0.527
Sys1 0.4879 0.912 3.4947 1.7049 0.6147 0.901 2.1481 1.3205
Pigt 0.3063 0.707 5.3276 1.6319 0.2842 0.6306 4.9234 1.3992
Ube2c 0.4335 0.9663 4.9685 2.1538 0.3803 0.8977 5.572 2.119
Ctsa 0.4944 0.9237 3.491 1.7259 0.5469 0.9002 2.7086 1.4815
Pcif1 0.4656 0.8843 3.6079 1.6797 0.3381 0.7072 4.375 1.4792
Mmp9 0.1307 0.5325 16.5903 2.1691 0.3693 0.866 5.4995 2.0308
Slc35c2 0.2449 0.6546 7.1451 1.7498 0.3237 0.6876 4.5112 1.4604
Zfos1 0.1662 0.5508 10.9859 1.8255 0.2165 0.5747 7.0491 1.5259
Cebpb 2.5735 1.2485 0.2353 0.6056 2.8736 1.0294 0.1283 0.3688
Ptpn1 0.194 0.6169 10.1122 1.9616 0.3305 0.7355 4.9512 1.6365
Dpm1 0.3668 0.7786 4.5057 1.6527 0.3331 0.6919 4.314 1.437
Pfdn4 0.2588 0.6758 6.8181 1.7645 0.2661 0.627 5.552 1.4775
Rtfdc1 0.4172 0.8383 4.0366 1.6842 0.4334 0.7786 3.227 1.3986
Rae1 0.2929 0.7057 5.8059 1.7003 0.2625 0.6069 5.3445 1.4029
Rbm38 0.3032 0.729 5.7802 1.7526 0.3737 0.7458 3.9829 1.4884
Vapb 0.1559 0.5479 12.3568 1.9261 0.249 0.6174 6.1496 1.531
Gnas 1.0929 1.165 1.1364 1.2419 1.0777 1.0809 1.0058 1.084
Ctsz 0.9797 1.1794 1.4493 1.4198 1.0538 1.1003 1.0901 1.1488
Atp5e 1.1077 1.1268 1.0348 1.1462 1.2094 1.0468 0.7491 0.906
Slmo2 0.3878 0.8042 4.3005 1.6677 0.3165 0.6743 4.5389 1.4366
Psma7 1.447 1.2508 0.7473 1.0813 1.5313 1.1233 0.5382 0.8241
Adrm1 0.4563 0.858 3.5358 1.6133 0.3902 0.723 3.4325 1.3395
Rps21 0.5423 0.9138 2.8398 1.5399 0.7674 0.945 1.5162 1.1636
Ppdpf 0.3738 0.8177 4.7863 1.7889 0.324 0.6949 4.5986 1.4901
Tpd52l2 0.2237 0.6261 7.8376 1.753 0.2416 0.613 6.4358 1.555
Rgs19 0.489 0.8935 3.3391 1.6327 0.5976 0.8792 2.1649 1.2937
Polr3k 0.37 0.7943 4.6078 1.705 0.3551 0.7052 3.9439 1.4004
Plp2 0.7384 1.0446 2.0016 1.4779 0.8301 1.0227 1.518 1.26
Timm17b 0.2944 0.7307 6.1583 1.8132 0.2744 0.6397 5.4328 1.491
Was 0.2472 0.6561 7.0445 1.7415 0.3507 0.7131 4.1351 1.4501
Rbm3 3.1653 1.0115 0.1021 0.3233 3.1299 0.9912 0.1003 0.3139
Ebp 0.2802 0.7043 6.3158 1.77 0.3877 0.7443 3.6858 1.4289
Cybb 0.586 0.9932 2.873 1.6834 1.045 1.1331 1.1756 1.2285
Mid1ip1 0.285 0.6963 5.9673 1.7009 0.3131 0.6784 4.6956 1.47
Atp6ap2 1.1465 1.1757 1.0515 1.2056 1.1733 1.0589 0.8145 0.9556
Fundc1 0.2223 0.6424 8.3552 1.857 0.2278 0.5946 6.8111 1.5518
Rp2 0.2438 0.6584 7.2942 1.7782 0.2412 0.5999 6.1856 1.4921
Ndufb11 1.0112 1.1447 1.2815 1.2958 1.0432 1.0402 0.9941 1.0371
Cfp 0.974 1.1968 1.5101 1.4707 0.9646 1.0983 1.2964 1.2505
Pgrmc1 0.2112 0.6047 8.1949 1.731 0.2124 0.5608 6.9689 1.4804
Slc25a5 2.8193 1.0985 0.1518 0.428 2.5276 1.0875 0.1851 0.4679
Ube2a 0.5034 0.9017 3.2084 1.6151 0.6036 0.8833 2.1416 1.2926
Rpl39 0.6027 0.9571 2.5221 1.52 0.9728 1.0513 1.168 1.1362
Ndufa1 0.4946 0.8674 3.0756 1.5211 0.6232 0.8728 1.9613 1.2223
Lamp2 0.7438 1.0385 1.9492 1.4499 0.8743 1.0056 1.3229 1.1566
C1galt1c1 0.1913 0.632 10.9082 2.0872 0.2978 0.7292 5.9955 1.7856
Hprt 1.3253 1.213 0.8376 1.1101 1.4247 1.1161 0.6137 0.8743
Mospd1 0.1964 0.5978 9.2673 1.8197 0.2392 0.6048 6.3922 1.5291
Hmgb3 0.447 0.8516 3.6287 1.6222 0.3741 0.7276 3.7823 1.415
Vma21 0.243 0.6437 7.0194 1.7054 0.3046 0.6588 4.6765 1.4247
Cetn2 0.5099 0.896 3.0883 1.5746 0.4435 0.7678 2.9975 1.3293
Bcap31 0.8355 1.0796 1.6695 1.3949 0.8045 0.9601 1.4241 1.1458
Idh3g 0.412 0.8309 4.0679 1.6759 0.4418 0.7827 3.1387 1.3866
Ssr4 0.8144 1.098 1.8177 1.4804 0.9398 1.0446 1.2355 1.1611
Naa10 0.2296 0.6303 7.5382 1.7304 0.2803 0.6376 5.1741 1.4504
Flna 0.1837 0.5803 9.9756 1.833 0.3116 0.699 5.0323 1.5681
Emd 0.3279 0.7404 5.0978 1.6716 0.3757 0.7249 3.7238 1.3989
Rpl10 2.9099 1.0756 0.1366 0.3976 3.2261 0.9455 0.0859 0.2771
Atp6ap1 0.4515 0.8719 3.7298 1.6839 0.5296 0.8387 2.5085 1.3284
Lage3 0.3148 0.7386 5.5034 1.7327 0.286 0.6497 5.161 1.476
Ubl4a 0.2725 0.6862 6.3413 1.728 0.2547 0.6092 5.7235 1.4575
G6pdx 0.1639 0.5467 11.1218 1.8233 0.277 0.659 5.6582 1.5676
Dkc1 0.1695 0.5445 10.314 1.7487 0.171 0.4945 8.368 1.4306
Mpp1 0.1699 0.5484 10.413 1.7695 0.2794 0.6478 5.3736 1.5016
Fundc2 0.3695 0.7913 4.5866 1.6947 0.3276 0.6774 4.2754 1.4007
Vbp1 0.3405 0.7494 4.8431 1.6493 0.4029 0.7483 3.4499 1.3898
Pdk3 0.2088 0.6046 8.3809 1.7503 0.1812 0.5198 8.2316 1.4912
Msn 0.4969 0.9031 3.3024 1.6411 0.597 0.9027 2.2864 1.365
Igbp1 0.1623 0.5636 12.0638 1.9575 0.2347 0.6001 6.5359 1.5343
Nono 0.4504 0.837 3.4527 1.5552 0.4646 0.7783 2.8067 1.3039
Rps4x 2.732 1.1508 0.1774 0.4847 2.9709 1.0157 0.1169 0.3473
Xist 0.283 0.7591 7.194 2.0361 0.8313 1.047 1.5864 1.3188
Pbdc1 0.314 0.7184 5.2343 1.6437 0.3236 0.6696 4.2829 1.3858
Atrx 0.1013 0.4446 19.2658 1.9513 0.3046 0.6703 4.8429 1.4751
Cox7b 0.5656 0.9311 2.7105 1.533 0.6432 0.9021 1.9667 1.2651
Pgk1 0.5534 0.8904 2.5888 1.4326 0.5818 0.842 2.0943 1.2185
Hmgn5 0.2528 0.6584 6.7839 1.7148 0.2113 0.5572 6.9561 1.4695
Sh3bgrl 0.4393 0.8465 3.7131 1.6311 0.3234 0.6823 4.4519 1.4397
Rpl36a 1.3354 1.2473 0.8723 1.1649 1.6826 1.199 0.5078 0.8544
Hnrnph2 0.5652 0.9145 2.6186 1.4799 0.5912 0.8502 2.0682 1.2227
Wbp5 0.2679 0.696 6.7524 1.8086 0.1971 0.5488 7.7559 1.5284
Morf4l2 0.4663 0.8463 3.2936 1.5359 0.5451 0.8291 2.3132 1.2609
Prps1 0.2101 0.603 8.2364 1.7306 0.2216 0.5643 6.4855 1.4372
Tsc22d3 1.1776 1.2376 1.1045 1.3007 1.1906 1.1411 0.9185 1.0936
Psmd10 0.2476 0.6621 7.1513 1.7707 0.2742 0.6449 5.5298 1.5164
Hsd17b10 0.5324 0.9294 3.047 1.6223 0.595 0.8844 2.2096 1.3146
Smc1a 0.1269 0.4709 13.7679 1.7474 0.2794 0.6367 5.1913 1.4506
Sat1 1.1972 1.2442 1.0801 1.2931 1.627 1.1807 0.5267 0.8569
Acot9 0.2582 0.6698 6.7316 1.7378 0.3332 0.6967 4.373 1.4569
Eif1ax 0.4139 0.8202 3.9278 1.6256 0.4196 0.7654 3.3281 1.3964
Sh3kbp1 0.1665 0.5568 11.1889 1.8624 0.2831 0.6637 5.4983 1.5564
Pdha1 0.2247 0.629 7.838 1.7611 0.3073 0.6639 4.6667 1.4343
Rbbp7 0.5273 0.9068 2.957 1.5593 0.4693 0.794 2.862 1.3432
Tmsb4x 4.8683 0.6352 0.017 0.0829 5.0355 0.49 0.0095 0.0477
Hccs 0.1907 0.5829 9.3403 1.7814 0.1966 0.5358 7.43 1.4606
Pex2 0.3067 0.7164 5.4573 1.6736 0.4044 0.7451 3.3944 1.3728
Gm8797 2.5272 0.9787 0.15 0.379 1.6278 1.0377 0.4064 0.6615
Mrps28 0.2857 0.7073 6.1294 1.7512 0.3036 0.6586 4.7066 1.4287
Tpd52 0.4555 0.9203 4.0823 1.8595 0.5977 0.9689 2.6282 1.5708
Impa1 0.269 0.6723 6.2457 1.6802 0.3356 0.6828 4.1387 1.3891
Gyg 0.8681 1.0993 1.6034 1.392 0.8965 1.0135 1.2781 1.1459
Rpl22l1 0.3753 0.8082 4.6371 1.7403 0.5453 0.8771 2.5869 1.4107
Sec62 0.354 0.7757 4.8026 1.7 0.4562 0.7892 2.9925 1.3652
Actl6a 0.2916 0.6949 5.6786 1.6558 0.2765 0.6211 5.0438 1.3948
Ndufb5 0.795 1.0687 1.8073 1.4367 0.7367 0.9548 1.6797 1.2375
Dnajc19 0.4674 0.8768 3.5195 1.6449 0.4437 0.7737 3.0411 1.3492
Atp11b 0.2745 0.7038 6.5745 1.8047 0.4842 0.8319 2.9517 1.4293
Dcun1d1 0.3915 0.831 4.5056 1.7639 0.4874 0.829 2.8928 1.41
Anxa5 1.1415 1.2175 1.1377 1.2986 1.2062 1.1106 0.8478 1.0226
Ndufc1 0.396 0.7918 3.998 1.5833 0.4148 0.7441 3.2177 1.3348
Mgst2 0.2413 0.6686 7.6784 1.8526 0.2198 0.5883 7.1666 1.5749
Ufm1 0.2253 0.6352 7.9519 1.7913 0.2517 0.6146 5.9632 1.5008
Exosc8 0.4264 0.8245 3.7379 1.594 0.4314 0.7695 3.1821 1.3728
Alg5 0.3135 0.7438 5.6285 1.7647 0.3496 0.7085 4.1077 1.4359
Commd2 0.4454 0.8561 3.6942 1.6455 0.4185 0.7658 3.349 1.4015
Serp1 1.349 1.2172 0.8141 1.0983 1.6612 1.1354 0.4671 0.776
Eif2a 0.1816 0.5611 9.5476 1.7338 0.1869 0.525 7.8886 1.4744
Selt 0.4692 0.8724 3.4563 1.6219 0.644 0.9119 2.0048 1.2911
Mbnl1 0.4032 0.8337 4.275 1.7237 0.4495 0.8103 3.2493 1.4606
Gmps 0.319 0.7311 5.2525 1.6756 0.3408 0.6991 4.2084 1.4341
Ssr3 0.2399 0.6446 7.2169 1.7316 0.3351 0.6885 4.2204 1.4144
Ccnl1 0.3151 0.7514 5.6881 1.7921 0.4816 0.8336 2.9956 1.4428
Smc4 0.3814 0.8154 4.5696 1.7429 0.5331 0.8591 2.5968 1.3844
Nmd3 0.1986 0.589 8.7967 1.747 0.1978 0.5333 7.267 1.4377
Pdcd10 0.6434 0.9984 2.4082 1.5494 0.675 0.9155 1.8391 1.2415
Ppid 0.267 0.6783 6.4544 1.7231 0.2782 0.6266 5.0741 1.4115
Rps3a1 2.8891 1.1195 0.1502 0.4338 3.0201 1.0378 0.1181 0.3566
Hdgf 0.5986 0.9442 2.4879 1.4893 0.5865 0.8711 2.2059 1.2938
Mrpl24 0.34 0.7708 5.141 1.7477 0.3874 0.7415 3.6629 1.419
Apoa1bp 0.3941 0.8105 4.2287 1.6667 0.3414 0.6989 4.1918 1.4309
Cct3 0.2683 0.6659 6.1585 1.6526 0.3041 0.6551 4.6415 1.4114
Glmp 0.4142 0.8372 4.0858 1.6923 0.4453 0.7835 3.0963 1.3787
Pmf1 0.5574 0.9313 2.7922 1.5562 0.5302 0.8449 2.5396 1.3465
Sema4a 0.2402 0.6559 7.4559 1.7911 0.3398 0.7083 4.3435 1.4761
Lamtor2 0.8142 1.0792 1.7572 1.4306 0.9132 1.006 1.2134 1.1081
Ssr2 0.5964 0.9687 2.6386 1.5736 0.5929 0.8864 2.2349 1.3252
Dap3 0.1963 0.5834 8.8293 1.7336 0.2 0.5454 7.4367 1.4874
Fdps 0.7208 1.0174 1.9924 1.436 0.751 0.9672 1.6588 1.2457
Scamp3 0.2311 0.6425 7.7288 1.7861 0.2006 0.5528 7.5913 1.5232
Mtx1 0.204 0.6043 8.772 1.7899 0.1997 0.5513 7.6216 1.5221
Krtcap2 0.6644 1.011 2.3158 1.5385 0.6777 0.9143 1.8203 1.2336
Dpm3 0.3827 0.7947 4.3123 1.6503 0.4153 0.7528 3.2865 1.3648
Slc50a1 0.2566 0.6873 7.1759 1.8412 0.2728 0.646 5.6061 1.5295
Cks1b 0.5583 0.964 2.9815 1.6645 0.5185 0.8719 2.8273 1.4661
Tpm3 1.534 1.1678 0.5796 0.889 1.7242 1.0559 0.375 0.6466
Rps27 2.58 1.0723 0.1727 0.4457 2.8096 0.9018 0.103 0.2894
Jtb 0.3132 0.7559 5.8231 1.824 0.3297 0.6972 4.4725 1.4745
Ilf2 0.3563 0.7701 4.672 1.6646 0.4056 0.7405 3.3327 1.3518
Snapin 0.2696 0.6938 6.6226 1.7855 0.2969 0.6769 5.198 1.5433
Chtop 0.2282 0.6303 7.6309 1.7411 0.2406 0.5892 5.9958 1.4428
S100a1 0.556 0.9451 2.8897 1.6066 0.4451 0.7928 3.1723 1.412
S100a13 0.5569 0.9353 2.82 1.5706 0.7434 0.9542 1.6476 1.2248
S100a6 0.9143 1.3237 2.0962 1.9165 1.4614 1.5771 1.1647 1.7021
S100a8 3.7569 2.3645 0.3961 1.4881 3.8705 2.3523 0.3694 1.4297
S100a9 3.1703 2.2964 0.5247 1.6634 3.5921 2.363 0.4327 1.5545
Gm9774 0.2591 0.6566 6.42 1.6637 0.158 0.4821 9.3051 1.4706
S100a11 2.1433 1.2885 0.3614 0.7746 2.551 1.0852 0.181 0.4617
S100a10 0.3318 0.8567 6.6666 2.2119 0.3969 0.8911 5.0411 2.0008
Psmb4 0.6132 0.9882 2.5974 1.5926 0.6354 0.9016 2.0132 1.2792
Selenbp1 0.1597 0.5227 10.7165 1.711 0.257 0.6149 5.7248 1.4713
Psmd4 0.6428 0.982 2.3341 1.5003 0.7021 0.9229 1.7277 1.2131
Vps72 0.2346 0.6486 7.6401 1.7927 0.2593 0.6162 5.6462 1.4642
Tnfaip8l2 0.2714 0.7201 7.04 1.9107 0.4774 0.863 3.2678 1.5601
Cdc42se1 0.2356 0.6728 8.1527 1.9211 0.334 0.7318 4.8001 1.6033
Cers2 0.453 0.8514 3.5316 1.6 0.4462 0.7707 2.9828 1.331
Ctss 0.5922 1.169 3.8963 2.3075 0.5704 1.1093 3.7816 2.1572
Ensa 0.2468 0.6741 7.4578 1.8409 0.1907 0.5541 8.442 1.6099
Mcl1 0.2483 0.6853 7.6141 1.891 0.2911 0.6933 5.6731 1.6512
Mrps21 0.4395 0.8439 3.6865 1.6203 0.5486 0.8493 2.3968 1.3148
BC028528 0.3842 0.8245 4.6045 1.7692 0.4567 0.8226 3.2441 1.4817
Anp32e 0.8589 1.0914 1.6147 1.3868 0.8724 1.0288 1.3906 1.2132
Sf3b4 0.4603 0.8518 3.4246 1.5763 0.3786 0.7309 3.7267 1.411
Bola1 0.1929 0.5865 9.2393 1.7826 0.2268 0.5787 6.5088 1.4764
Txnip 0.2344 0.6694 8.1568 1.9119 0.3205 0.7081 4.8823 1.5647
Polr3gl 0.1986 0.6028 9.2128 1.8296 0.1871 0.5455 8.503 1.5906
Rbm8a 0.9752 1.1256 1.3321 1.2991 0.865 0.9875 1.3033 1.1274
Rnf115 0.5211 0.8998 2.9815 1.5537 0.5088 0.8312 2.6684 1.3578
Sec22b 0.2853 0.7058 6.1216 1.7462 0.2743 0.6364 5.3842 1.4766
Atp1a1 0.3331 0.7436 4.9851 1.6603 0.3415 0.7 4.2032 1.4352
Sike1 0.1724 0.5618 10.6247 1.8313 0.2119 0.5732 7.3163 1.5505
Bcas2 0.5492 0.9254 2.8398 1.5595 0.4489 0.7749 2.9802 1.3377
Capza1 0.5563 0.9134 2.6957 1.4997 0.5737 0.859 2.2424 1.2864
Rap1a 0.7361 1.0265 1.9447 1.4315 0.8868 0.9993 1.2698 1.1261
Atp5f1 1.5033 1.2063 0.6439 0.968 1.4714 1.0843 0.543 0.799
Chil3 3.9141 2.2033 0.3169 1.2403 4.8489 1.7561 0.1312 0.636
Cept1 0.1411 0.511 13.1156 1.8505 0.2429 0.6177 6.4669 1.5708
Cd53 1.3837 1.243 0.8069 1.1165 1.7804 1.0926 0.3766 0.6705
Lamtor5 0.5338 0.9337 3.0602 1.6334 0.5649 0.8606 2.3209 1.3111
Gstm1 0.9107 1.1586 1.6185 1.4739 0.9101 1.1163 1.5047 1.3694
Gnai3 0.4574 0.8549 3.4928 1.5976 0.5419 0.8305 2.3487 1.2728
Psma5 0.5688 0.9355 2.7046 1.5384 0.7609 0.9469 1.5487 1.1784
Taf13 0.2951 0.7256 6.0441 1.7839 0.2718 0.65 5.7185 1.5543
Hiat1 0.3582 0.7758 4.6908 1.6802 0.3641 0.7163 3.8704 1.4092
Gclm 0.1948 0.5908 9.1938 1.7914 0.3089 0.6786 4.8266 1.4908
1810037I17Rik 0.9566 1.1327 1.402 1.3412 0.8689 1.0123 1.3573 1.1793
Tifa 0.3568 0.8249 5.3444 1.907 0.3412 0.7399 4.7031 1.6046
Gar1 0.2811 0.6914 6.0486 1.7004 0.2762 0.6219 5.0692 1.4002
Ostc 0.7819 1.0686 1.868 1.4605 0.8256 0.9909 1.4404 1.1892
Rpl34 2.0663 1.1743 0.323 0.6673 2.2932 1.0272 0.2007 0.4601
Sgms2 0.1906 0.5824 9.3414 1.7802 0.2444 0.6133 6.2987 1.5392
Aimp1 0.2461 0.6652 7.304 1.7977 0.2768 0.6314 5.2031 1.4403
Ppa2 0.1503 0.5209 12.0091 1.805 0.2089 0.5641 7.2874 1.5227
Cisd2 0.3769 0.8043 4.5537 1.7164 0.3955 0.7404 3.5057 1.3863
Ube2d3 2.4235 1.1143 0.2114 0.5124 2.2357 0.9759 0.1905 0.426
Nfkb1 0.3889 0.8466 4.7382 1.8427 0.3406 0.7154 4.4128 1.5029
Ppp3ca 0.3807 0.8048 4.4683 1.7012 0.4687 0.8105 2.9904 1.4017
H2afz 2.9565 1.3592 0.2114 0.6249 2.9263 1.2759 0.1901 0.5563
Lamtor3 0.2753 0.7016 6.4922 1.7876 0.324 0.6843 4.4601 1.4451
Dapp1 0.2049 0.6194 9.1407 1.8726 0.2407 0.6159 6.5445 1.5756
Adh5 0.3123 0.7318 5.4897 1.7146 0.3493 0.7056 4.0802 1.4253
Eif4e 0.7894 1.0495 1.7678 1.3954 0.707 0.9183 1.6871 1.1927
Gtf2b 0.2496 0.6655 7.1075 1.7742 0.3377 0.6982 4.2735 1.4432
Lmo4 0.3997 0.8375 4.3898 1.7546 0.5078 0.8593 2.8643 1.4544
Sep15 1.2977 1.1732 0.8173 1.0606 1.1774 1.0443 0.7866 0.9262
Sh3glb1 0.2992 0.7704 6.6283 1.9835 0.3383 0.7762 5.2631 1.7807
Bcl10 0.394 0.8153 4.2824 1.6871 0.4076 0.7698 3.5672 1.4539
Gng5 1.1734 1.1741 1.0011 1.1747 1.2843 1.0563 0.6764 0.8687
Rpf1 0.2302 0.6429 7.7983 1.7954 0.2498 0.6065 5.8932 1.4724
Fubp1 0.1937 0.5776 8.8969 1.723 0.2434 0.594 5.9569 1.4498
Pigk 0.2198 0.6226 8.0228 1.7636 0.1932 0.5396 7.8023 1.5074
Acadm 0.2529 0.6796 7.2244 1.8267 0.2478 0.6181 6.2233 1.5419
Srsf11 0.4974 0.9095 3.3437 1.6631 0.6213 0.902 2.1079 1.3096
Wls 0.1481 0.5249 12.5546 1.8598 0.2219 0.5804 6.8429 1.5184
Lyn 0.282 0.7098 6.3358 1.7867 0.4368 0.795 3.3127 1.447
Rps20 1.2478 1.2236 0.9617 1.2 1.4649 1.1538 0.6204 0.9088
Gm11808 1.5204 1.1751 0.5973 0.9082 1.5692 1.0839 0.4771 0.7487
Penk 0.2302 0.6894 8.971 2.0649 0.2113 0.5982 8.0174 1.6939
Sdcbp 1.1851 1.1661 0.9682 1.1474 1.2308 1.0572 0.7378 0.9081
Rab2a 1.1637 1.1926 1.0502 1.2221 1.1764 1.0696 0.8268 0.9726
Plekhf2 0.3986 0.8159 4.1905 1.6702 0.3649 0.7198 3.8903 1.4198
Ggh 0.3261 0.766 5.5175 1.7993 0.3738 0.7554 4.0832 1.5264
Pnisr 0.1898 0.5939 9.7916 1.8584 0.2198 0.5912 7.2312 1.5897
Pnrc1 0.3807 0.8279 4.7289 1.8003 0.4624 0.8334 3.2483 1.502
Akirin2 0.22 0.6214 7.9804 1.7555 0.272 0.633 5.4143 1.4729
Ndufb6 0.4469 0.8487 3.6065 1.6118 0.4438 0.7822 3.1064 1.3785
Dnaja1 0.6678 0.9959 2.2238 1.4851 0.7486 0.9559 1.6302 1.2205
Smu1 0.388 0.8001 4.2524 1.6498 0.3812 0.7276 3.644 1.3889
Bag1 0.8108 1.0734 1.7525 1.421 0.7567 0.9473 1.5671 1.1859
Chmp5 0.427 0.8351 3.8249 1.6333 0.5065 0.8268 2.6649 1.3497
Ube2r2 0.2015 0.6282 9.7149 1.9579 0.2579 0.6563 6.4784 1.6705
Dctn3 0.7335 1.0503 2.0503 1.5039 0.6805 0.9242 1.8447 1.2553
Vcp 0.4331 0.8365 3.7296 1.6154 0.5604 0.8496 2.2984 1.2881
Stoml2 0.3757 0.7894 4.4151 1.6587 0.3731 0.7255 3.7799 1.4104
Tln1 0.2262 0.6528 8.3302 1.8841 0.5928 0.9028 2.3196 1.375
Hint2 0.4044 0.8311 4.2229 1.7079 0.4571 0.7969 3.0393 1.3893
Glipr2 0.4593 0.8818 3.6852 1.6928 0.6879 0.9878 2.0622 1.4186
Clta 1.0687 1.159 1.1762 1.257 1.3654 1.0981 0.6467 0.883
Tomm5 0.3658 0.7926 4.6945 1.7173 0.3985 0.7537 3.5759 1.4252
Exosc3 0.2599 0.6705 6.6535 1.7294 0.325 0.6763 4.331 1.4074
Ccdc180 0.2924 0.7234 6.1212 1.7899 0.5386 0.8758 2.6442 1.4242
Anp32b 1.2038 1.2029 0.9984 1.2019 1.1555 1.1285 0.9537 1.102
Nans 0.3936 0.8095 4.2298 1.6649 0.4175 0.7647 3.3554 1.4008
Sec61b 1.1423 1.1786 1.0645 1.216 1.3296 1.0916 0.674 0.8962
Erp44 0.2963 0.7101 5.7444 1.702 0.3462 0.7085 4.1872 1.4497
Smc2 0.1474 0.5093 11.9292 1.759 0.2382 0.6116 6.5921 1.5704
Nipsnap3b 0.5359 0.9102 2.8842 1.5458 0.6252 0.882 1.9903 1.2443
Tmem38b 0.5253 0.9222 3.0825 1.6191 0.6739 0.9295 1.9026 1.2821
Rad23b 0.3062 0.715 5.4532 1.6698 0.3662 0.7187 3.8508 1.4104
Txn1 1.0207 1.1426 1.253 1.279 1.2008 1.0873 0.8199 0.9845
Ptgr1 0.2437 0.6705 7.5664 1.8442 0.4127 0.7811 3.5828 1.4784
Gng10 0.3482 0.7709 4.902 1.7068 0.2134 0.5677 7.0771 1.5102
Ptbp3 0.2398 0.6493 7.3318 1.7582 0.4242 0.7544 3.1623 1.3415
Hsdl2 0.2914 0.709 5.9209 1.7252 0.2974 0.6452 4.7073 1.3998
Cdc26 0.3714 0.8016 4.6594 1.7303 0.4366 0.7848 3.2304 1.4105
Atp6v1g1 1.2056 1.1942 0.9813 1.183 1.2223 1.1032 0.8146 0.9956
Tmem261 0.1951 0.5991 9.4258 1.8394 0.2416 0.5991 6.1507 1.4858
Rraga 0.218 0.6401 8.6229 1.8795 0.2549 0.6307 6.122 1.5606
Plin2 0.3411 0.7756 5.1711 1.7637 0.37 0.7572 4.1897 1.55
Rps6 3.4091 0.9882 0.084 0.2865 3.5099 0.9071 0.0668 0.2344
Jun 2.1132 1.3297 0.3959 0.8367 2.2279 1.221 0.3004 0.6692
Tm2d1 0.3321 0.775 5.4474 1.8088 0.2869 0.6659 5.3864 1.5454
Usp1 0.2254 0.6246 7.6779 1.7307 0.2914 0.6504 4.9826 1.4518
Leprot 0.2507 0.6806 7.372 1.8478 0.2738 0.6536 5.6978 1.5602
Tctex1d1 0.2136 0.642 9.0313 1.9293 0.3302 0.7088 4.6073 1.5215
Tmem59 1.1825 1.1865 1.0067 1.1905 1.1746 1.0556 0.8076 0.9486
Yipf1 0.171 0.567 10.9941 1.8801 0.2177 0.5865 7.2608 1.5804
Magoh 0.45 0.8531 3.5945 1.6174 0.4685 0.7953 2.882 1.3502
Scp2 2.0992 1.193 0.323 0.6781 1.8828 1.0803 0.3292 0.6199
Prpf38a 0.2597 0.6593 6.444 1.6736 0.2472 0.5842 5.5866 1.3808
Btf3l4 0.3085 0.7139 5.3541 1.6518 0.3528 0.705 3.9927 1.4088
Osbpl9 0.2095 0.6185 8.7137 1.8258 0.2817 0.668 5.6221 1.5839
Cdkn2c 0.5738 0.9716 2.8675 1.6452 1.0176 1.1317 1.2367 1.2585
Faf1 0.1851 0.57 9.4779 1.7547 0.2189 0.5744 6.8876 1.5075
Cmpk1 0.9209 1.0816 1.3793 1.2703 1.006 1.0255 1.039 1.0453
Uqcrh 0.8643 1.0896 1.5893 1.3736 1.0397 1.0377 0.9961 1.0357
Nasp 0.2487 0.6526 6.8857 1.7126 0.232 0.5828 6.31 1.464
Akr1a1 0.7051 1.0369 2.1628 1.5249 0.8089 0.9842 1.4802 1.1974
Prdx1 0.9384 1.2256 1.7059 1.6007 0.9695 1.1306 1.3598 1.3183
Rps8 2.6431 1.1869 0.2017 0.533 2.9163 1.0851 0.1384 0.4037
Atp6v0b 1.3211 1.2088 0.8372 1.106 1.5191 1.0773 0.5029 0.764
Med8 0.3146 0.7339 5.4426 1.7121 0.3351 0.6998 4.3618 1.4616
Elovl1 0.3244 0.7535 5.3945 1.75 0.3122 0.6703 4.6101 1.4392
Cdc20 0.2964 0.7513 6.4235 1.904 0.2288 0.6234 7.4276 1.6991
Ebna1bp2 0.3643 0.7811 4.596 1.6746 0.4453 0.7949 3.1862 1.4189
Svbp 0.2598 0.6848 6.9468 1.805 0.2488 0.6056 5.9245 1.474
Ybx1 2.8545 1.0387 0.1324 0.378 2.4037 1.0662 0.1967 0.4729
Nfyc 0.2155 0.6114 8.0465 1.7344 0.2389 0.5961 6.2283 1.4877
Ppt1 0.2328 0.6537 7.8844 1.8355 0.236 0.6105 6.6906 1.579
Cap1 0.2964 0.7134 5.7923 1.7169 0.4615 0.8001 3.0058 1.3872
Ppie 0.3217 0.7555 5.5162 1.7744 0.2767 0.6354 5.2742 1.4593
Ndufs5 0.4507 0.8495 3.5527 1.6011 0.6482 0.8923 1.8946 1.2282
Akirin1 0.3735 0.7817 4.379 1.6357 0.4276 0.7638 3.1913 1.3645
Utp11l 0.2087 0.61 8.541 1.7827 0.2661 0.6294 5.5936 1.4886
Sf3a3 0.2296 0.624 7.3845 1.6956 0.208 0.5504 7.0032 1.4567
Mtf1 0.2256 0.6479 8.252 1.8613 0.168 0.505 9.0353 1.5179
Yrdc 0.2709 0.6824 6.3456 1.7191 0.2569 0.6125 5.6852 1.4605
Cdca8 0.426 0.8662 4.1354 1.7615 0.3549 0.7567 4.5451 1.6132
Mrps15 0.29 0.7044 5.8986 1.7108 0.3125 0.6794 4.7273 1.4772
Lsm10 0.1635 0.5601 11.737 1.9187 0.229 0.609 7.0735 1.6197
Thrap3 0.2005 0.5912 8.6958 1.7434 0.2191 0.5709 6.7911 1.4878
Trappc3 0.276 0.7087 6.5921 1.8195 0.3478 0.7074 4.1358 1.4386
Psmb2 1.6029 1.2227 0.5819 0.9327 1.5029 1.0927 0.5286 0.7944
Sfpq 0.2665 0.6739 6.3924 1.7038 0.4368 0.771 3.1154 1.3609
Smim12 0.1697 0.5483 10.4425 1.7719 0.2363 0.5963 6.3696 1.5048
Ak2 0.8077 1.0588 1.7184 1.3879 0.8036 0.9645 1.4404 1.1575
Rbbp4 0.8119 1.0613 1.7089 1.3874 0.7672 0.9482 1.5273 1.1718
Zbtb8os 0.1824 0.5698 9.7589 1.7801 0.1879 0.5328 8.043 1.5111
Marcksl1 0.6594 1.0189 2.3879 1.5745 0.5993 0.9204 2.3592 1.4137
Hdac1 0.4274 0.8174 3.6589 1.5636 0.5147 0.8128 2.4939 1.2836
Eif3i 0.5668 0.9375 2.7358 1.5507 0.7604 0.9627 1.6028 1.2188
Tmem234 0.7581 1.0792 2.0265 1.5362 0.7885 0.9812 1.5487 1.2211
Khdrbs1 0.3363 0.7463 4.9262 1.6565 0.3728 0.7142 3.6704 1.3684
Ptp4a2 0.3034 0.7457 6.0421 1.8331 0.3639 0.7501 4.2489 1.5462
Zcchc17 0.2255 0.6303 7.8103 1.7614 0.2817 0.6425 5.2031 1.4656
Snrnp40 0.5369 0.9099 2.8722 1.542 0.5356 0.8188 2.3371 1.2517
Laptm5 0.6367 0.9783 2.361 1.5033 0.9967 1.0358 1.08 1.0764
Taf12 0.2103 0.615 8.549 1.7981 0.2553 0.6275 6.0425 1.5425
Trnau1ap 0.2505 0.6757 7.2768 1.8228 0.2525 0.6211 6.0529 1.5281
Atpif1 0.9926 1.1482 1.3383 1.3284 0.9918 1.0675 1.1585 1.149
Dnajc8 0.7707 1.0427 1.8305 1.4107 0.6188 0.8949 2.0914 1.2942
Rpa2 0.2918 0.7177 6.0502 1.7654 0.2036 0.552 7.3485 1.4962
Wasf2 0.1861 0.591 10.0838 1.8768 0.2828 0.6724 5.6512 1.5984
Tmem222 0.295 0.7132 5.8456 1.7244 0.2853 0.6472 5.1444 1.4678
Nudc 0.705 1.0174 2.0828 1.4683 0.6059 0.8808 2.1131 1.2803
Rps6ka1 0.313 0.7344 5.5045 1.723 0.4498 0.7834 3.0336 1.3645
Hmgn2 3.6275 1.3066 0.1297 0.4706 3.0112 1.3105 0.1894 0.5703
Cd52 1.6508 1.3142 0.6338 1.0463 2.2268 1.1787 0.2802 0.6239
Sh3bgrl3 3.1531 0.8795 0.0778 0.2454 3.3473 0.6485 0.0375 0.1256
Stmn1 1.7568 1.573 0.8016 1.4083 1.4374 1.5117 1.106 1.5898
Mtfr1l 0.185 0.5774 9.7428 1.8023 0.232 0.5936 6.5457 1.5187
Tmem50a 1.3095 1.1921 0.8288 1.0852 1.4525 1.0859 0.559 0.8119
Rsrp1 0.718 1.0276 2.0483 1.4707 1.0433 1.0625 1.0372 1.0821
Syf2 0.7298 1.0436 2.0453 1.4926 0.6456 0.9159 2.0129 1.2995
Srrm1 0.2933 0.7194 6.0186 1.7649 0.4389 0.7935 3.2685 1.4346
Srsf10 0.2112 0.5971 7.9895 1.6876 0.2672 0.6154 5.3025 1.4171
Pnrc2 0.3168 0.7378 5.4241 1.7183 0.4616 0.7993 2.9978 1.3839
Fuca1 0.4811 0.8913 3.4314 1.651 0.4986 0.828 2.7584 1.3752
Hmgcl 0.1732 0.566 10.684 1.8502 0.2221 0.6052 7.4262 1.6493
Lypla2 0.2591 0.6695 6.6748 1.7297 0.3181 0.6824 4.6014 1.4638
Rpl11 2.6097 1.1263 0.1863 0.4861 2.836 1.0211 0.1296 0.3676
Hnrnpr 0.327 0.742 5.15 1.684 0.3409 0.6835 4.0204 1.3704
Cdc42 1.753 1.1894 0.4604 0.807 1.8951 1.0324 0.2967 0.5624
Hp1bp3 0.2081 0.6165 8.7799 1.8268 0.3906 0.7432 3.621 1.4142
Ddost 1.0098 1.132 1.2566 1.2689 0.7996 0.9612 1.445 1.1555
Minos1 0.8901 1.0892 1.4974 1.3328 0.8859 0.9865 1.24 1.0986
Capzb 1.642 1.2143 0.5469 0.898 1.5139 1.0804 0.5093 0.771
Mrto4 0.2866 0.6968 5.9113 1.6943 0.2704 0.6258 5.3553 1.4481
Padi4 0.3019 0.7248 5.7651 1.7404 0.4214 0.795 3.5601 1.5001
Sdhb 0.8376 1.1 1.7245 1.4445 0.8208 0.9817 1.4305 1.1741
Necap2 0.3344 0.7673 5.2665 1.7609 0.3122 0.6898 4.8818 1.5242
Efhd2 0.5524 0.9263 2.8118 1.5533 0.7586 0.9506 1.5702 1.1912
2510039O18Rik 0.219 0.6231 8.0933 1.7726 0.1987 0.5513 7.7001 1.5298
Srm 0.2171 0.6232 8.2378 1.7887 0.2651 0.6386 5.8045 1.5386
Pgd 0.5697 0.9355 2.6971 1.5364 0.9234 0.9971 1.1659 1.0767
Eno1 1.9134 1.1659 0.3713 0.7104 2.03 1.0386 0.2618 0.5314
Park7 1.0666 1.1696 1.2025 1.2826 1.0239 1.0403 1.0323 1.057
Camta1 0.3032 0.7334 5.8505 1.7739 0.2244 0.5838 6.7669 1.5186
Vamp3 0.2075 0.6081 8.587 1.782 0.2407 0.6018 6.251 1.5047
Acot7 0.2342 0.6516 7.7424 1.8132 0.2401 0.6015 6.2756 1.5068
Rpl22 0.92 1.132 1.514 1.3929 1.1391 1.1025 0.9368 1.0671
A430005L14Rik 0.338 0.7739 5.2441 1.7723 0.2721 0.6336 5.4227 1.4754
Tprgl 0.5821 0.9594 2.716 1.5811 0.5933 0.9015 2.3087 1.3697
Rer1 0.71 1.017 2.0516 1.4566 0.7766 0.9542 1.5096 1.1723
Faap20 0.2469 0.6694 7.3538 1.8154 0.2733 0.6418 5.5153 1.5072
Gnb1 0.3049 0.7384 5.8657 1.7885 0.3132 0.6943 4.9147 1.5391
Nadk 0.3245 0.7491 5.3293 1.7294 0.3826 0.7592 3.937 1.5065
Ssu72 0.6154 0.9853 2.5636 1.5776 0.8268 0.9975 1.4556 1.2035
Mrpl20 0.6344 0.982 2.3962 1.5201 0.6217 0.8828 2.0165 1.2537
Ccnl2 0.2865 0.7106 6.1533 1.7628 0.2502 0.6168 6.077 1.5205
Aurkaip1 0.7326 1.0367 2.0022 1.4669 0.7562 0.9585 1.6066 1.2149
Ube2j2 0.7644 1.0545 1.9032 1.4548 0.6141 0.8807 2.0569 1.2631
Fam132a 0.3658 0.8051 4.8429 1.7717 0.4239 0.779 3.3768 1.4314
Sdf4 0.4555 0.8743 3.6834 1.6779 0.4887 0.8107 2.7523 1.3449
Cdk6 0.2607 0.6734 6.6726 1.7394 0.3638 0.725 3.9718 1.445
Sri 1.3788 1.2179 0.7802 1.0757 1.4012 1.1197 0.6386 0.8948
Tmem60 0.2195 0.6283 8.1955 1.7987 0.1977 0.5553 7.8918 1.5599
Rsbn1l 0.171 0.5757 11.3364 1.9384 0.2172 0.5889 7.3552 1.5972
Dnajc2 0.1736 0.5532 10.1525 1.7626 0.2634 0.6229 5.5926 1.473
Psmc2 0.4066 0.8155 4.0229 1.6356 0.4773 0.7999 2.8079 1.3403
Kmt2e 0.1697 0.564 11.0489 1.8748 0.2696 0.6473 5.7633 1.554
Tomm7 0.5869 0.9211 2.4633 1.4457 0.676 0.8865 1.7197 1.1625
Rheb 0.9293 1.1085 1.4227 1.3221 0.8469 0.991 1.3692 1.1596
Dnajb6 1.0119 1.1442 1.2787 1.2939 0.8426 0.9769 1.344 1.1325
Tyms 0.4112 0.8376 4.149 1.7062 0.3283 0.7229 4.8483 1.5917
Hadhb 0.3482 0.7653 4.8303 1.6819 0.3655 0.7061 3.7313 1.3639
Cenpa 0.5644 1.0402 3.3968 1.9171 0.4076 0.8739 4.5958 1.8734
Ost4 0.6945 0.993 2.0444 1.4198 0.7059 0.9233 1.7108 1.2076
Khk 0.506 0.9378 3.4345 1.738 0.6745 0.9499 1.9834 1.3378
Atraid 0.2924 0.7365 6.3468 1.8556 0.3585 0.7392 4.2523 1.5244
Snx17 0.3163 0.7284 5.3039 1.6774 0.3699 0.7258 3.8493 1.424
Ppm1g 0.1643 0.535 10.6021 1.7421 0.219 0.5604 6.5457 1.4338
Nrbp1 0.2342 0.6453 7.5916 1.7779 0.2266 0.5837 6.6351 1.5034
Mrpl33 1.389 1.2173 0.7681 1.0669 1.5555 1.1252 0.5233 0.814
Bre 0.3512 0.775 4.8701 1.7104 0.3002 0.6682 4.954 1.4872
Ppp1cb 0.8728 1.0869 1.5509 1.3536 1.1279 1.0557 0.8761 0.9881
Ywhah 1.2529 1.1894 0.9012 1.1291 1.3878 1.0839 0.61 0.8465
Ctbp1 0.6708 0.9818 2.1421 1.4369 0.695 0.912 1.7221 1.1968
Slbp 0.9076 1.1333 1.5592 1.4152 0.823 1.0168 1.5266 1.2564
Tacc3 0.2366 0.6337 7.1751 1.6974 0.2426 0.61 6.3212 1.5336
Gm1673 0.2677 0.702 6.8758 1.8407 0.2179 0.6112 7.8694 1.7147
Rnf4 0.206 0.6086 8.7307 1.7984 0.17 0.5167 9.2389 1.5706
Mfsd10 0.6559 1.008 2.362 1.5491 0.6251 0.8912 2.0328 1.2706
Lrpap1 0.1837 0.5836 10.093 1.8541 0.2026 0.5571 7.5604 1.5319
Grpel1 0.4435 0.8418 3.6025 1.5977 0.4785 0.7966 2.7708 1.326
Mrfap1 0.7124 1.0195 2.0484 1.4592 0.8507 0.9714 1.3039 1.1092
Lyar 0.2628 0.6692 6.4832 1.704 0.2628 0.623 5.6179 1.4766
Tmem128 0.2223 0.6426 8.3558 1.8575 0.2691 0.6285 5.4539 1.4677
Wdr1 0.8167 1.0515 1.6575 1.3538 0.9789 1.0123 1.0693 1.0468
Rab28 0.479 0.8748 3.3354 1.5978 0.5043 0.8149 2.6108 1.3167
Fbxl5 0.2024 0.6215 9.4298 1.9084 0.2567 0.6531 6.4724 1.6617
Qdpr 0.2093 0.6182 8.7256 1.8261 0.1875 0.5216 7.743 1.4515
Med28 0.6818 1.0034 2.166 1.4768 0.587 0.8796 2.2451 1.318
Dhx15 0.2166 0.6101 7.935 1.7185 0.2455 0.5898 5.7709 1.4169
Smim20 0.4491 0.8811 3.8491 1.7286 0.5002 0.8465 2.8637 1.4325
Rpl9 2.6789 1.102 0.1692 0.4533 2.8481 0.9657 0.115 0.3274
Ugdh 0.2111 0.6123 8.4122 1.7758 0.2013 0.5502 7.4718 1.5039
Smim14 1.8683 1.2248 0.4297 0.8029 2.1083 1.086 0.2653 0.5594
Ube2k 0.5914 0.9503 2.5818 1.527 0.6415 0.9133 2.0267 1.3002
Tmem33 0.2863 0.7156 6.2458 1.7883 0.3271 0.6902 4.453 1.4564
Commd8 0.3086 0.7422 5.7862 1.7854 0.3315 0.7023 4.4891 1.4879
Ociad1 0.4126 0.8334 4.0788 1.6831 0.458 0.7865 2.9493 1.3507
Fip1l1 0.2141 0.6093 8.0998 1.7339 0.2412 0.595 6.0849 1.4678
Chic2 0.4857 0.881 3.2904 1.5982 0.596 0.8797 2.1788 1.2986
Srd5a3 0.1809 0.5717 9.9889 1.8068 0.2946 0.6678 5.1383 1.5137
Tmem165 0.3635 0.7729 4.522 1.6435 0.6062 0.8818 2.1163 1.2828
Paics 0.2863 0.7009 5.9907 1.7154 0.3142 0.6645 4.4714 1.4051
Srp72 0.1784 0.5632 9.9673 1.778 0.2018 0.5498 7.4202 1.4976
Cxcl2 0.3985 0.9628 5.8381 2.3263 0.7354 1.2 2.6625 1.958
Rchy1 0.3089 0.7345 5.6533 1.7464 0.3844 0.7507 3.8136 1.466
G3bp2 0.2924 0.7123 5.9356 1.7355 0.3818 0.7355 3.7117 1.417
Anxa3 0.747 1.0526 1.9858 1.4833 0.8161 0.9843 1.4547 1.1872
Hnrnpd 0.1966 0.5944 9.141 1.797 0.2747 0.6396 5.4227 1.4894
Hnrnpdl 0.7959 1.0873 1.8664 1.4854 0.542 0.8543 2.4848 1.3467
Cops4 0.3197 0.7406 5.3681 1.7159 0.3056 0.6551 4.5948 1.4042
Plac8 3.2146 1.4088 0.1921 0.6174 2.936 1.4184 0.2334 0.6852
Mrps18c 0.5673 0.9364 2.7247 1.5457 0.5626 0.856 2.3151 1.3025
Rpl5 1.1526 1.2179 1.1166 1.2869 1.3011 1.1498 0.781 1.0162
Tmed5 0.2789 0.6981 6.2674 1.7478 0.3362 0.6984 4.3162 1.4509
Atp5k 0.4144 0.8028 3.7527 1.5552 0.4483 0.7658 2.918 1.3082
Crlf2 0.4694 0.8902 3.5966 1.6883 0.4588 0.8192 3.1885 1.4629
Tpst2 0.2244 0.6456 8.2795 1.8578 0.3158 0.6987 4.8948 1.5458
Iscu 0.6868 1.0261 2.232 1.533 0.659 0.9319 1.9995 1.3178
Selplg 0.5331 0.9755 3.3482 1.785 0.6513 0.9628 2.1855 1.4234
Coro1c 0.2802 0.6835 5.9489 1.667 0.3122 0.6673 4.5676 1.4261
Gltp 0.8584 1.1064 1.6613 1.4261 0.6165 0.9104 2.1807 1.3445
Git2 0.2019 0.6165 9.32 1.8821 0.2205 0.5903 7.1682 1.5804
Ankrd13a 0.3485 0.7686 4.863 1.6948 0.3665 0.7069 3.7199 1.3634
Mlec 0.1764 0.5501 9.7241 1.7155 0.2219 0.5667 6.5219 1.4474
Pop5 0.2533 0.6793 7.1929 1.8219 0.2665 0.6281 5.5541 1.4803
Dynll1 0.8989 1.1348 1.5939 1.4327 1.254 1.1138 0.789 0.9893
Srsf9 0.4073 0.8307 4.1586 1.6939 0.5483 0.8678 2.5055 1.3737
Triap1 0.235 0.6635 7.9698 1.8731 0.2119 0.5662 7.1408 1.5129
Cox6a1 1.1828 1.1857 1.0049 1.1886 1.2488 1.0763 0.7428 0.9277
Pxn 0.1864 0.5782 9.6201 1.7935 0.2264 0.5882 6.747 1.5278
Rplp0 3.1788 1.0298 0.1049 0.3336 3.387 0.9741 0.0827 0.2802
Pebp1 0.4568 0.8728 3.6516 1.6679 0.4267 0.7734 3.2858 1.402
Rfc5 0.2203 0.6086 7.6346 1.6816 0.2464 0.5892 5.718 1.4089
Slc8b1 0.2144 0.6212 8.3959 1.8 0.3169 0.6797 4.6003 1.4579
Rpl6 1.9916 1.2261 0.379 0.7549 2.2798 1.0845 0.2263 0.5158
Erp29 0.5608 0.9568 2.9109 1.6324 0.6537 0.9367 2.0535 1.3423
Aldh2 0.9624 1.122 1.3591 1.308 1.2857 1.0721 0.6953 0.894
Ppp1cc 0.9947 1.1172 1.2614 1.2547 0.9967 1.0151 1.0373 1.0339
Hvcn1 0.2328 0.6516 7.8329 1.8236 0.275 0.6416 5.4409 1.4965
Vps29 0.704 1.0141 2.075 1.4607 0.6656 0.9114 1.8746 1.2478
Arpc3 1.9852 1.1878 0.358 0.7107 2.076 1.0101 0.2368 0.4915
Anapc5 0.4874 0.875 3.2227 1.5708 0.5227 0.8207 2.4655 1.2886
Orai1 0.3846 0.8198 4.543 1.7474 0.4954 0.8351 2.8419 1.4078
Psmd9 0.2391 0.6517 7.4268 1.7759 0.282 0.6411 5.1689 1.4576
Rsrc2 0.2084 0.6185 8.8067 1.8354 0.2882 0.6644 5.3134 1.5314
Denr 0.4539 0.856 3.556 1.6142 0.3925 0.7382 3.5372 1.3884
Arl6ip4 0.4903 0.9046 3.4041 1.669 0.4704 0.8104 2.9679 1.3961
Rilpl2 0.3181 0.7537 5.6151 1.786 0.3831 0.7515 3.8491 1.4744
Tmed2 2.1073 1.1432 0.2943 0.6202 1.8368 1.0679 0.338 0.6208
Ubc 2.3907 1.1557 0.2337 0.5587 2.1885 1.0471 0.2289 0.501
Bri3bp 0.1899 0.5961 9.8547 1.8714 0.2254 0.6003 7.0912 1.5987
Ran 1.28 1.2749 0.992 1.2698 1.3104 1.2148 0.8595 1.1262
Mrps17 0.3482 0.7688 4.8757 1.6977 0.4267 0.7649 3.213 1.3711
Gbas 0.1635 0.5427 11.0129 1.8009 0.2154 0.569 6.9758 1.5028
Psph 0.1791 0.562 9.8526 1.7641 0.1992 0.5323 7.1423 1.4226
Chchd2 1.6106 1.2425 0.5952 0.9586 1.7344 1.0735 0.3831 0.6644
Gusb 0.453 0.8623 3.6231 1.6413 0.5492 0.8465 2.3752 1.3045
Asl 0.1905 0.5946 9.7394 1.8556 0.2228 0.5822 6.8256 1.521
Crcp 0.205 0.6095 8.8415 1.8123 0.2361 0.5916 6.2771 1.4823
Tmem248 0.4792 0.8934 3.4753 1.6655 0.3859 0.728 3.5596 1.3735
Sbds 0.2157 0.6256 8.4125 1.8146 0.2075 0.5656 7.4286 1.5415
Ncf1 0.4362 0.8501 3.7985 1.6567 0.834 0.999 1.4348 1.1966
Rfc2 0.456 0.8669 3.6139 1.6481 0.4841 0.8092 2.7936 1.3525
Lat2 0.5704 1.0191 3.1921 1.8207 0.4647 0.8675 3.4846 1.6194
Eif4h 0.5788 0.9328 2.5974 1.5034 0.6296 0.8809 1.9576 1.2325
Abhd11 0.2814 0.7154 6.4618 1.8184 0.3484 0.699 4.0258 1.4025
Wbscr22 0.1913 0.5842 9.3302 1.7845 0.185 0.5302 8.2102 1.5193
Bcl7b 0.2266 0.6376 7.9167 1.794 0.2133 0.5819 7.4454 1.5879
Mdh2 1.5182 1.2201 0.6458 0.9805 1.5184 1.0908 0.5161 0.7836
Polr2j 0.4623 0.8705 3.5459 1.6392 0.4582 0.7858 2.9404 1.3474
Fis1 1.2874 1.1996 0.8683 1.1178 1.3019 1.0762 0.6833 0.8896
Cldn15 0.3016 0.7207 5.7107 1.7222 0.5071 0.838 2.7308 1.3847
Znhit1 0.4579 0.8628 3.5501 1.6256 0.6539 0.9101 1.9372 1.2667
Ap1s1 0.3637 0.7849 4.6578 1.6939 0.3904 0.7351 3.5451 1.384
Pop7 0.1823 0.5786 10.0685 1.8358 0.2284 0.5882 6.6312 1.5146
Gnb2 1.6147 1.1967 0.5493 0.8869 1.73 1.0507 0.3689 0.6381
Mospd3 0.3306 0.7448 5.0775 1.6784 0.2914 0.6565 5.0734 1.4786
Tsc22d4 0.7591 1.0493 1.9112 1.4507 0.8543 0.9875 1.3362 1.1415
Ppp1r35 0.3226 0.7538 5.4605 1.7615 0.3441 0.7204 4.3834 1.5083
Pilra 0.3102 0.7588 5.9817 1.8557 0.5818 0.9349 2.5826 1.5024
Pilrb2 0.214 0.6445 9.0694 1.941 0.2988 0.7028 5.531 1.6529
Cops6 0.6184 0.9736 2.4785 1.5328 0.6197 0.8877 2.0522 1.2717
Mcm7 0.3458 0.7544 4.7586 1.6456 0.2992 0.6555 4.7995 1.4359
Lamtor4 1.293 1.2139 0.8815 1.1397 1.4057 1.1156 0.6298 0.8853
Get4 0.1931 0.592 9.3968 1.8149 0.2355 0.5868 6.2089 1.4622
Eif3b 0.3255 0.7287 5.011 1.6312 0.3605 0.6985 3.7534 1.3532
Chst12 0.5932 0.9502 2.5663 1.5223 0.7391 0.9297 1.5823 1.1695
Actb 2.8206 1.0778 0.146 0.4118 3.2505 0.8011 0.0607 0.1974
Kdelr2 0.2858 0.7079 6.1345 1.7534 0.3086 0.6632 4.6195 1.4254
Daglb 0.2036 0.6073 8.8925 1.8109 0.2177 0.5686 6.8202 1.4849
Rac1 1.0738 1.1505 1.1479 1.2327 1.133 1.0684 0.8893 1.0075
Ccz1 0.2457 0.6489 6.976 1.7138 0.2469 0.604 5.9838 1.4776
Bri3 0.5468 0.9656 3.1188 1.7053 0.4775 0.8473 3.1484 1.5035
Arpc1a 0.336 0.7565 5.0683 1.7031 0.4043 0.7512 3.4519 1.3957
Arpc1b 2.803 0.9525 0.1155 0.3236 2.9045 0.7514 0.0669 0.1944
Pdap1 0.2358 0.6388 7.3361 1.7302 0.2813 0.6476 5.3009 1.491
Bud31 0.3511 0.7801 4.936 1.7332 0.4101 0.7542 3.3818 1.3869
Cpsf4 0.1892 0.5864 9.6116 1.8181 0.2365 0.6039 6.5227 1.5424
Atp5j2 0.7407 1.0191 1.893 1.4021 0.9421 0.9976 1.1213 1.0564
Rnf6 0.2084 0.6089 8.5349 1.7789 0.2319 0.5881 6.4297 1.4913
Rpl21 1.9923 1.2405 0.3877 0.7724 2.1613 1.1311 0.2739 0.592
Gtf3a 0.2019 0.6059 9.0058 1.8183 0.2149 0.5742 7.142 1.5345
Polr1d 0.6061 0.9706 2.5646 1.5543 0.719 0.9413 1.7141 1.2324
Pomp 1.0763 1.1763 1.1945 1.2856 1.0153 1.045 1.0593 1.0756
Ubl3 0.2752 0.715 6.7478 1.8572 0.4129 0.7843 3.608 1.4898
Hmgb1 2.7005 1.2735 0.2224 0.6005 2.3687 1.3237 0.3123 0.7398
Alox5ap 2.2871 1.2087 0.2793 0.6388 2.6554 0.9927 0.1397 0.3711
N4bp2l1 0.1967 0.6125 9.6923 1.9068 0.1978 0.5723 8.3686 1.6557
Bet1 0.1851 0.5771 9.716 1.7988 0.2663 0.6284 5.5682 1.4827
Pon2 0.2406 0.6579 7.4749 1.7986 0.2695 0.6376 5.5981 1.5085
Shfm1 2.1602 1.1312 0.2742 0.5924 2.5052 0.8975 0.1283 0.3215
Rpa3 0.3838 0.7981 4.3235 1.6595 0.3262 0.6878 4.4452 1.4501
Ndufa4 1.4581 1.2412 0.7245 1.0565 1.31 1.1128 0.7215 0.9452
2610001J05Rik 0.4017 0.8114 4.0796 1.6389 0.5496 0.8568 2.4305 1.3358
Capza2 1.1891 1.1643 0.9586 1.1399 1.3862 1.0507 0.5745 0.7964
Lsm8 0.374 0.7878 4.4356 1.6591 0.4307 0.772 3.2129 1.3838
Ndufa5 0.3512 0.7656 4.7516 1.6688 0.3418 0.6924 4.1031 1.4026
Arf5 1.7769 1.211 0.4644 0.8253 1.6677 1.0449 0.3925 0.6546
Atp6v1f 1.0981 1.1802 1.1552 1.2685 1.1418 1.0648 0.8697 0.9931
Akr1b3 0.5067 0.9046 3.1867 1.6148 0.4855 0.8047 2.7468 1.3336
1810058I24Rik 0.641 1.0057 2.4613 1.5778 0.663 0.9298 1.9665 1.3039
Mtpn 0.1962 0.5876 8.9726 1.7601 0.2517 0.6169 6.0062 1.5118
1110001J03Rik 0.2605 0.6649 6.5178 1.6976 0.3376 0.6832 4.0965 1.3829
Luc7l2 0.5283 0.911 2.9736 1.5709 0.6244 0.8871 2.0187 1.2604
Mkrn1 0.761 1.1279 2.1966 1.6717 0.6228 0.9457 2.3061 1.4362
Ndufb2 0.4591 0.8447 3.3863 1.5545 0.4777 0.7918 2.7476 1.3125
Mrps33 0.6319 0.9843 2.426 1.5331 0.6153 0.8822 2.0553 1.2647
Ssbp1 0.3111 0.7381 5.629 1.7511 0.3459 0.6952 4.0393 1.3972
Zyx 0.4487 0.8748 3.8009 1.7055 0.5467 0.886 2.6263 1.4358
Pdia4 0.2317 0.6374 7.5679 1.7536 0.3106 0.6646 4.5771 1.4218
Tra2a 0.2785 0.7031 6.3729 1.7749 0.3488 0.7212 4.2754 1.4911
Cycs 1.1291 1.1897 1.1103 1.2536 1.1614 1.0964 0.8911 1.0349
Hnrnpa2b1 1.8139 1.249 0.4741 0.86 1.8366 1.1287 0.3776 0.6936
Cbx3 0.2722 0.662 5.9167 1.6104 0.206 0.547 7.0501 1.4523
Snx10 0.2185 0.6381 8.5248 1.863 0.2669 0.6482 5.9007 1.5746
Skap2 0.8377 1.0786 1.6576 1.3886 1.0976 1.0586 0.9301 1.0209
Hoxa7 0.1971 0.6074 9.4942 1.8716 0.2418 0.6176 6.5223 1.5772
Hoxa9 0.3622 0.7887 4.7409 1.7172 0.5629 0.8682 2.3788 1.339
Hoxa10 0.2947 0.7215 5.9944 1.7664 0.4194 0.7666 3.3412 1.4012
Hibadh 0.277 0.6844 6.102 1.6905 0.2791 0.629 5.0801 1.4177
Tax1bp1 0.8531 1.0971 1.6539 1.4109 0.9342 1.0345 1.2264 1.1456
Lsm5 0.7217 1.0348 2.0557 1.4837 0.7004 0.9289 1.7587 1.2319
Nt5c3 0.1936 0.5796 8.9654 1.7355 0.2121 0.5663 7.1297 1.512
Mad2l1 0.2465 0.6528 7.0147 1.7291 0.2058 0.5481 7.096 1.46
Gng12 1.0713 1.1896 1.233 1.3209 0.8252 1.0091 1.4955 1.234
Gadd45a 0.3615 0.8162 5.0961 1.8425 0.4918 0.8803 3.2043 1.5758
Serbp1 1.5021 1.228 0.6684 1.0039 1.4819 1.1332 0.5847 0.8665
Rpia 0.2798 0.6859 6.0109 1.6816 0.2809 0.6229 4.9164 1.3811
Krcc1 0.2418 0.6569 7.3839 1.7851 0.3594 0.7132 3.939 1.4155
Chmp3 0.1986 0.597 9.0379 1.7947 0.2829 0.6581 5.4105 1.5308
Mrpl35 0.2718 0.6947 6.5325 1.7757 0.262 0.6222 5.6417 1.4779
Immt 0.1774 0.5568 9.8556 1.748 0.2455 0.6055 6.086 1.4938
Vamp8 1.7924 1.2253 0.4673 0.8376 1.8411 1.0541 0.3278 0.6035
Mat2a 0.1819 0.5601 9.4773 1.7243 0.2026 0.5562 7.5381 1.5272
Capg 1.0878 1.2339 1.2866 1.3996 1.1235 1.1564 1.0594 1.1902
Tmsb10 1.3693 1.3997 1.0449 1.4308 1.7789 1.4024 0.6215 1.1055
Suclg1 0.4457 0.8554 3.6825 1.6414 0.4786 0.8069 2.8425 1.3604
Mrpl19 0.2125 0.5985 7.9292 1.6852 0.2793 0.628 5.0568 1.4121
Pole4 0.4214 0.8314 3.8936 1.6406 0.4422 0.7762 3.0809 1.3625
Htra2 0.1777 0.5651 10.111 1.7969 0.212 0.5574 6.915 1.4658
Aup1 0.1993 0.6018 9.1136 1.8167 0.2479 0.623 6.318 1.566
Dctn1 0.1626 0.5372 10.9149 1.7748 0.2396 0.5839 5.9421 1.4234
Bola3 0.2487 0.6399 6.6197 1.6464 0.2173 0.5616 6.6798 1.4514
Dguok 0.1679 0.5643 11.2919 1.8963 0.2411 0.6213 6.6422 1.6012
Tex261 0.2871 0.718 6.2548 1.7957 0.3613 0.723 4.0044 1.4469
Cct7 0.5042 0.8866 3.0919 1.5589 0.5978 0.8634 2.0864 1.2471
Dusp11 0.1894 0.5912 9.7468 1.8456 0.2175 0.5865 7.2726 1.5816
Snrpg 0.8625 1.0535 1.4921 1.2869 0.931 0.9995 1.1525 1.073
Pcbp1 0.7392 1.0214 1.9095 1.4115 0.7314 0.9393 1.6491 1.2062
Snrnp27 0.4608 0.8645 3.52 1.6219 0.4856 0.8113 2.7913 1.3554
Nfu1 0.6295 0.9767 2.4071 1.5154 0.7601 0.9621 1.602 1.2177
Cnbp 1.7741 1.2318 0.4821 0.8553 1.4862 1.1071 0.5549 0.8247
Rab7 0.8303 1.0639 1.6419 1.3633 0.896 1.0074 1.2642 1.1327
Rpn1 0.3154 0.7356 5.4392 1.7155 0.3664 0.7158 3.8176 1.3986
Ruvbl1 0.207 0.5945 8.2505 1.7075 0.2324 0.5707 6.0277 1.401
Abtb1 0.1623 0.5505 11.5039 1.8671 0.2655 0.6516 6.0211 1.5988
Mcm2 0.2102 0.6015 8.1895 1.7214 0.1915 0.5299 7.6554 1.4661
Chst13 0.3381 0.7716 5.2066 1.7606 0.3986 0.7561 3.5978 1.4342
Chchd4 0.1991 0.6008 9.1096 1.8134 0.1887 0.5321 7.9541 1.5007
Tmem43 0.2085 0.6064 8.4584 1.7636 0.2139 0.5692 7.0782 1.5143
Xpc 0.9096 1.151 1.6014 1.4566 0.9401 1.0755 1.3088 1.2304
Lsm3 0.5614 0.9266 2.7239 1.5293 0.5406 0.849 2.4666 1.3334
Arl6ip5 0.8475 1.1554 1.8589 1.5753 0.6687 0.9629 2.0736 1.3866
Foxp1 0.214 0.6342 8.7846 1.8798 0.2525 0.6216 6.0618 1.5305
Edem1 0.3285 0.741 5.0894 1.6717 0.3175 0.6868 4.6788 1.4857
Camk1 0.2818 0.7178 6.4899 1.8287 0.2616 0.6388 5.9616 1.5598
Arpc4 1.7132 1.1626 0.4605 0.7889 1.8477 1.0192 0.3043 0.5622
Emc3 0.2468 0.6578 7.102 1.753 0.2898 0.6582 5.1573 1.4948
Brk1 0.9891 1.1444 1.3385 1.324 1.09 1.047 0.9227 1.0057
Sec13 0.3915 0.8067 4.2453 1.6622 0.3954 0.7427 3.5282 1.395
Tmem40 0.3149 0.7438 5.5789 1.7567 0.4119 0.7786 3.5735 1.4719
Rpl32 3.3747 1.0086 0.0893 0.3014 3.6788 0.9332 0.0644 0.2367
Zfp422 0.3844 0.8035 4.3685 1.6794 0.449 0.7803 3.0205 1.3562
Hnrnpf 1.9317 1.1911 0.3802 0.7345 2.0058 1.063 0.2809 0.5633
Csgalnact2 0.1834 0.5632 9.4332 1.7298 0.1983 0.5413 7.4503 1.4774
Fbxl14 0.2066 0.6095 8.7017 1.7981 0.1717 0.511 8.8579 1.5209
Atp6v1e1 0.7913 1.0768 1.8518 1.4653 0.9401 1.0186 1.174 1.1036
Bid 0.2867 0.7056 6.0586 1.7367 0.3663 0.7178 3.8405 1.4068
Slc6a13 0.3315 0.7682 5.3715 1.7804 0.3391 0.7168 4.4695 1.5154
M6pr 0.4746 0.8689 3.352 1.5908 0.4836 0.8024 2.7538 1.3316
Clec4a2 1.0407 1.1958 1.3203 1.374 1.4562 1.1741 0.6501 0.9466
Clec4b2 0.2356 0.6618 7.891 1.8592 0.304 0.6805 5.0104 1.5232
Emg1 0.681 1.0236 2.2592 1.5386 0.6872 0.9393 1.8683 1.2839
Phb2 0.4731 0.8889 3.5304 1.6702 0.5044 0.8264 2.6843 1.354
Ptpn6 0.7881 1.0685 1.838 1.4485 1.1253 1.0467 0.8652 0.9737
Grcc10 0.4311 0.8288 3.6966 1.5935 0.3635 0.7219 3.9434 1.4336
Tpi1 0.8492 1.0723 1.5946 1.3541 1.0933 1.0515 0.9249 1.0112
Usp5 0.3759 0.796 4.4854 1.6859 0.4064 0.7626 3.5204 1.4308
Cdca3 0.3966 0.8342 4.4233 1.7545 0.3246 0.7277 5.0268 1.6315
Mlf2 0.2939 0.7136 5.8945 1.7326 0.2969 0.6604 4.947 1.4689
Gapdh 2.4211 1.1109 0.2106 0.5098 2.7997 0.9026 0.1039 0.291
Mrpl51 0.3094 0.7279 5.536 1.7126 0.3514 0.7119 4.1052 1.4424
Scnn1a 0.1718 0.5497 10.2381 1.7588 0.2239 0.5762 6.6245 1.483
Tnfrsf1a 0.1605 0.5416 11.381 1.827 0.2429 0.6119 6.3447 1.5412
Cd9 1.2046 1.2946 1.1551 1.3914 1.0317 1.1755 1.2982 1.3393
Ndufa9 0.3368 0.7539 5.0102 1.6874 0.3938 0.7348 3.482 1.3711
Fkbp4 0.3091 0.7152 5.3522 1.6546 0.2684 0.6155 5.2611 1.4118
BC035044 0.4638 0.9395 4.1037 1.9032 0.3738 0.7721 4.2654 1.5945
Clec2i 0.2044 0.6482 10.0575 2.0556 0.2859 0.7047 6.0746 1.7368
Cd69 0.1602 0.5606 12.2504 1.962 0.2488 0.6455 6.7312 1.6748
Clec12a 2.4416 1.2553 0.2643 0.6454 2.2733 1.2113 0.2839 0.6454
Lockd 0.1789 0.5511 9.4855 1.6972 0.2063 0.5496 7.0994 1.4644
H2afj 1.422 1.2524 0.7758 1.1031 1.5995 1.1525 0.5191 0.8304
Wbp11 0.3495 0.7559 4.6783 1.635 0.3261 0.6797 4.3447 1.4169
Arhgdib 3.4947 0.8493 0.0591 0.2064 3.6491 0.6845 0.0352 0.1284
Strap 0.4342 0.8301 3.6547 1.587 0.4386 0.7634 3.0293 1.3288
Dera 0.1851 0.5668 9.379 1.7358 0.2603 0.6143 5.5714 1.4501
Mgst1 1.3771 1.2937 0.8826 1.2154 1.7297 1.1926 0.4754 0.8222
Ldhb 0.2306 0.6758 8.592 1.9809 0.223 0.595 7.1215 1.5879
Cmas 0.2862 0.7069 6.099 1.7458 0.3411 0.7 4.2112 1.4366
Lrmp 0.1765 0.5669 10.316 1.8209 0.3192 0.6763 4.4904 1.4332
Kras 0.1842 0.582 9.9798 1.8385 0.2486 0.6227 6.276 1.56
Fgfr1op2 0.3773 0.8122 4.6334 1.7483 0.5178 0.8363 2.6085 1.3507
Tm7sf3 0.5669 0.9232 2.6527 1.5037 0.5138 0.8153 2.5184 1.2938
Ergic2 0.2141 0.6128 8.1924 1.754 0.237 0.5898 6.1941 1.4679
2810474O19Rik 0.1348 0.5086 14.2329 1.9189 0.3005 0.6833 5.17 1.5537
Ndufa3 0.5845 0.9263 2.5115 1.468 0.6793 0.8975 1.7457 1.1859
Tsen34 0.1867 0.5876 9.9042 1.8493 0.1968 0.5529 7.8953 1.5534
Rps9 3.1707 0.9515 0.0901 0.2855 3.408 0.7441 0.0477 0.1625
Pirb 0.135 0.5287 15.3317 2.0702 0.3066 0.7436 5.8808 1.8033
Cox6b2 0.4252 0.8402 3.9039 1.6601 0.5138 0.8463 2.7135 1.3941
Rpl28 1.423 1.2338 0.7517 1.0697 1.7337 1.156 0.4446 0.7708
Ube2s 1.3973 1.2905 0.8529 1.1918 1.1617 1.1469 0.9746 1.1322
U2af2 0.2368 0.6251 6.968 1.6501 0.2707 0.6193 5.2325 1.4166
Zfp787 0.2941 0.7266 6.1055 1.7954 0.2187 0.5842 7.1381 1.5608
Rps5 2.9329 1.1254 0.1472 0.4318 3.1854 1.05 0.1087 0.3461
Trim28 0.1801 0.5567 9.5566 1.7208 0.2312 0.56 5.866 1.3563
Chmp2a 0.8138 1.0906 1.796 1.4615 0.9742 1.0394 1.1382 1.1088
Sepw1 0.6036 1.022 2.8669 1.7304 0.4292 0.8228 3.6759 1.5775
Gltscr2 0.8129 1.075 1.7489 1.4217 0.944 1.0134 1.1524 1.0879
Napa 0.3998 0.8169 4.1747 1.6692 0.4034 0.7524 3.478 1.4032
C5ar1 0.2723 0.7476 7.5381 2.0525 0.5637 1.0057 3.1824 1.7941
Sae1 0.3249 0.7174 4.8753 1.5841 0.2939 0.6458 4.8291 1.4191
Tmem160 0.6022 0.9817 2.6571 1.6002 0.7048 0.9362 1.7643 1.2435
Ap2s1 0.7317 1.0267 1.969 1.4407 0.8813 0.9816 1.2408 1.0935
Calm3 0.9989 1.1381 1.2981 1.2966 0.8893 1.0028 1.2715 1.1307
Pglyrp1 2.6549 1.5412 0.337 0.8947 2.7003 1.4854 0.3026 0.8171
Snrpd2 0.6732 1.001 2.2112 1.4885 0.7725 0.9641 1.5576 1.2032
Vasp 1.1332 1.1679 1.0623 1.2037 1.3141 1.1226 0.7298 0.9591
Fosb 0.4988 0.934 3.5066 1.749 0.7794 1.0207 1.7153 1.3368
Trappc6a 0.6024 0.9907 2.705 1.6294 0.658 0.9282 1.9901 1.3094
Gemin7 0.2131 0.6227 8.5376 1.8195 0.2199 0.5763 6.869 1.5105
Clptm1 0.2308 0.632 7.4945 1.73 0.2394 0.5921 6.1153 1.4643
Apoe 0.5843 1.2613 4.6593 2.7225 0.6771 1.377 4.136 2.8004
Tomm40 0.2741 0.6752 6.0687 1.6633 0.3072 0.6562 4.5635 1.4018
Plaur 0.741 1.1042 2.2206 1.6454 0.8124 1.0498 1.6697 1.3565
Ethe1 0.3761 0.813 4.6728 1.7574 0.4616 0.8179 3.1392 1.4491
Cd177 1.2466 1.2794 1.0534 1.3132 1.2902 1.2287 0.907 1.1702
Rps19 3.6357 0.9504 0.0683 0.2484 3.7303 0.9515 0.0651 0.2427
Arhgef1 0.3625 0.784 4.6779 1.6956 0.4844 0.809 2.7884 1.3509
Rabac1 0.6369 1.0073 2.5012 1.593 0.761 0.9872 1.6829 1.2806
Dedd2 0.2132 0.6349 8.8673 1.8908 0.204 0.5735 7.9037 1.6122
Ceacam1 0.0983 0.4337 19.4702 1.9139 0.2873 0.6781 5.5706 1.6004
B3gnt8 0.139 0.5136 13.6504 1.8976 0.2972 0.6676 5.0459 1.4997
Bckdha 0.4143 0.8405 4.115 1.705 0.5267 0.8528 2.6215 1.3808
Exosc5 0.4373 0.8479 3.7595 1.6439 0.4801 0.815 2.8814 1.3834
B9d2 0.289 0.7195 6.1973 1.7912 0.287 0.6546 5.1999 1.4926
Tgfb1 0.451 0.8559 3.6022 1.6245 0.4799 0.7988 2.7707 1.3296
Hnrnpul1 0.2137 0.6077 8.0864 1.7281 0.2548 0.6025 5.5938 1.4251
Egln2 0.2066 0.6097 8.7089 1.7992 0.2244 0.5826 6.7401 1.5125
Rab4b 0.226 0.6199 7.5212 1.7 0.1601 0.5006 9.7794 1.5654
Snrpa 0.2524 0.6478 6.586 1.6624 0.272 0.6178 5.1583 1.4031
Shkbp1 0.1773 0.5644 10.1383 1.7972 0.2224 0.5827 6.863 1.5264
Psmc4 0.5134 0.902 3.0865 1.5846 0.5423 0.8409 2.404 1.3038
Fbl 0.5665 0.9692 2.9265 1.658 0.5565 0.874 2.466 1.3725
Timm50 0.2799 0.6841 5.9716 1.6717 0.2542 0.6033 5.6335 1.432
Rps16 2.5716 1.1493 0.1997 0.5136 2.7427 1.0404 0.1439 0.3946
Zfp36 0.6313 1.0204 2.6127 1.6493 0.7212 0.9952 1.904 1.3732
Gmfg 2.2024 1.2113 0.3025 0.6662 2.3876 0.9844 0.17 0.4058
Mrps12 0.3621 0.7822 4.6671 1.6898 0.37 0.7258 3.8477 1.4238
Hnrnpl 0.6088 0.9537 2.4538 1.4939 0.6441 0.8874 1.898 1.2225
Ech1 0.6085 0.9799 2.5933 1.578 0.6983 0.9388 1.8072 1.262
Eif3k 1.5196 1.2439 0.6701 1.0182 1.5803 1.1156 0.4983 0.7875
Fam98c 0.2801 0.7061 6.3573 1.7804 0.3239 0.6883 4.5158 1.4627
Psmd8 0.8109 1.1032 1.8509 1.5009 0.8556 0.9977 1.3598 1.1634
Yif1b 0.4009 0.8144 4.1268 1.6543 0.3484 0.6963 3.9951 1.3918
Spint2 0.9326 1.142 1.4996 1.3985 0.757 0.989 1.707 1.2922
Capns1 1.4001 1.203 0.7382 1.0336 1.4689 1.0766 0.5372 0.7891
Tbcb 0.5203 0.9007 2.9973 1.5594 0.6239 0.8941 2.0535 1.2812
Polr2i 0.2597 0.674 6.7368 1.7495 0.3005 0.6552 4.7547 1.4287
Tyrobp 3.0828 0.9661 0.0982 0.3028 3.4427 0.6935 0.0406 0.1397
Hcst 0.5148 0.9162 3.1682 1.6309 0.6627 0.9189 1.9228 1.2743
Psenen 1.0349 1.1508 1.2365 1.2797 1.0254 1.0268 1.0027 1.0282
Cox6b1 1.1728 1.1488 0.9595 1.1253 1.3692 1.0628 0.6025 0.8249
Rbm42 0.4701 0.8757 3.4694 1.6311 0.485 0.8205 2.8619 1.3881
Tmem147 0.523 0.9286 3.1527 1.6487 0.6296 0.9105 2.0914 1.3168
Usf2 0.2498 0.6688 7.1684 1.7907 0.2876 0.655 5.1875 1.4919
Fxyd5 1.2778 1.255 0.9647 1.2327 1.3533 1.1517 0.7243 0.9802
Uba2 0.4473 0.8371 3.5028 1.5666 0.446 0.7593 2.8989 1.2928
Gpi1 1.853 1.2009 0.42 0.7783 2.1735 1.0296 0.2244 0.4877
Lsm14a 0.5094 0.8965 3.0968 1.5776 0.4921 0.8073 2.6915 1.3244
Pdcd5 0.4374 0.8551 3.8208 1.6714 0.4284 0.7694 3.2259 1.3819
Uri1 0.1789 0.5622 9.8814 1.7674 0.2065 0.5521 7.1441 1.4756
1600014C10Rik 0.1393 0.5027 13.0174 1.8138 0.222 0.5762 6.7363 1.4956
Nkg7 0.6513 1.1093 2.901 1.8895 0.4009 0.8446 4.4383 1.7794
Etfb 1.5043 1.2726 0.7157 1.0767 1.2472 1.1375 0.8318 1.0374
Cd33 0.3858 0.8353 4.6876 1.8085 0.7189 0.9997 1.9339 1.3903
Emc10 0.4953 0.894 3.2575 1.6135 0.5825 0.8601 2.18 1.2699
Nr1h2 0.2035 0.5949 8.5475 1.7391 0.3134 0.6739 4.6243 1.4492
Napsa 1.4601 1.2639 0.7492 1.094 1.7843 1.134 0.4039 0.7207
Pnkp 0.5731 0.9539 2.7705 1.5877 0.8088 0.9895 1.4968 1.2105
Prmt1 0.9354 1.1333 1.4679 1.3731 0.7591 0.9684 1.6271 1.2352
Bcl2l12 0.3289 0.7511 5.2154 1.7154 0.3168 0.6705 4.4791 1.419
Nosip 0.211 0.6149 8.4955 1.7922 0.2473 0.6099 6.0835 1.5043
Rps11 2.5962 1.1922 0.2109 0.5475 2.7539 1.0734 0.1519 0.4184
Rpl13a 2.8283 1.1138 0.1551 0.4386 3.0277 1.0153 0.1124 0.3405
Pih1d1 0.2569 0.6735 6.873 1.7658 0.276 0.6371 5.3267 1.4704
Cd37 0.6608 0.9882 2.2364 1.4778 0.8035 0.9795 1.4862 1.1941
Snrnp70 0.2929 0.699 5.6958 1.6682 0.4017 0.7434 3.425 1.3757
Ruvbl2 0.2369 0.6299 7.0733 1.6754 0.2746 0.6143 5.0042 1.3743
Ftl1 4.4368 0.7505 0.0286 0.1269 4.2628 0.7513 0.0311 0.1324
Bax 0.7069 1.0364 2.1498 1.5197 0.6977 0.9412 1.8202 1.2699
Nucb1 0.4599 0.8621 3.5135 1.6159 0.4106 0.7486 3.3232 1.3646
Ppp1r15a 0.3207 0.796 6.159 1.9754 0.3817 0.7891 4.2735 1.6312
Rpl18 2.1786 1.2455 0.3268 0.712 2.4379 1.1194 0.2108 0.514
Kdelr1 0.2635 0.6852 6.7603 1.7814 0.3207 0.6812 4.5118 1.4469
Emp3 1.4653 1.2691 0.7501 1.0991 1.73 1.1394 0.4338 0.7505
Ldha 1.4189 1.2498 0.7758 1.1008 1.645 1.1501 0.4888 0.8041
Tsg101 0.2842 0.701 6.0833 1.7289 0.2886 0.6484 5.0478 1.4567
Mrgpra2b 0.2648 0.6982 6.9494 1.8405 0.3661 0.763 4.3431 1.59
Htatip2 0.3158 0.7404 5.495 1.7355 0.3862 0.7459 3.7312 1.4408
Svip 0.1969 0.5907 8.9991 1.7721 0.3354 0.6793 4.1021 1.3759
Nipa2 0.2707 0.6941 6.5741 1.7798 0.2886 0.6458 5.0085 1.4452
Klf13 0.1529 0.5557 13.2149 2.0199 0.3083 0.7231 5.5017 1.6961
Mcee 0.2002 0.5892 8.6623 1.7341 0.3383 0.6965 4.2385 1.434
Ndnl2 0.2653 0.6841 6.6468 1.7636 0.2467 0.6036 5.9853 1.4766
Tm2d3 0.2412 0.6597 7.4818 1.8046 0.2482 0.613 6.0994 1.514
Snrpa1 0.3761 0.7905 4.418 1.6615 0.4148 0.7617 3.3723 1.3988
Vimp 0.2952 0.7224 5.9891 1.7679 0.3484 0.7186 4.2552 1.4824
Arrdc4 0.3498 0.8262 5.5781 1.9514 0.2292 0.6171 7.2481 1.6613
Akap13 0.2011 0.6176 9.4293 1.8964 0.3191 0.6936 4.7253 1.5076
Mrpl46 0.2261 0.6335 7.8469 1.7745 0.1999 0.5519 7.6216 1.5237
Mrps11 0.209 0.6148 8.655 1.8086 0.2157 0.5625 6.8004 1.4669
Idh2 0.2328 0.6385 7.5212 1.751 0.261 0.6099 5.4591 1.4251
Cib1 0.3634 0.7921 4.7506 1.7264 0.4656 0.8115 3.0374 1.4143
Fes 0.2507 0.6674 7.0901 1.7772 0.3527 0.7132 4.088 1.4419
Iqgap1 0.1585 0.5515 12.1114 1.9192 0.4049 0.7862 3.77 1.5265
Sec11a 0.6104 0.975 2.5513 1.5573 0.6029 0.8789 2.1251 1.2812
Rps17 1.5864 1.2607 0.6315 1.0018 2.073 1.161 0.3137 0.6503
Fam103a1 0.8953 1.0953 1.4967 1.3399 0.8244 0.9779 1.4072 1.16
Btbd1 0.3044 0.7253 5.6774 1.7283 0.2716 0.6182 5.1798 1.4069
Tm6sf1 0.6824 1.0004 2.1492 1.4666 0.8279 0.982 1.4069 1.1648
Abhd17c 0.2091 0.6058 8.3954 1.7554 0.1592 0.4821 9.1759 1.4605
Zfand6 0.5341 0.932 3.0455 1.6265 0.5637 0.8662 2.3618 1.3313
Ctsc 0.4211 0.893 4.4968 1.8936 0.4387 0.8815 4.0378 1.7713
Eed 0.258 0.6672 6.69 1.7257 0.2597 0.6212 5.7232 1.4862
Ndufc2 0.7569 1.0386 1.8827 1.4251 0.7208 0.9321 1.6723 1.2054
Clns1a 0.3653 0.7834 4.5977 1.6797 0.3276 0.6795 4.3036 1.4097
Rps3 2.9402 1.0508 0.1277 0.3755 3.1421 0.9087 0.0836 0.2628
Spcs2 1.59 1.2324 0.6008 0.9552 1.4642 1.1145 0.5794 0.8484
Ucp2 0.5558 0.9453 2.8926 1.6077 0.7821 0.9827 1.5789 1.2348
Mrpl48 0.2993 0.7153 5.7128 1.7097 0.2899 0.6556 5.1141 1.4826
Rab6a 0.3965 0.8164 4.2393 1.6809 0.4096 0.7646 3.4846 1.4272
Lamtor1 0.5481 0.9424 2.9565 1.6203 0.6436 0.9122 2.0091 1.293
Pgap2 0.1915 0.5845 9.3139 1.7837 0.2043 0.5511 7.2787 1.4869
Rhog 0.3551 0.7861 4.8997 1.74 0.5183 0.8585 2.7435 1.422
Rrm1 0.2713 0.6659 6.0256 1.6346 0.249 0.5873 5.5658 1.3856
Timm10b 0.4348 0.8367 3.7033 1.6101 0.6134 0.8867 2.0895 1.2817
Ilk 0.3574 0.7695 4.6352 1.6567 0.4206 0.7677 3.3323 1.4015
Taf10 0.1478 0.5191 12.336 1.8232 0.2142 0.5778 7.2786 1.5589
Mrpl17 0.412 0.8344 4.1025 1.6901 0.4585 0.7865 2.942 1.349
Eif3f 1.657 1.2678 0.5854 0.97 1.8235 1.1175 0.3755 0.6848
Rpl27a 2.1938 1.2426 0.3208 0.7038 2.361 1.133 0.2303 0.5437
Tmem9b 0.5393 0.9091 2.8408 1.5322 0.4664 0.7941 2.898 1.3518
Eif4g2 0.7447 1.0211 1.88 1.4001 0.8677 0.9744 1.2609 1.0941
Copb1 0.1761 0.5635 10.2366 1.8029 0.2929 0.6521 4.958 1.4521
Psma1 0.9713 1.1223 1.335 1.2967 1.0434 1.0416 0.9965 1.0398
1110004F10Rik 0.6728 0.9983 2.2012 1.4811 0.6363 0.8871 1.944 1.2369
Rps13 1.8665 1.2631 0.458 0.8548 2.2289 1.1166 0.2509 0.5593
Nucb2 0.2817 0.6963 6.1084 1.7209 0.3263 0.6802 4.3443 1.4177
Rps15a 2.0683 1.2434 0.3614 0.7475 2.3416 1.1271 0.2317 0.5426
Arl6ip1 1.0419 1.2168 1.3638 1.421 1.0812 1.1459 1.1233 1.2145
Uqcrc2 0.4582 0.8572 3.4997 1.6035 0.51 0.822 2.5975 1.3248
Mettl9 0.4404 0.8544 3.7642 1.6576 0.4871 0.8359 2.9449 1.4344
Igsf6 0.6007 0.9849 2.6884 1.6149 0.8312 1.0031 1.4564 1.2105
Ndufab1 0.6249 0.9705 2.412 1.5072 0.5942 0.8719 2.1532 1.2794
Rbbp6 0.363 0.8094 4.971 1.8046 0.2665 0.6479 5.9106 1.5752
Nsmce1 0.4654 0.8767 3.548 1.6514 0.4255 0.7633 3.219 1.3696
Eif3c 0.1954 0.5797 8.8034 1.7199 0.3216 0.6757 4.4146 1.4197
Bola2 0.285 0.684 5.7594 1.6416 0.3344 0.6806 4.1419 1.3852
Coro1a 2.0626 1.1864 0.3309 0.6825 2.7365 0.8569 0.0981 0.2683
Mapk3 0.3323 0.7583 5.2076 1.7304 0.4166 0.7799 3.5042 1.4599
Gdpd3 0.1608 0.5405 11.2998 1.8169 0.2829 0.6518 5.306 1.5013
Ypel3 0.7384 1.1235 2.3148 1.7093 0.7578 1.0816 2.037 1.5437
Ppp4c 1.0995 1.1721 1.1364 1.2495 0.8947 1.0036 1.2582 1.1258
Aldoa 2.0573 1.2203 0.3519 0.7239 2.4075 1.0311 0.1834 0.4416
Ino80e 0.2551 0.6673 6.8435 1.7458 0.2801 0.6348 5.1344 1.4383
Tmem219 0.3016 0.7388 5.9983 1.8094 0.2961 0.6809 5.2902 1.5662
Kif22 0.1916 0.5837 9.2828 1.7785 0.1823 0.5285 8.4006 1.5317
AI467606 0.3314 0.765 5.3272 1.7656 0.372 0.7486 4.0485 1.5062
Sept1 0.3414 0.7707 5.0948 1.7395 0.2757 0.6433 5.4439 1.501
Dctpp1 0.3841 0.8417 4.8035 1.8448 0.343 0.709 4.273 1.4655
Sephs2 0.5894 0.9476 2.5849 1.5235 0.7203 0.934 1.6816 1.2112
Bcl7c 0.2166 0.6254 8.3376 1.806 0.1676 0.5036 9.0315 1.5134
Bckdk 0.2788 0.6846 6.0289 1.681 0.3023 0.6511 4.6384 1.4023
Fus 0.6006 0.9566 2.5366 1.5235 0.721 0.9282 1.6577 1.1951
Pycard 0.5841 0.9872 2.8563 1.6684 0.8017 1.0151 1.6033 1.2853
Itgam 0.2023 0.6123 9.1578 1.8529 0.2639 0.6595 6.2427 1.6477
Rgs10 0.3667 0.818 4.9752 1.8245 0.2978 0.6873 5.328 1.5866
Mcmbp 0.1552 0.519 11.177 1.7352 0.2062 0.5509 7.1352 1.4714
Nsmce4a 0.512 0.9023 3.1057 1.5901 0.3944 0.7317 3.4424 1.3575
Bub3 0.823 1.0994 1.7843 1.4685 0.8917 1.0347 1.3467 1.2008
Oat 0.2581 0.6691 6.7231 1.735 0.2806 0.6339 5.1046 1.4322
Bccip 0.4168 0.8375 4.037 1.6828 0.3952 0.7442 3.5462 1.4014
Ptpre 0.2913 0.7276 6.2395 1.8175 0.427 0.8081 3.5806 1.529
Glrx3 0.4548 0.8695 3.6556 1.6624 0.4116 0.7512 3.3306 1.3709
Bnip3 0.1478 0.5255 12.6481 1.8689 0.2598 0.6428 6.1238 1.5907
Echs1 0.6751 1.0107 2.2417 1.5133 0.6729 0.9205 1.8712 1.2592
Psmd13 0.4452 0.8465 3.6161 1.6097 0.5308 0.8326 2.4599 1.3058
Ifitm2 2.2196 1.2367 0.3104 0.6891 2.3129 1.1646 0.2535 0.5864
Ifitm3 0.643 1.1472 3.1825 2.0465 0.503 0.999 3.9441 1.984
Ifitm6 0.8305 1.2746 2.3555 1.9563 1.4052 1.4994 1.1386 1.5999
Rnh1 0.6341 1.0023 2.4982 1.5842 0.664 0.945 2.0253 1.3449
Taldo1 2.4343 1.0898 0.2004 0.4879 2.3518 0.9758 0.1722 0.4049
Pddc1 0.1875 0.589 9.8632 1.8498 0.2374 0.6043 6.48 1.5382
Rplp2 1.7011 1.2178 0.5125 0.8718 2.0519 1.1041 0.2895 0.5941
Mob2 0.2499 0.6662 7.1092 1.7764 0.2192 0.5752 6.8852 1.5093
Ctsd 0.5575 0.926 2.7588 1.538 0.7821 0.964 1.5191 1.1881
Lsp1 0.9909 1.2463 1.5819 1.5675 1.2702 1.2706 1.0006 1.2709
Mrpl23 0.5219 0.9015 2.984 1.5573 0.5903 0.8688 2.1664 1.2788
Tspan32 0.245 0.6635 7.3354 1.7971 0.4014 0.756 3.5476 1.424
Cd81 1.6973 1.3778 0.6589 1.1184 1.257 1.1764 0.8759 1.101
Cdkn1c 0.1935 0.5991 9.5882 1.8552 0.3108 0.7276 5.4808 1.7033
Nap1l4 0.2202 0.6123 7.7329 1.7028 0.3711 0.7144 3.7061 1.3754
Pcmt1 0.5031 0.897 3.1792 1.5994 0.544 0.8474 2.427 1.3201
Ginm1 0.2765 0.7089 6.5721 1.8173 0.1799 0.5371 8.9115 1.6034
B230208H11Rik 0.3547 0.8039 5.1361 1.8218 0.4042 0.8055 3.9723 1.6055
Stx11 0.1681 0.562 11.1751 1.8789 0.2529 0.6394 6.3893 1.6161
Sf3b5 0.7282 1.0385 2.0337 1.481 0.7191 0.9436 1.722 1.2382
Fuca2 0.2514 0.6685 7.0733 1.7779 0.3128 0.661 4.4655 1.3968
Vta1 0.2489 0.6681 7.2054 1.7934 0.2875 0.662 5.3006 1.524
Cited2 1.57 1.3003 0.6859 1.0769 1.4751 1.1625 0.621 0.9161
Abracl 0.538 0.9327 3.0054 1.617 0.6056 0.8875 2.148 1.3007
Ifngr1 1.3055 1.2273 0.8837 1.1537 1.2288 1.1259 0.8395 1.0316
Pex7 0.2736 0.6775 6.1316 1.6776 0.3696 0.7198 3.7923 1.4017
Myb 0.4143 0.8268 3.9821 1.6499 0.4552 0.7834 2.9622 1.3483
Tbpl1 0.2274 0.65 8.1708 1.858 0.2537 0.6336 6.2387 1.5827
Rps12 0.9087 1.1229 1.5272 1.3877 1.351 1.1331 0.7035 0.9504
Stx7 0.489 0.902 3.4031 1.664 0.5428 0.8681 2.5582 1.3886
Rnf146 0.1966 0.6027 9.3965 1.8476 0.2094 0.5634 7.241 1.5161
Cenpw 0.1836 0.5467 8.8706 1.6282 0.1771 0.4952 7.8162 1.3846
Rwdd1 0.379 0.8064 4.5263 1.7156 0.4111 0.7576 3.3971 1.3964
Nt5dc1 0.1625 0.5432 11.1782 1.8162 0.2315 0.593 6.5614 1.5189
Hdac2 0.233 0.6306 7.3252 1.7067 0.2438 0.587 5.799 1.4136
Rpf2 0.2399 0.6581 7.5247 1.8053 0.1989 0.5481 7.5967 1.5107
Snx3 0.715 1.0331 2.0875 1.4926 0.6651 0.9037 1.8464 1.228
Ostm1 0.1596 0.5327 11.1363 1.7775 0.2238 0.5834 6.7933 1.5205
Cd24a 1.1255 1.1915 1.1206 1.2613 1.3351 1.1591 0.7538 1.0063
Atg5 0.1653 0.5474 10.9719 1.8133 0.2417 0.602 6.2045 1.4996
Asf1a 0.3106 0.7373 5.6363 1.7504 0.2758 0.6305 5.225 1.4412
Serinc1 0.168 0.5618 11.186 1.8791 0.2208 0.5903 7.149 1.5782
Pkib 0.2138 0.6609 9.5577 2.0433 0.2658 0.6766 6.4815 1.7226
Smpdl3a 0.6513 1.0435 2.5669 1.6719 0.869 1.0722 1.5225 1.323
Lims1 0.2973 0.7367 6.14 1.8255 0.4957 0.8462 2.9146 1.4447
Ddit4 0.2406 0.7004 8.4739 2.0387 0.2259 0.6327 7.8438 1.7718
Anapc16 0.3109 0.7514 5.8401 1.8159 0.384 0.7501 3.8158 1.4651
Psap 0.8194 1.183 2.0845 1.708 0.9082 1.1387 1.572 1.4277
Vsir 0.4713 0.8845 3.5224 1.6601 0.7064 0.9678 1.8768 1.3259
Sar1a 0.2647 0.6824 6.6477 1.7595 0.251 0.6047 5.803 1.4567
Vps26a 0.2384 0.6405 7.217 1.7208 0.31 0.6791 4.799 1.4877
Srgn 2.4087 1.3432 0.311 0.7491 2.3624 1.3663 0.3345 0.7902
Reep3 0.1846 0.591 10.248 1.8921 0.2826 0.6745 5.6976 1.6101
Cdk1 0.5 0.921 3.3938 1.6968 0.3913 0.7958 4.1366 1.6186
Zwint 0.1996 0.5842 8.5653 1.7097 0.2412 0.5879 5.9405 1.4329
Snrpd3 0.6871 1.0305 2.2495 1.5456 0.617 0.8942 2.1008 1.2961
Mif 0.6359 1.0225 2.5856 1.6442 0.8201 1.0537 1.6509 1.3539
Smarcb1 0.1565 0.5134 10.7632 1.6844 0.2038 0.5449 7.1485 1.457
Itgb2 0.8958 1.1165 1.5536 1.3916 1.0485 1.0783 1.0577 1.1089
Sumo3 0.9142 1.1055 1.4621 1.3367 0.9463 1.0093 1.1376 1.0765
Ube2g2 0.3137 0.7345 5.482 1.7196 0.3483 0.7023 4.0661 1.4161
Rrp1 0.3454 0.7616 4.8622 1.6794 0.3608 0.7086 3.8577 1.3918
Cstb 0.6231 0.9855 2.5012 1.5586 0.7613 0.9811 1.6607 1.2643
Tpgs1 0.2298 0.6541 8.1031 1.8619 0.3127 0.6932 4.9138 1.5367
Bsg 0.9711 1.1312 1.357 1.3178 0.9046 1.0124 1.2524 1.1329
Rnf126 0.2076 0.5964 8.2539 1.7135 0.1983 0.5328 7.2203 1.4317
Prss57 0.6451 1.0133 2.4677 1.5918 0.5608 0.8906 2.5216 1.4142
Palm 0.222 0.6371 8.2393 1.8288 0.2455 0.5993 5.9584 1.463
Ptbp1 0.1648 0.537 10.6184 1.7499 0.2023 0.5401 7.1259 1.4417
Prtn3 2.418 1.5184 0.3943 0.9535 2.5391 1.5243 0.3604 0.915
Elane 2.7463 2.096 0.5825 1.5997 2.5114 2.1067 0.7037 1.7673
R3hdm4 0.5845 0.9471 2.626 1.5348 0.6294 0.9107 2.0935 1.3178
Cnn2 0.8191 1.0823 1.7462 1.4302 1.1012 1.0664 0.9378 1.0327
Hmha1 0.4382 0.8395 3.6701 1.6082 0.5426 0.8524 2.4679 1.3392
Polr2e 0.3083 0.7529 5.964 1.8388 0.304 0.6756 4.9374 1.5012
Gpx4 1.6719 1.2319 0.5429 0.9077 1.8614 1.0945 0.3457 0.6435
Stk11 0.202 0.5993 8.8022 1.778 0.2345 0.5894 6.318 1.4814
Atp5d 0.8718 1.1137 1.632 1.4228 0.9287 1.0152 1.195 1.1098
Cirbp 2.1559 1.2462 0.3341 0.7204 1.6635 1.1444 0.4733 0.7873
Ndufs7 0.7432 1.0398 1.9578 1.4549 0.7262 0.9295 1.6381 1.1897
Dazap1 1.0834 1.144 1.115 1.208 0.8746 0.974 1.2404 1.0848
Rps15 1.7952 1.2499 0.4847 0.8702 2.0999 1.123 0.286 0.6006
2310011J03Rik 0.3875 0.8098 4.3686 1.6927 0.4844 0.8123 2.8122 1.3622
Mbd3 0.2145 0.6204 8.3675 1.7945 0.2067 0.5513 7.1163 1.4708
Uqcr11 0.8952 1.0789 1.4525 1.3003 1.0196 1.0152 0.9913 1.0108
Tcf3 0.245 0.6392 6.8095 1.668 0.2073 0.5404 6.7985 1.4091
Abhd17a 0.2235 0.6359 8.0948 1.8092 0.2773 0.6396 5.3212 1.4754
Plekhj1 0.4251 0.8387 3.8931 1.6549 0.4387 0.7921 3.2596 1.4301
Sf3a2 0.2133 0.5954 7.7888 1.6615 0.1941 0.526 7.3432 1.4253
Oaz1 3.3828 0.7539 0.0497 0.168 3.1647 0.7322 0.0535 0.1694
Lsm7 0.3343 0.7284 4.748 1.5872 0.2574 0.5964 5.3677 1.3818
Timm13 0.603 0.9646 2.5591 1.5431 0.7562 0.9521 1.5854 1.1988
Gadd45b 0.1914 0.6155 10.3445 1.9797 0.2694 0.6546 5.9021 1.5902
Sgta 0.2091 0.5925 8.0251 1.6784 0.2767 0.6282 5.1538 1.4261
Map2k2 0.3685 0.7946 4.6485 1.7131 0.3983 0.7604 3.6454 1.4519
Eef2 1.0806 1.1564 1.1451 1.2375 1.4219 1.1463 0.6498 0.924
Mrpl54 0.3905 0.8175 4.3834 1.7115 0.5606 0.8677 2.3955 1.343
Hmg20b 0.1528 0.5302 12.0473 1.8405 0.2326 0.6064 6.7951 1.5808
Ncln 0.1459 0.5081 12.131 1.7698 0.2266 0.5757 6.4563 1.4627
S1pr4 0.1553 0.5409 12.1249 1.8835 0.2932 0.6761 5.3176 1.559
Aes 0.6833 0.9967 2.1279 1.454 0.7481 0.9449 1.5957 1.1936
Nfyb 0.2075 0.6125 8.713 1.8079 0.2366 0.6039 6.5157 1.5414
Ckap4 0.2594 0.679 6.8529 1.7775 0.4123 0.7934 3.7021 1.5265
Tcp11l2 0.4215 0.8829 4.3882 1.8495 0.6125 0.9688 2.5017 1.5324
Rtcb 0.2134 0.6138 8.2752 1.7656 0.2611 0.6097 5.4554 1.4242
Hsp90b1 0.5732 0.9621 2.8176 1.615 0.7544 0.9737 1.6661 1.2568
Ccdc53 0.1688 0.5564 10.8622 1.8336 0.2293 0.5922 6.6735 1.53
Dram1 0.1516 0.5259 12.0332 1.8244 0.2193 0.5804 7.0038 1.536
Arl1 0.315 0.7263 5.3167 1.6748 0.3169 0.6633 4.3817 1.3884
Slc25a3 0.7695 1.0543 1.8769 1.4444 0.809 0.9679 1.4312 1.1579
Tmpo 0.5708 0.9532 2.7887 1.5918 0.5768 0.8878 2.3693 1.3665
Lta4h 0.9968 1.1586 1.3511 1.3467 1.0682 1.0982 1.0569 1.129
Snrpf 0.8595 1.0883 1.6031 1.3779 0.8032 0.9718 1.464 1.1759
Metap2 0.7199 1.0093 1.9659 1.4152 0.7566 0.9533 1.5879 1.2013
Ndufa12 0.6942 1.0201 2.1597 1.4992 0.6775 0.9187 1.839 1.2459
Mrpl42 0.5188 0.9163 3.1188 1.6182 0.4514 0.7887 3.0523 1.378
Ube2n 0.7951 1.0349 1.6941 1.347 0.732 0.9276 1.6061 1.1756
Nudt4 0.2488 0.662 7.0814 1.7615 0.2923 0.6646 5.1697 1.5111
Btg1 0.5742 0.9819 2.9242 1.6792 0.7988 1.0179 1.624 1.2972
Ccdc59 0.2367 0.6578 7.7214 1.828 0.217 0.5869 7.3145 1.5873
Ppp1r12a 0.1563 0.5343 11.6798 1.8261 0.2556 0.6196 5.8776 1.5022
Rpl6l 0.9876 1.0925 1.2238 1.2086 0.9058 0.9802 1.1713 1.0609
Nap1l1 0.4981 0.8857 3.1621 1.575 0.4504 0.7954 3.1189 1.4047
Glipr1 0.7752 1.1501 2.2012 1.7064 1.0238 1.191 1.3533 1.3855
Atxn7l3b 0.2736 0.7021 6.5842 1.8016 0.35 0.7277 4.3221 1.5129
Tbc1d15 0.3769 0.786 4.3499 1.6393 0.3456 0.7052 4.1636 1.4389
Cct2 0.312 0.7273 5.4333 1.6952 0.3482 0.6886 3.9124 1.3621
Yeats4 0.2722 0.6924 6.4721 1.7614 0.3195 0.6804 4.536 1.4491
Lyz2 2.4608 1.733 0.496 1.2205 2.737 1.8322 0.4481 1.2266
Cpsf6 0.3482 0.754 4.6895 1.6328 0.3664 0.7105 3.7611 1.378
Mdm2 0.2093 0.6135 8.5896 1.7979 0.1851 0.5355 8.3668 1.5489
Rap1b 1.4053 1.2011 0.7306 1.0267 1.6205 1.0918 0.4539 0.7356
Tmbim4 0.5198 0.927 3.1803 1.6532 0.5423 0.8536 2.4774 1.3435
Llph 0.5352 0.9417 3.0961 1.657 0.5793 0.8749 2.2804 1.3211
Tsfm 0.2378 0.6452 7.3595 1.7502 0.2661 0.6189 5.4096 1.4395
Cdk4 0.4868 0.8827 3.2882 1.6007 0.4601 0.7919 2.9621 1.3629
Tspan31 0.2295 0.6508 8.0438 1.8458 0.2066 0.565 7.4808 1.5454
Os9 0.3697 0.7879 4.5419 1.6791 0.4071 0.7612 3.4959 1.4232
B4galnt1 0.8762 1.0853 1.5341 1.3442 0.9369 1.0059 1.1527 1.08
Dctn2 0.2269 0.6411 7.9834 1.8113 0.3129 0.6762 4.6707 1.4613
Arhgap9 0.4145 0.8441 4.146 1.7187 0.505 0.8341 2.7282 1.3777
Naca 2.2163 1.1997 0.293 0.6494 2.2469 1.1095 0.2438 0.5479
Ptges3 0.2379 0.6287 6.9856 1.6618 0.406 0.7403 3.3249 1.3499
Atp5b 1.4687 1.2048 0.673 0.9884 1.5298 1.1109 0.5274 0.8068
Cnpy2 0.2685 0.6901 6.6043 1.7735 0.2624 0.6141 5.4772 1.4371
Nabp2 0.2953 0.7267 6.055 1.7883 0.3017 0.6654 4.864 1.4675
Myl6 2.4345 1.0924 0.2014 0.4902 2.5181 0.9239 0.1346 0.339
A430046D13Rik 0.1876 0.5851 9.7256 1.8246 0.2406 0.6202 6.644 1.5987
Rpl41 2.9664 1 0.1136 0.3371 3.233 0.9286 0.0825 0.2667
Pa2g4 0.4076 0.8135 3.9831 1.6235 0.4696 0.806 2.946 1.3835
Rps26 1.1682 1.1675 0.9988 1.1669 1.479 1.1186 0.572 0.846
Cdk2 0.3551 0.764 4.6293 1.6438 0.3438 0.6962 4.1007 1.4099
Pym1 0.2224 0.6381 8.2336 1.831 0.2367 0.5928 6.2728 1.4846
Ormdl2 0.2793 0.6942 6.1783 1.7254 0.3011 0.6593 4.795 1.4437
Sarnp 1.052 1.1299 1.1535 1.2135 0.9702 0.9927 1.0469 1.0157
Cd63 2.405 1.4045 0.341 0.8202 2.0588 1.3821 0.4506 0.9278
Bloc1s1 0.5385 0.9004 2.7956 1.5055 0.5861 0.8507 2.1072 1.2349
Pet100 0.3281 0.7307 4.959 1.6272 0.4502 0.7755 2.9682 1.3361
Stxbp2 0.4269 0.8324 3.8018 1.623 0.6303 0.8885 1.9875 1.2526
Mcemp1 0.6859 1.0507 2.347 1.6097 1.1053 1.1371 1.0582 1.1697
Trappc5 0.209 0.6112 8.5538 1.7875 0.2615 0.6381 5.9526 1.5567
Timm44 0.2125 0.6077 8.1822 1.7384 0.1846 0.5248 8.0787 1.4915
Elavl1 0.5286 0.8969 2.8792 1.5218 0.4863 0.7996 2.7034 1.3147
Carkd 0.1991 0.6065 9.2767 1.8472 0.2139 0.571 7.1282 1.5244
Ankrd10 0.1751 0.5579 10.1483 1.7774 0.1851 0.5195 7.8772 1.4581
F10 0.3187 0.7653 5.7662 1.8378 0.8137 1.0195 1.5699 1.2774
Lamp1 1.4501 1.2332 0.7232 1.0488 1.451 1.1213 0.5973 0.8666
Upf3a 0.1552 0.5266 11.506 1.7862 0.2041 0.5485 7.2195 1.4738
Agpat5 0.207 0.598 8.3425 1.7273 0.2334 0.584 6.2598 1.4612
Vps36 0.2189 0.6273 8.2088 1.7973 0.2307 0.5886 6.5091 1.5017
Smim19 0.1844 0.5855 10.0869 1.8596 0.2282 0.6028 6.9801 1.5927
Vdac3 0.7606 1.0212 1.8027 1.3712 0.7103 0.9192 1.6747 1.1896
Ikbkb 0.2443 0.6903 7.9818 1.9502 0.2539 0.6462 6.4765 1.6445
Golga7 0.5812 0.9415 2.6245 1.5252 0.6498 0.9018 1.9257 1.2514
Tm2d2 0.3273 0.7668 5.4883 1.7965 0.3452 0.7205 4.3558 1.5037
Lsm1 0.2799 0.701 6.2723 1.7556 0.2949 0.6623 5.0437 1.4875
Ash2l 0.1555 0.5122 10.8515 1.6873 0.1847 0.5186 7.8794 1.4557
Hgsnat 0.1819 0.5815 10.2219 1.8592 0.2741 0.6552 5.7148 1.5662
Fnta 0.2351 0.6325 7.2396 1.7019 0.2476 0.5983 5.8415 1.4461
Eif4ebp1 0.8144 1.0946 1.8068 1.4714 0.9171 1.0207 1.2388 1.136
Ubxn8 0.2047 0.6098 8.8707 1.8161 0.206 0.5501 7.1286 1.4688
Gsr 3.1791 0.9381 0.0871 0.2768 3.2331 0.7405 0.0525 0.1696
Gtf2e2 0.248 0.6534 6.9422 1.7215 0.2522 0.6028 5.7143 1.441
Dctn6 0.2835 0.7119 6.3057 1.7875 0.2266 0.5871 6.7136 1.5213
Leprotl1 0.3547 0.7944 5.0147 1.7788 0.4279 0.7799 3.3218 1.4215
Saraf 0.2466 0.6619 7.2047 1.7766 0.2575 0.6217 5.8296 1.5012
Cnot7 0.3004 0.71 5.5868 1.6783 0.2952 0.6597 4.9948 1.4745
Mtus1 0.1568 0.5338 11.591 1.8173 0.2477 0.6153 6.1714 1.5286
Asah1 0.701 1.0455 2.2248 1.5595 0.745 0.9862 1.7525 1.3055
Frg1 0.8743 1.11 1.612 1.4094 0.7619 0.9621 1.5947 1.2149
Slc25a4 0.4039 0.8628 4.5634 1.843 0.3496 0.7606 4.7348 1.6551
Acsl1 0.1992 0.601 9.1054 1.8136 0.2206 0.5774 6.853 1.5115
Ing2 0.3633 0.8044 4.9027 1.7811 0.3014 0.6857 5.1773 1.5603
Spcs3 0.3224 0.7353 5.2024 1.677 0.3323 0.6801 4.1881 1.3919
Hpgd 1.1352 1.3481 1.4103 1.6009 1.6075 1.4281 0.7893 1.2688
Sap30 0.7395 1.0675 2.0834 1.5408 0.6901 0.9802 2.0173 1.3922
Hmgb2 2.8984 1.4387 0.2464 0.7141 2.7939 1.2827 0.2108 0.5889
2700029M09Rik 0.2508 0.65 6.7199 1.685 0.2771 0.6356 5.2602 1.4577
Tmem192 0.1924 0.6055 9.9039 1.9055 0.2027 0.5594 7.6178 1.544
Atp6v1b2 0.2671 0.6803 6.4852 1.7324 0.4312 0.7836 3.3018 1.4239
Ndufa13 0.9271 1.1217 1.4638 1.3571 1.0787 1.0387 0.9273 1.0003
Nr2c2ap 0.3079 0.7518 5.963 1.8358 0.3018 0.6748 4.9992 1.5087
Cope 1.233 1.1989 0.9456 1.1658 1.3265 1.0862 0.6706 0.8895
2810428I15Rik 0.3206 0.7403 5.3328 1.7096 0.3905 0.7369 3.56 1.3903
Uba52 2.3435 1.1035 0.2217 0.5196 1.9319 1.082 0.3137 0.606
Kxd1 0.3454 0.7784 5.0789 1.7542 0.3396 0.7149 4.4301 1.5046
Fkbp8 0.4932 0.8924 3.2743 1.6148 0.561 0.8471 2.2802 1.2792
Isyna1 0.265 0.6758 6.505 1.7237 0.2725 0.6294 5.3357 1.4538
Ssbp4 0.4474 0.862 3.7121 1.6607 0.4034 0.7572 3.5231 1.4212
Lsm4 0.9133 1.1049 1.4636 1.3367 0.9031 1.0072 1.2438 1.1232
Jund 2.2991 1.2185 0.2809 0.6458 2.1476 1.1025 0.2636 0.566
Mpv17l2 0.1931 0.5878 9.2648 1.7893 0.2124 0.5666 7.118 1.5116
Ifi30 0.244 0.7123 8.5209 2.0792 0.2981 0.7398 6.1585 1.836
Ccdc124 0.3617 0.783 4.6853 1.6948 0.4104 0.7661 3.484 1.43
Rpl18a 3.4509 0.9964 0.0834 0.2877 3.5816 0.8817 0.0606 0.2171
Use1 0.4685 0.8912 3.618 1.6952 0.6433 0.9203 2.0466 1.3165
Babam1 0.2205 0.6295 8.1489 1.7971 0.2102 0.5594 7.0849 1.4889
Mrpl34 0.2941 0.7183 5.9638 1.7541 0.3513 0.7154 4.1478 1.457
Dda1 0.2985 0.7177 5.7813 1.7257 0.3283 0.6868 4.3777 1.437
Bst2 0.2066 0.6378 9.5335 1.9693 0.1812 0.5391 8.8526 1.6041
Mvb12a 0.2186 0.6413 8.6095 1.8818 0.208 0.5611 7.2744 1.5132
Pgls 0.8727 1.1129 1.6265 1.4193 1.0198 1.0571 1.0745 1.0958
Cyp4f18 0.3007 0.8028 7.1292 2.1434 0.468 0.9561 4.173 1.9531
Tpm4 0.2003 0.643 10.3089 2.0645 0.3119 0.7566 5.8842 1.8354
Rab8a 0.4301 0.8426 3.8368 1.6504 0.4703 0.8043 2.9254 1.3757
Fam32a 0.4817 0.8949 3.452 1.6627 0.6135 0.8965 2.1352 1.31
Ap1m1 0.2191 0.6148 7.8757 1.7253 0.3086 0.6699 4.7119 1.4542
Gm10282 0.6358 0.9494 2.2299 1.4177 0.5205 0.8211 2.4889 1.2954
Klf2 2.8537 1.2986 0.2071 0.5909 2.8685 1.1794 0.169 0.4849
Smim7 0.3522 0.7847 4.9637 1.7482 0.3544 0.7147 4.0663 1.4412
Sin3b 0.5901 0.9667 2.6835 1.5836 0.7334 0.9485 1.6726 1.2267
Tom1 0.1503 0.5181 11.8804 1.7857 0.2123 0.5654 7.0943 1.506
Mcm5 0.2117 0.5996 8.0252 1.6987 0.2207 0.5607 6.4508 1.424
Rbmxl1 0.2683 0.6736 6.3005 1.6907 0.294 0.6431 4.7833 1.4065
Lsm6 0.5914 0.9434 2.5448 1.5049 0.5764 0.8654 2.2546 1.2995
Smarca5 0.258 0.6499 6.3438 1.6369 0.4825 0.8049 2.7834 1.3428
Zfp330 0.1847 0.579 9.8261 1.815 0.2125 0.5676 7.1339 1.516
Ndufb7 1.2179 1.1788 0.9369 1.1411 1.3074 1.0661 0.6649 0.8693
Tecr 1.6669 1.2336 0.5476 0.9129 1.6252 1.1283 0.482 0.7833
Dnajb1 0.7167 1.0872 2.3012 1.6492 0.5947 0.9216 2.4018 1.4283
Gipc1 0.2276 0.6301 7.6677 1.7448 0.2551 0.6102 5.7217 1.4595
Ddx39 0.5945 0.9535 2.5727 1.5294 0.5778 0.8644 2.2375 1.2929
Asf1b 0.5252 0.9411 3.2109 1.6863 0.4375 0.8244 3.5507 1.5534
D8Ertd738e 1.126 1.1755 1.0898 1.2272 1.0784 1.0497 0.9476 1.0218
Ier2 2.5383 1.1682 0.2118 0.5376 2.3569 1.0665 0.2048 0.4826
Lyl1 0.3148 0.7368 5.4793 1.7247 0.5594 0.8655 2.3932 1.3389
Gadd45gip1 0.3394 0.7575 4.9822 1.6908 0.3586 0.7284 4.1269 1.4798
Rad23a 0.2478 0.6436 6.7469 1.6718 0.2355 0.5855 6.1846 1.4562
Calr 0.8619 1.1111 1.662 1.4324 1.0177 1.0856 1.138 1.1581
Farsa 0.1981 0.5849 8.7162 1.7269 0.2599 0.6055 5.4257 1.4104
Syce2 0.3036 0.7339 5.8416 1.7738 0.2084 0.5636 7.3148 1.5242
Prdx2 0.4932 0.9058 3.3734 1.6637 0.3998 0.7606 3.6194 1.447
Junb 2.2561 1.2821 0.3229 0.7286 2.0095 1.2421 0.3821 0.7678
Asna1 0.2616 0.6673 6.5063 1.7022 0.2664 0.6202 5.4187 1.4437
2310036O22Rik 0.5545 0.9375 2.858 1.5848 0.7363 0.9456 1.6491 1.2143
Wdr83os 0.559 0.9257 2.7424 1.533 0.5539 0.8414 2.3075 1.2781
Man2b1 0.4496 0.8608 3.6668 1.6484 0.6829 0.9187 1.8096 1.2358
Cks1brt 0.2351 0.6113 6.7599 1.5894 0.136 0.4369 10.3181 1.4034
Vps35 0.3365 0.7392 4.8261 1.6239 0.4169 0.7514 3.2488 1.3544
Orc6 0.3068 0.7309 5.6769 1.7414 0.226 0.5777 6.5335 1.4766
4921524J17Rik 0.398 0.8223 4.2689 1.699 0.2607 0.6179 5.618 1.4645
Dnaja2 0.3889 0.8024 4.2572 1.6557 0.4468 0.7738 2.9992 1.3401
Itfg1 0.3151 0.728 5.3383 1.6821 0.2803 0.6368 5.1614 1.4468
Brd7 0.2034 0.6015 8.7417 1.7785 0.2796 0.6383 5.2115 1.4572
Snx20 0.1684 0.5615 11.1147 1.872 0.2564 0.6432 6.2938 1.6136
Amfr 0.2984 0.7059 5.5958 1.6699 0.2972 0.6489 4.7672 1.4169
Nudt21 0.7334 1.0421 2.019 1.4808 0.762 0.9618 1.5931 1.214
Mt1 1.6667 1.2941 0.6029 1.0049 1.494 1.2312 0.6791 1.0146
Herpud1 0.4384 0.8617 3.8627 1.6935 0.4755 0.8095 2.898 1.3781
Cpne2 0.3811 0.804 4.4514 1.6963 0.3561 0.7269 4.1668 1.4838
Fam192a 0.1593 0.5405 11.5143 1.8341 0.2289 0.594 6.7348 1.5416
Arl2bp 0.315 0.7455 5.6009 1.7644 0.2649 0.6437 5.9043 1.5642
Ciapin1 0.3106 0.723 5.4171 1.6828 0.3051 0.6583 4.6571 1.4207
Polr2c 0.3456 0.7669 4.9237 1.7016 0.3586 0.7198 4.029 1.4448
Adgrg3 0.3457 0.7604 4.8368 1.6722 0.3607 0.7011 3.7782 1.3627
Cfap20 0.1655 0.5369 10.5188 1.7413 0.1928 0.5298 7.5517 1.456
Gm10094 0.4076 0.7928 3.7825 1.5419 0.3214 0.6563 4.1702 1.3402
Got2 0.1753 0.5443 9.6391 1.6899 0.2114 0.5544 6.8755 1.4538
Gm8730 1.6467 1.2053 0.5357 0.8822 1.7123 1.1288 0.4346 0.7441
Cklf 0.176 0.5673 10.3851 1.8282 0.2071 0.5737 7.6761 1.5895
Cbfb 0.4616 0.8523 3.4092 1.5737 0.4722 0.7963 2.844 1.3429
Tmem208 0.3053 0.7305 5.7271 1.7482 0.3899 0.7432 3.6327 1.4165
Atp6v0d1 0.6669 0.9956 2.229 1.4865 0.7554 0.9459 1.568 1.1845
Acd 0.2171 0.6326 8.4918 1.8435 0.1737 0.5102 8.6317 1.499
Nutf2 0.5833 0.9212 2.4937 1.4547 0.3631 0.688 3.5912 1.3038
Psmb10 0.3991 0.8518 4.5549 1.818 0.4061 0.7763 3.6531 1.4837
Gm10073 0.7471 0.9998 1.7909 1.338 0.7809 0.9517 1.4852 1.1599
Nip7 0.1742 0.5521 10.0469 1.75 0.1805 0.509 7.9547 1.4357
Rps18-ps3 1.402 1.2023 0.7355 1.0311 1.4512 1.1262 0.6022 0.8739
Rps26-ps1 0.4223 0.8074 3.6549 1.5437 0.48 0.782 2.6535 1.2738
Psmd7 0.4521 0.8602 3.6209 1.6369 0.5035 0.8196 2.6497 1.3342
Hp 3.1949 1.0467 0.1073 0.3429 3.6304 0.7234 0.0397 0.1441
Ist1 0.1933 0.5876 9.2407 1.7864 0.1847 0.5366 8.4454 1.5595
Aars 0.2993 0.709 5.611 1.6795 0.2601 0.6047 5.4026 1.4054
Znrf1 0.3042 0.7366 5.8657 1.7841 0.325 0.6892 4.4982 1.4618
Cfdp1 0.2202 0.6139 7.7737 1.7117 0.1917 0.5324 7.7127 1.4786
Gabarapl2 0.4207 0.8426 4.011 1.6876 0.4713 0.8219 3.0418 1.4335
Cmc2 0.2375 0.6473 7.4304 1.7645 0.2594 0.6201 5.7133 1.4821
Mphosph6 0.2901 0.703 5.8742 1.704 0.2492 0.6097 5.9874 1.4919
Hsbp1 0.4338 0.8439 3.7845 1.6416 0.4322 0.7719 3.1901 1.3786
Cotl1 1.0864 1.1669 1.1538 1.2535 1.6148 1.0868 0.4529 0.7314
Emc8 0.2251 0.6384 8.0435 1.8105 0.2175 0.5783 7.0728 1.5381
Cox4i1 2.3058 1.1458 0.2469 0.5694 2.4243 0.9448 0.1519 0.3682
Irf8 0.2849 0.7704 7.3133 2.0835 0.4743 0.9382 3.9124 1.8558
Map1lc3b 1.1717 1.196 1.0419 1.2208 1.1653 1.1028 0.8956 1.0437
Cyba 3.1977 0.9234 0.0834 0.2666 3.5064 0.6382 0.0331 0.1161
Rnf166 0.4938 0.9027 3.342 1.6502 0.5599 0.8743 2.4384 1.3652
Aprt 1.4283 1.2537 0.7705 1.1005 1.6882 1.1053 0.4287 0.7236
Trappc2l 0.3424 0.7573 4.8933 1.6753 0.4087 0.7663 3.5145 1.4365
Rpl13 3.6573 0.851 0.0541 0.198 3.8452 0.8392 0.0476 0.1832
Chmp1a 0.3113 0.7316 5.5227 1.7193 0.3456 0.7041 4.1512 1.4347
Tcf25 0.1863 0.5778 9.6227 1.7923 0.3026 0.6591 4.744 1.4356
Tsnax 0.1702 0.5407 10.0963 1.7181 0.186 0.5206 7.8354 1.4572
Tomm20 0.9152 1.1159 1.4867 1.3606 0.8547 1.0139 1.4071 1.2026
Pdhb 0.2939 0.7162 5.9392 1.7455 0.2959 0.6559 4.9145 1.454
Thoc7 0.5452 0.9273 2.8932 1.5773 0.419 0.7595 3.285 1.3765
Psmd6 0.461 0.8596 3.4766 1.6028 0.4791 0.7913 2.7277 1.3068
Il3ra 0.1985 0.6037 9.2469 1.8357 0.1973 0.557 7.9663 1.5721
Rpl15 2.0809 1.1863 0.325 0.6763 2.0376 1.1338 0.3096 0.6308
Ube2e1 0.4815 0.8843 3.373 1.6241 0.469 0.7997 2.9072 1.3636
2700060E02Rik 0.4911 0.9078 3.4171 1.6782 0.5773 0.8804 2.3256 1.3425
Dnajc9 0.4145 0.8239 3.9507 1.6377 0.3451 0.7107 4.2414 1.4636
Mrps16 0.3814 0.7926 4.3184 1.6471 0.4288 0.7635 3.1698 1.3593
Anxa7 0.2472 0.6697 7.3429 1.8149 0.334 0.6975 4.3612 1.4567
Chchd1 0.3457 0.7631 4.8727 1.6845 0.312 0.6663 4.5609 1.4229
Adk 0.197 0.5706 8.3874 1.6525 0.1705 0.4947 8.4158 1.4351
Vdac2 1.3095 1.1941 0.8315 1.0889 1.2275 1.0595 0.7449 0.9144
Rps24 2.0379 1.2356 0.3676 0.7492 2.4656 1.0631 0.1859 0.4584
Anxa11 0.6487 0.9807 2.2859 1.4828 0.8818 1.0044 1.2975 1.1441
Arf4 0.5238 0.9098 3.0165 1.5801 0.6431 0.91 2.0025 1.2877
Selk 1.5344 1.2176 0.6297 0.9662 1.3865 1.0735 0.5995 0.8312
Tkt 1.313 1.1881 0.8188 1.0751 1.5986 1.0825 0.4585 0.733
Prkcd 0.2865 0.707 6.0894 1.7447 0.4072 0.7638 3.5189 1.4329
Spcs1 0.9458 1.1227 1.4091 1.3328 0.8393 0.9831 1.3721 1.1516
Smim4 0.2522 0.6525 6.6957 1.6885 0.3875 0.7286 3.5355 1.3699
Nisch 0.2165 0.6256 8.3503 1.8077 0.2474 0.6164 6.2072 1.5356
Dph3 0.2817 0.7147 6.4359 1.8131 0.3244 0.6957 4.5996 1.492
Rpl23a-ps3 1.8104 1.1888 0.4312 0.7807 1.846 1.0755 0.3394 0.6265
Glud1 0.3089 0.7248 5.5062 1.7007 0.3866 0.7481 3.7451 1.4477
Ghitm 0.5239 0.9148 3.0492 1.5975 0.4725 0.793 2.8161 1.3307
Ero1l 0.2586 0.6652 6.6195 1.7115 0.314 0.6631 4.4606 1.4006
Psmc6 0.4593 0.8527 3.4466 1.5831 0.5652 0.8397 2.2074 1.2476
Gnpnat1 0.195 0.5802 8.8532 1.7264 0.2117 0.5532 6.8256 1.4453
Cdkn3 0.2092 0.6175 8.7101 1.8225 0.2191 0.593 7.3248 1.6048
Cnih1 0.2463 0.6433 6.8188 1.6798 0.2335 0.5861 6.3001 1.471
Gmfb 0.2008 0.599 8.9008 1.7872 0.2361 0.5993 6.4429 1.5211
Lgals3 1.9747 1.5719 0.6336 1.2512 2.6132 1.3853 0.281 0.7344
Ttc5 0.1863 0.5801 9.6961 1.8063 0.2347 0.5824 6.1562 1.4451
Osgep 0.2444 0.6536 7.1531 1.7481 0.229 0.5827 6.4729 1.4825
Apex1 0.2283 0.6291 7.5928 1.7334 0.2259 0.5664 6.2871 1.4203
Tmem55b 0.1977 0.6132 9.62 1.902 0.2117 0.5908 7.7896 1.6489
Pnp 0.2984 0.7111 5.6795 1.6946 0.3386 0.6965 4.2306 1.4326
Hnrnpc 0.5023 0.9036 3.2357 1.6254 0.4971 0.8096 2.6522 1.3185
Dad1 1.0706 1.1734 1.2013 1.2861 1.0591 1.0522 0.987 1.0454
Psmb5 0.7256 1.0347 2.0336 1.4756 0.8383 0.9942 1.4065 1.1791
Acin1 0.2297 0.6203 7.292 1.6749 0.3113 0.6643 4.5521 1.4173
1700123O20Rik 0.559 0.956 2.925 1.6349 0.5965 0.891 2.2308 1.3307
Cebpe 1.0996 1.2716 1.3372 1.4705 1.3097 1.2128 0.8574 1.123
Ngdn 0.387 0.8147 4.4325 1.7153 0.3758 0.7378 3.8554 1.4488
Dhrs4 0.1906 0.5862 9.4537 1.8022 0.1799 0.5206 8.3724 1.5065
Psme1 0.837 1.0867 1.6858 1.411 0.7822 0.9653 1.5229 1.1912
Psme2 0.7515 1.0715 2.0329 1.5277 0.7062 0.9431 1.7835 1.2595
Nedd8 1.0572 1.1571 1.1979 1.2664 1.0932 1.0507 0.9237 1.0099
Dhrs1 0.1873 0.5985 10.2133 1.9126 0.2256 0.6007 7.0936 1.6
Ltb4r1 0.8752 1.1452 1.7123 1.4986 1.2058 1.1567 0.9202 1.1096
Ctsg 1.3873 1.5652 1.2729 1.766 1.4657 1.6624 1.2865 1.8856
Sap18 1.1069 1.1213 1.0262 1.1359 0.9536 0.9889 1.0755 1.0256
Mrpl57 0.7254 1.0401 2.0562 1.4915 0.7578 0.9571 1.5954 1.2089
Zdhhc20 0.1987 0.6022 9.1861 1.8251 0.2864 0.6492 5.1384 1.4716
Rpl13-ps3 1.6245 1.1906 0.5371 0.8725 1.5179 1.0978 0.523 0.7939
Arl11 0.1944 0.6049 9.679 1.882 0.3197 0.6951 4.728 1.5114
Rnaseh2b 0.2116 0.6056 8.1931 1.7336 0.2262 0.5688 6.3213 1.43
Ctsb 1.4123 1.2424 0.7738 1.0929 1.4059 1.147 0.6657 0.9359
Msra 0.5229 0.9279 3.1489 1.6465 0.5421 0.8634 2.5365 1.3751
Bnip3l 1.0525 1.1786 1.254 1.3198 1.2064 1.0785 0.7992 0.9642
Ppp2r2a 0.1857 0.582 9.818 1.8235 0.185 0.5247 8.0445 1.4882
Bin3 0.3909 0.8101 4.2951 1.6789 0.5233 0.8394 2.573 1.3464
Itm2b 3.7278 0.7051 0.0358 0.1334 3.6708 0.6239 0.0289 0.106
Sucla2 0.3713 0.7828 4.4451 1.6504 0.3592 0.7134 3.9437 1.4168
Esd 0.699 1.0251 2.1506 1.5033 0.8123 0.9826 1.463 1.1885
Lcp1 0.9009 1.0989 1.4876 1.3403 1.1221 1.0654 0.9016 1.0117
Tpt1 1.7017 1.2357 0.5273 0.8973 1.968 1.0815 0.302 0.5944
Gtf2f2 0.2681 0.6826 6.4804 1.7377 0.2825 0.6335 5.0305 1.421
Dnajc15 0.3634 0.7916 4.7456 1.7244 0.3694 0.7344 3.9517 1.4598
Rgcc 0.9059 1.1595 1.6383 1.4841 0.8542 1.0518 1.5162 1.2951
Wbp4 0.1933 0.5924 9.391 1.8155 0.2507 0.6238 6.1924 1.5522
Elf1 0.3439 0.78 5.143 1.7688 0.3976 0.7618 3.6707 1.4595
Sugt1 0.2269 0.6316 7.7486 1.7583 0.2815 0.6622 5.5365 1.5582
Mzt1 0.3198 0.7363 5.3007 1.6953 0.2586 0.6112 5.5853 1.4444
Commd6 0.319 0.7473 5.486 1.7503 0.3775 0.7436 3.8802 1.4647
Uchl3 0.3196 0.7301 5.2163 1.6674 0.3056 0.6531 4.5674 1.3957
Ndfip2 0.3347 0.7528 5.0597 1.6933 0.3511 0.7087 4.0743 1.4306
Gm10076 0.8954 1.0565 1.3922 1.2466 0.843 0.9698 1.3234 1.1157
Tpm3-rs7 0.1127 0.442 15.3736 1.7332 0.2369 0.5788 5.9688 1.4141
Dnajc3 0.337 0.7629 5.1229 1.7267 0.3827 0.7427 3.7665 1.4413
Stk24 0.5846 0.9513 2.6482 1.5481 0.5917 0.8716 2.1702 1.284
Ubac2 0.1952 0.6057 9.6305 1.8798 0.2025 0.556 7.5362 1.5262
Tm9sf2 0.2503 0.6637 7.0331 1.7602 0.3012 0.6544 4.7217 1.422
Dcun1d5 0.6272 0.9806 2.4441 1.533 0.5909 0.8759 2.1974 1.2984
Tmem123 0.2953 0.7269 6.0587 1.7891 0.1969 0.5481 7.7508 1.5259
Cwc15 0.5235 0.9317 3.1684 1.6585 0.4979 0.8278 2.7636 1.3761
Ubl5 0.701 0.9973 2.0243 1.4189 0.8465 0.9727 1.3206 1.1179
Pin1 0.6301 0.9836 2.4371 1.5355 0.566 0.8628 2.3234 1.3151
Eif3g 0.5597 0.9337 2.7824 1.5574 0.5577 0.8582 2.3682 1.3207
Mrpl4 0.2044 0.6195 9.1886 1.8778 0.215 0.5776 7.2206 1.5521
Cdc37 0.4659 0.8603 3.4096 1.5885 0.5335 0.8329 2.4374 1.3003
Cdkn2d 0.9586 1.1597 1.4634 1.4029 0.978 1.0788 1.2167 1.1899
Dnm2 0.1866 0.5733 9.4423 1.7617 0.246 0.6096 6.1417 1.5108
AB124611 0.7469 1.0562 1.9996 1.4936 0.9782 1.0529 1.1586 1.1334
Spc24 0.4257 0.8486 3.9737 1.6917 0.3628 0.7656 4.4528 1.6154
Rab3d 0.1963 0.5959 9.2184 1.8093 0.2823 0.652 5.3334 1.5056
Tmem205 0.2267 0.6539 8.3213 1.8862 0.316 0.6903 4.7705 1.5076
Elof1 0.4185 0.8326 3.9571 1.6561 0.408 0.7486 3.3669 1.3737
Pigyl 0.251 0.6689 7.0991 1.7821 0.2788 0.6511 5.4563 1.521
Rp9 0.5728 0.961 2.8144 1.6122 0.6716 0.9376 1.9491 1.3089
Sept7 0.8529 1.0734 1.5838 1.3509 0.9394 1.0117 1.1598 1.0896
Thyn1 0.1595 0.5387 11.4048 1.8194 0.2069 0.5508 7.0863 1.4661
Fli1 0.1883 0.5739 9.2901 1.7492 0.2486 0.6054 5.9322 1.4745
Dcps 0.21 0.61 8.4391 1.7721 0.161 0.4905 9.2765 1.494
Stt3a 0.4847 0.8721 3.237 1.569 0.4558 0.781 2.9369 1.3385
Tbrg1 0.2511 0.6656 7.0286 1.7647 0.2453 0.6078 6.1414 1.5063
Hspa8 1.6499 1.3024 0.6231 1.028 1.8361 1.1959 0.4242 0.7789
H2afx 0.6966 1.084 2.4216 1.6868 0.6769 1.0376 2.35 1.5906
Hmbs 0.244 0.644 6.9667 1.6997 0.2371 0.5775 5.9318 1.4066
Trappc4 0.4632 0.8645 3.4837 1.6135 0.5497 0.8587 2.4402 1.3414
Rps25 1.8121 1.2394 0.4678 0.8477 2.0882 1.0905 0.2727 0.5695
Atp5l 1.7881 1.2028 0.4525 0.8091 1.8205 1.0447 0.3293 0.5995
Pafah1b2 0.2073 0.5961 8.2737 1.7148 0.1877 0.5262 7.856 1.4749
Rexo2 0.278 0.705 6.4327 1.788 0.289 0.6647 5.2896 1.5287
Rbm7 0.4828 0.8795 3.3188 1.6022 0.5035 0.8172 2.6345 1.3265
Rpl10-ps3 1.4189 1.2123 0.73 1.0357 1.607 1.1121 0.4789 0.7697
Pts 0.3501 0.7804 4.9694 1.7397 0.381 0.7433 3.8068 1.4502
Sdhd 0.8215 1.0673 1.688 1.3867 0.7939 0.9537 1.4429 1.1456
Timm8b 0.2994 0.7103 5.6266 1.6848 0.3969 0.7502 3.5717 1.4178
Fdx1 0.2381 0.656 7.593 1.8077 0.2741 0.634 5.3492 1.4663
Rdx 0.3133 0.7405 5.5847 1.7499 0.3691 0.7457 4.0816 1.5066
Acat1 0.3822 0.7805 4.1707 1.5939 0.4506 0.7852 3.0366 1.3683
Idh3a 0.3427 0.749 4.7777 1.6372 0.3441 0.6887 4.006 1.3785
Wdr61 0.323 0.7425 5.2846 1.7068 0.3098 0.6609 4.5515 1.41
Psma4 0.7961 1.0614 1.7774 1.4151 0.8521 0.9843 1.3341 1.1369
Fbxo22 0.2182 0.6225 8.1388 1.7761 0.2254 0.5754 6.516 1.4689
Nrg4 0.3158 0.7457 5.5763 1.7608 0.3912 0.739 3.5685 1.3961
Etfa 0.5301 0.9032 2.9033 1.539 0.4836 0.7979 2.7222 1.3164
Rcn2 0.1986 0.5945 8.9557 1.779 0.1744 0.5108 8.5779 1.496
Pstpip1 0.18 0.5693 9.9996 1.8001 0.278 0.646 5.4013 1.5013
Imp3 0.2254 0.6419 8.1092 1.828 0.2776 0.6397 5.3117 1.4743
Commd4 0.3417 0.7823 5.2415 1.791 0.3466 0.7167 4.2758 1.4819
Cox5a 1.1306 1.1716 1.0739 1.2141 1.0553 1.0614 1.0116 1.0675
Scamp2 0.2617 0.6886 6.9248 1.8121 0.3052 0.6762 4.9076 1.4979
Csk 0.2494 0.6687 7.1919 1.7934 0.269 0.6367 5.6037 1.5072
Ubl7 0.2556 0.6897 7.2845 1.8616 0.2523 0.6246 6.1272 1.546
Nptn 0.4582 0.8469 3.4157 1.5652 0.2979 0.6523 4.7931 1.428
Adpgk 0.2701 0.6959 6.6371 1.7929 0.4286 0.8088 3.5615 1.5263
Hexa 0.5561 0.9481 2.9074 1.6167 0.5044 0.8299 2.7066 1.3653
Pkm 2.449 1.1042 0.2033 0.4979 2.6352 0.9343 0.1257 0.3313
Rplp1 1.6897 1.2823 0.5759 0.9732 2.0079 1.2006 0.3576 0.7179
Anp32a 0.9282 1.1011 1.4072 1.3061 1.0083 1.0184 1.0201 1.0286
Rpl4 2.4454 1.2199 0.2488 0.6085 2.6088 1.1013 0.1782 0.4649
Snapc5 0.3846 0.8185 4.5288 1.7419 0.5571 0.8672 2.4235 1.35
Map2k1 0.2145 0.6158 8.2426 1.7681 0.3168 0.6803 4.612 1.461
Tipin 0.6071 0.9944 2.6831 1.6289 0.4982 0.8555 2.9491 1.4692
Rab11a 0.4274 0.8529 3.981 1.7017 0.5452 0.8704 2.5487 1.3896
Spg21 0.6741 1.0075 2.2335 1.5057 0.5662 0.8613 2.314 1.3102
Oaz2 0.1684 0.5531 10.7884 1.8167 0.2133 0.5626 6.9567 1.4838
2810417H13Rik 0.7802 1.2 2.3653 1.8455 0.6034 1.0536 3.0488 1.8397
Ppib 0.9366 1.1225 1.4364 1.3453 1.029 1.0546 1.0504 1.0809
Snx1 0.196 0.5964 9.264 1.8153 0.2955 0.6753 5.2225 1.5432
Fam96a 1.1779 1.2077 1.0512 1.2382 1.0807 1.0963 1.0292 1.1122
Rps27l 0.7981 1.0705 1.7988 1.4357 0.7307 0.9534 1.7028 1.2441
Anxa2 1.4219 1.2686 0.7959 1.1318 1.6873 1.1562 0.4695 0.7923
Bnip2 0.2825 0.7035 6.2029 1.7522 0.4025 0.7508 3.4796 1.4006
Gtf2a2 0.3041 0.7395 5.9127 1.7981 0.2744 0.6368 5.3851 1.4777
Ccnb2 0.4865 0.9508 3.8196 1.8583 0.4162 0.8609 4.2781 1.7807
Polr2m 0.2424 0.6491 7.1701 1.7381 0.2272 0.5698 6.2887 1.4289
Ccpg1 0.1711 0.5631 10.8316 1.8531 0.2325 0.613 6.9506 1.6162
Rab27a 0.1909 0.5856 9.4111 1.7965 0.2966 0.6566 4.9002 1.4534
Rsl24d1 0.4863 0.8781 3.2598 1.5854 0.517 0.8204 2.518 1.3018
Arpp19 0.992 1.1137 1.2603 1.2503 0.9251 0.9988 1.1656 1.0783
Tmod3 0.178 0.5652 10.081 1.7944 0.2488 0.612 6.0498 1.5053
Fbxo9 0.2251 0.6415 8.1242 1.8285 0.2512 0.6178 6.0517 1.5199
Eef1a1 2.4609 1.2134 0.2431 0.5983 2.6327 1.1439 0.1888 0.4971
Cox7a2 1.1141 1.1487 1.0632 1.1845 1.135 1.0428 0.8441 0.9581
Tmem30a 0.4148 0.8218 3.9244 1.6279 0.4447 0.7808 3.0821 1.3707
Fam46a 0.1752 0.5946 11.5137 2.0177 0.2507 0.6444 6.6077 1.6565
Cyb5r4 0.6482 0.9988 2.3744 1.5391 0.8006 0.9766 1.488 1.1913
Syncrip 0.208 0.5943 8.1663 1.6984 0.3079 0.6661 4.6799 1.4411
Mthfsl 0.3883 0.7989 4.2336 1.6439 0.3864 0.7409 3.6771 1.4208
Mthfs 0.3341 0.7514 5.0578 1.6898 0.3194 0.6817 4.556 1.4551
Tmed3 1.1311 1.2086 1.1418 1.2915 1.0608 1.0802 1.0369 1.1
Ctsh 0.9814 1.2483 1.6179 1.5879 0.8237 1.0757 1.7055 1.4048
Morf4l1 1.718 1.1912 0.4808 0.826 1.5834 1.0776 0.4632 0.7334
Plscr1 0.2657 0.6918 6.7781 1.8011 0.34 0.7254 4.5526 1.5478
Atp1b3 0.2557 0.6824 7.121 1.821 0.3038 0.6849 5.0815 1.5439
Rnf7 0.8709 1.0908 1.5688 1.3663 0.8941 0.9955 1.2397 1.1084
Pxylp1 0.2027 0.6032 8.8529 1.7947 0.2209 0.5636 6.5088 1.4378
Copb2 0.1604 0.5257 10.7467 1.7235 0.2139 0.5626 6.915 1.4793
Faim 0.2398 0.6549 7.4597 1.7886 0.2422 0.6093 6.3307 1.5331
Anapc13 0.418 0.8109 3.7638 1.5731 0.5219 0.8131 2.4269 1.2666
Ppm1m 0.2176 0.6132 7.9377 1.7276 0.3188 0.6889 4.6703 1.4888
Twf2 0.4099 0.8282 4.0816 1.6732 0.6096 0.8918 2.1404 1.3047
Alas1 0.8482 1.0945 1.6651 1.4123 1.0437 1.0607 1.0328 1.0779
Rpl29 1.7168 1.2394 0.5212 0.8948 2.0217 1.1134 0.3033 0.6132
Manf 0.7457 1.0719 2.0661 1.5407 0.8043 1.0194 1.6064 1.292
Mapkapk3 0.2937 0.7115 5.8678 1.7234 0.3922 0.7317 3.4815 1.3653
Rassf1 0.1676 0.5592 11.1271 1.8654 0.2161 0.5875 7.3913 1.5972
Gnai2 1.0444 1.1379 1.187 1.2398 1.2897 1.0741 0.6936 0.8945
Rhoa 0.9947 1.1302 1.2908 1.284 1.358 1.0899 0.6442 0.8748
Gpx1 3.1323 0.9623 0.0944 0.2956 3.1828 0.7752 0.0593 0.1888
Impdh2 0.3723 0.7781 4.3687 1.6264 0.4194 0.7488 3.1874 1.3369
Ndufaf3 0.2659 0.6878 6.6912 1.7792 0.3064 0.6838 4.9798 1.5258
Uqcrc1 0.9092 1.1027 1.471 1.3373 0.9297 0.992 1.1385 1.0585
Shisa5 0.3906 0.8386 4.6104 1.8006 0.423 0.8136 3.6991 1.5648
Tma7 1.1435 1.165 1.0379 1.1869 1.0173 1.0309 1.027 1.0448
Camp 2.9872 2.4355 0.6647 1.9857 3.0285 2.4869 0.6743 2.0421
Ngp 4.416 2.0857 0.2231 0.9851 4.0193 2.3635 0.3458 1.3899
Ccdc12 0.8648 1.1046 1.6315 1.4109 0.9926 1.043 1.104 1.0958
Ltf 0.4628 1.1032 5.6836 2.6301 0.4232 1.0998 6.7524 2.8578
Lrrfip2 0.1865 0.589 9.9757 1.8604 0.2465 0.6161 6.2466 1.5398
Pdcd6ip 0.1951 0.5933 9.2449 1.804 0.2045 0.5644 7.6143 1.5575
Cmtm6 0.401 0.8331 4.3169 1.7309 0.4343 0.7832 3.2513 1.4121
Cmtm7 2.2934 1.3162 0.3294 0.7553 2.2386 1.2692 0.3215 0.7196
Rps27rt 1.5635 1.1926 0.5818 0.9097 1.6214 1.0561 0.4243 0.6879
Stt3b 0.2427 0.6423 7.0056 1.7001 0.2855 0.6294 4.8592 1.3874
Myd88 0.1813 0.5857 10.4328 1.8919 0.2638 0.645 5.9778 1.577
Acaa1a 0.2116 0.6222 8.6479 1.8297 0.2692 0.6467 5.7688 1.5532
Rpsa 2.1462 1.2432 0.3355 0.7201 2.6235 1.0981 0.1752 0.4596
Eif1b 0.5086 0.9034 3.1556 1.6048 0.5138 0.8202 2.548 1.3092
Rpl14 2.8436 1.2223 0.1848 0.5254 2.9276 1.1483 0.1539 0.4504
Higd1a 0.3742 0.7874 4.4287 1.657 0.4339 0.7745 3.1861 1.3825
Abhd5 0.2688 0.6874 6.5406 1.758 0.3919 0.7443 3.6059 1.4133
Exosc7 0.3383 0.7679 5.1519 1.743 0.2947 0.6489 4.8491 1.429
Ccr1 0.5918 0.9735 2.7055 1.6012 0.8236 1.0015 1.4785 1.2177
Ccr2 0.259 0.7188 7.7017 1.9949 0.373 0.8055 4.6638 1.7395
Drg1 0.3023 0.7169 5.6233 1.7001 0.3457 0.6823 3.8959 1.3467
Patz1 0.1989 0.5976 9.0222 1.7949 0.1928 0.5432 7.9393 1.5304
Pik3ip1 0.2144 0.6635 9.5765 2.0532 0.199 0.5726 8.2743 1.647
Selm 0.1755 0.5675 10.4542 1.835 0.3341 0.719 4.6305 1.5472
Tcn2 0.425 0.843 3.9346 1.6721 0.4866 0.8074 2.7539 1.34
Pes1 0.1864 0.5719 9.4123 1.7546 0.2225 0.5662 6.4749 1.4408
Osm 0.3361 0.817 5.9089 1.986 0.2851 0.7257 6.4789 1.8471
Uqcr10 0.8987 1.0851 1.458 1.3103 1.0235 1.0207 0.9945 1.0179
Zmat5 0.2698 0.6966 6.6659 1.7984 0.2987 0.6658 4.9694 1.4843
Ewsr1 1.144 1.149 1.0087 1.154 1.1039 1.0368 0.8822 0.9739
Xbp1 0.4807 0.8863 3.3992 1.6341 0.6202 0.9107 2.1566 1.3375
Mrps24 0.4702 0.8913 3.5937 1.6896 0.5112 0.8318 2.6473 1.3533
Dbnl 0.3404 0.7664 5.0683 1.7253 0.4823 0.8272 2.9416 1.4188
Tmed4 0.2381 0.6486 7.4223 1.7672 0.2075 0.557 7.2051 1.4952
Ppia 3.2473 1.0845 0.1115 0.3622 3.0311 1.1166 0.1357 0.4113
H2afv 1.2092 1.2714 1.1055 1.3368 0.932 1.0978 1.3875 1.2932
Myo1g 0.1623 0.5369 10.9469 1.7762 0.2836 0.6573 5.3731 1.5237
Ccm2 0.2015 0.6072 9.0825 1.83 0.2818 0.6528 5.3673 1.5123
Ikzf1 0.2464 0.6516 6.9958 1.7236 0.2482 0.6126 6.0909 1.512
Sec61g 0.9996 1.114 1.2419 1.2414 1.1469 1.0462 0.8321 0.9543
Ppp3r1 0.2809 0.6913 6.0571 1.7013 0.3204 0.6797 4.5012 1.442
Pno1 0.1956 0.5872 9.0129 1.763 0.1682 0.4971 8.7322 1.4689
C1d 1.1776 1.1914 1.0235 1.2053 0.9895 1.0192 1.0611 1.0499
Actr2 0.4679 0.8568 3.3534 1.569 0.6829 0.9115 1.7812 1.2164
Rab1a 0.4712 0.8725 3.4292 1.6157 0.5234 0.8383 2.5655 1.3427
Ugp2 0.4185 0.8214 3.8523 1.6121 0.5509 0.8461 2.3589 1.2995
Mdh1 0.7739 1.0595 1.8742 1.4505 0.7918 0.9701 1.5013 1.1886
Commd1 0.3205 0.7378 5.2982 1.6982 0.4236 0.7685 3.2908 1.394
Cct4 0.4819 0.8744 3.2919 1.5865 0.6182 0.8846 2.0473 1.2657
Smek2 0.2597 0.6826 6.9064 1.7939 0.4122 0.7574 3.3767 1.3918
Rps27a 2.8414 1.0991 0.1496 0.4251 3.1937 0.889 0.0775 0.2475
Rtn4 0.2256 0.6518 8.3437 1.8827 0.3326 0.7166 4.6425 1.5441
Snrnp25 0.3063 0.7325 5.7176 1.7515 0.3789 0.7248 3.6591 1.3864
Npm1 1.3318 1.2824 0.9272 1.2348 1.2192 1.1622 0.9086 1.1078
Mat2b 0.567 0.9406 2.7522 1.5604 0.5921 0.874 2.1794 1.2904
Nudcd2 0.314 0.7271 5.3604 1.6834 0.3182 0.6695 4.4277 1.4088
Gnb2l1 1.0331 1.1742 1.2917 1.3345 1.305 1.1337 0.7547 0.9849
Psme2b 0.3681 0.7717 4.394 1.6176 0.2899 0.6291 4.7082 1.3651
Mgat1 0.196 0.6042 9.5058 1.8627 0.1922 0.545 8.0403 1.5453
Rnf130 0.798 1.0575 1.7561 1.4013 0.9065 1.0107 1.2429 1.1267
Canx 0.3698 0.782 4.4725 1.6537 0.572 0.8532 2.2245 1.2725
Hnrnph1 0.1755 0.5599 10.1781 1.7862 0.1949 0.5402 7.6832 1.4973
Clk4 0.2047 0.6162 9.0646 1.8552 0.2245 0.5951 7.0276 1.5775
Hnrnpab 0.5155 0.8967 3.0257 1.5598 0.5362 0.8375 2.4393 1.308
Nhp2 0.5629 0.9455 2.821 1.5881 0.5464 0.861 2.4833 1.3568
Sar1b 0.4602 0.861 3.4996 1.6107 0.4844 0.8061 2.7692 1.3415
Cdkn2aipnl 0.2081 0.6066 8.4943 1.7679 0.193 0.5445 7.9638 1.5366
Ube2b 0.8126 1.0733 1.7444 1.4176 0.8546 1.0002 1.3698 1.1707
Ppp2ca 0.3212 0.7468 5.4058 1.7363 0.3247 0.692 4.5428 1.475
Skp1a 0.4247 0.8319 3.836 1.6293 0.4885 0.8015 2.6923 1.3152
Vdac1 0.4472 0.8364 3.4988 1.5645 0.4876 0.7927 2.6432 1.2887
9530068E07Rik 0.3929 0.7999 4.1442 1.6283 0.41 0.7554 3.3939 1.3916
Hspa4 0.1676 0.5526 10.8669 1.8218 0.2259 0.5694 6.355 1.4355
Uqcrq 0.8603 1.0693 1.5448 1.329 0.9628 0.9941 1.0661 1.0265
Cdc42se2 0.1883 0.5944 9.9675 1.8765 0.2042 0.5675 7.7254 1.5774
Hint1 1.5221 1.2869 0.7148 1.088 1.4895 1.2014 0.6505 0.9689
Gpx3 0.3456 0.8002 5.3616 1.8528 0.4949 0.8592 3.0145 1.4919
Atox1 1.0323 1.1374 1.2139 1.2532 1.2779 1.0664 0.6963 0.8899
G3bp1 0.4762 0.8607 3.2672 1.5557 0.5394 0.8344 2.3931 1.2908
Cnot8 0.1955 0.5979 9.3571 1.829 0.1917 0.5399 7.9305 1.5203
Mrpl22 0.2326 0.6362 7.4789 1.7399 0.2344 0.5939 6.4184 1.5046
Rnf187 0.2886 0.7138 6.1185 1.7656 0.2939 0.6526 4.9296 1.449
Guk1 0.2113 0.6187 8.5728 1.8115 0.2084 0.5644 7.335 1.5285
Mrpl55 0.2429 0.6439 7.025 1.7067 0.2212 0.5795 6.8671 1.5187
Arf1 1.3389 1.18 0.7767 1.0399 1.3402 1.0497 0.6135 0.8222
Cops3 0.2523 0.652 6.6752 1.6844 0.2395 0.5862 5.9936 1.4352
Tmem11 0.2316 0.65 7.8774 1.8244 0.2113 0.5708 7.2985 1.5421
Map2k3 0.1521 0.5248 11.8982 1.8103 0.215 0.5646 6.8953 1.4827
Tnfrsf13b 0.3577 0.7932 4.9163 1.7588 0.5034 0.8463 2.8264 1.4228
Ncor1 0.3593 0.7855 4.7803 1.7174 0.4257 0.7815 3.3709 1.4349
Ubb 4.6647 0.4866 0.0109 0.0508 4.2422 0.4846 0.013 0.0553
Stx8 0.1573 0.5345 11.5507 1.8165 0.2254 0.5903 6.8579 1.5458
Rpl26 2.1747 1.2284 0.3191 0.6939 2.5555 1.074 0.1766 0.4514
Aurkb 0.1885 0.5654 9.0004 1.6962 0.1884 0.5341 8.035 1.5139
Trappc1 0.2536 0.6819 7.2293 1.8335 0.2718 0.6487 5.696 1.5482
Naa38 0.2506 0.6567 6.868 1.721 0.3401 0.6845 4.0513 1.3778
Trp53 0.1942 0.5731 8.7119 1.6917 0.2932 0.6432 4.8136 1.4112
Mpdu1 0.1839 0.5783 9.8858 1.8182 0.2651 0.6242 5.5423 1.4695
Cd68 0.5135 0.9697 3.5663 1.8313 0.5395 0.9343 2.9991 1.6181
Eif4a1 2.3303 1.2933 0.308 0.7177 2.3062 1.1677 0.2564 0.5912
Tmem256 0.7725 1.0408 1.8151 1.4022 0.852 0.9859 1.3391 1.1409
Plscr3 0.1789 0.5629 9.9022 1.7713 0.1993 0.5328 7.1441 1.4241
Acap1 0.2373 0.6403 7.2814 1.7277 0.2797 0.6405 5.244 1.4666
Gps2 0.2489 0.6657 7.1537 1.7805 0.2899 0.6689 5.3239 1.5435
Eif5a 2.9763 1.023 0.1181 0.3516 2.811 1.0256 0.1331 0.3742
Gabarap 1.3031 1.2089 0.8607 1.1215 1.3954 1.0862 0.6059 0.8455
0610010K14Rik 0.2512 0.6449 6.5895 1.6556 0.2384 0.5875 6.0745 1.448
Arrb2 0.4816 0.8878 3.3992 1.6369 0.5475 0.8847 2.6106 1.4294
Psmb6 1.1461 1.1884 1.0751 1.2323 1.0622 1.0476 0.9728 1.0333
Slc25a11 0.2498 0.6614 7.0109 1.7512 0.3592 0.7196 4.0133 1.4417
Pfn1 4.2298 0.6603 0.0244 0.1031 4.304 0.5725 0.0177 0.0761
Spag7 0.2804 0.6834 5.9391 1.6655 0.2584 0.609 5.5523 1.435
C1qbp 0.4826 0.9098 3.5544 1.7153 0.4297 0.7876 3.3601 1.4438
Derl2 0.2872 0.7032 5.9953 1.7219 0.292 0.6576 5.0704 1.4808
Txndc17 0.3493 0.7928 5.1498 1.7991 0.4375 0.7925 3.2817 1.4357
Med31 0.1804 0.5748 10.1588 1.8322 0.2119 0.5746 7.3514 1.5579
Ube2g1 0.3046 0.7281 5.7129 1.7403 0.3073 0.6644 4.6734 1.4364
Emc6 0.5479 0.9393 2.9392 1.6103 0.5136 0.8244 2.5763 1.3232
Pafah1b1 0.5164 0.8939 2.9964 1.5473 0.5086 0.8263 2.6392 1.3424
Rpa1 0.1817 0.5612 9.5383 1.7331 0.2551 0.6054 5.6323 1.4368
Pitpna 0.3699 0.8147 4.8525 1.7947 0.5324 0.8785 2.7229 1.4496
Ywhae 0.9694 1.1134 1.3192 1.2788 1.1142 1.038 0.8679 0.967
Fam101b 0.3182 0.7592 5.6925 1.8113 0.4323 0.8199 3.5972 1.555
Glod4 0.2976 0.718 5.8209 1.7322 0.3224 0.6785 4.4293 1.4279
Timm22 0.1934 0.5819 9.0581 1.7515 0.1917 0.5429 8.0208 1.5377
Blmh 0.1873 0.5739 9.3914 1.7587 0.2179 0.5664 6.7584 1.4725
Nsrp1 0.212 0.6301 8.8378 1.8733 0.2368 0.6065 6.5589 1.5533
Flot2 0.3439 0.7659 4.9595 1.7056 0.4143 0.7698 3.4525 1.4303
Rpl23a 2.5673 1.1341 0.1951 0.501 2.776 0.9519 0.1176 0.3264
Sdf2 0.1681 0.5671 11.3815 1.9133 0.2288 0.604 6.9727 1.595
Unc119 0.721 1.0384 2.0745 1.4957 0.8632 1.011 1.3718 1.1841
Ift20 0.2573 0.6889 7.1709 1.8448 0.2347 0.595 6.4276 1.5086
Lgals9 0.3348 0.7628 5.1908 1.7378 0.3032 0.6725 4.9194 1.4917
Wsb1 0.431 0.8362 3.7633 1.6221 0.4935 0.8124 2.7104 1.3375
Gm21975 0.3057 0.7212 5.5671 1.7017 0.3006 0.67 4.9679 1.4934
Evi2a 0.1868 0.6048 10.4785 1.9577 0.2451 0.6621 7.296 1.7885
Crlf3 0.2298 0.6392 7.7361 1.7778 0.3335 0.7023 4.4345 1.4789
Zfp207 0.4286 0.8291 3.7423 1.604 0.6068 0.8716 2.0631 1.252
Psmd11 0.2859 0.7111 6.1871 1.7687 0.3488 0.7056 4.0916 1.4272
Slfn2 0.5197 0.9454 3.3087 1.7196 1.1173 1.1378 1.0371 1.1588
AI662270 0.7023 1.027 2.1386 1.5019 0.7359 0.9575 1.6929 1.2458
1700020L24Rik 0.5189 0.9199 3.1424 1.6307 0.5872 0.8756 2.223 1.3054
Ccl9 0.4425 0.986 4.9664 2.1974 0.476 0.9836 4.2703 2.0326
Ccl6 0.3261 0.9642 8.7402 2.8506 0.5085 1.1345 4.9777 2.5312
Ccl3 0.8528 1.3157 2.3804 2.03 1.0042 1.3264 1.7448 1.7521
Wfdc17 0.2893 0.8857 9.369 2.7109 0.5737 1.1675 4.1414 2.376
Wfdc21 0.7041 1.1484 2.6603 1.8731 1.1581 1.4398 1.5458 1.7902
Ggnbp2 0.3126 0.7415 5.6268 1.7588 0.339 0.7108 4.3958 1.4903
Vmp1 0.344 0.7596 4.8751 1.6772 0.3487 0.7098 4.1433 1.4447
Supt4a 0.7294 1.0604 2.1133 1.5415 0.6855 0.9559 1.9448 1.3331
Mpo 0.9822 1.5688 2.551 2.5056 0.8477 1.4288 2.8406 2.408
Dynll2 0.2076 0.6159 8.8051 1.8277 0.1813 0.5213 8.2668 1.4989
Srsf1 0.2386 0.6347 7.077 1.6886 0.3001 0.6535 4.7426 1.4232
Mrps23 0.2269 0.6342 7.8096 1.7722 0.2462 0.6099 6.1386 1.5112
Nme2 0.2869 0.6727 5.4953 1.5768 0.1995 0.5294 7.0412 1.4048
Nme1 1.0166 1.1854 1.3596 1.3821 0.938 1.0687 1.2979 1.2175
Tob1 0.2043 0.6235 9.3158 1.9031 0.2461 0.6433 6.8335 1.6818
Lrrc59 0.209 0.5906 7.9886 1.6692 0.2608 0.6128 5.523 1.4402
Mrpl27 0.2484 0.6559 6.9752 1.7324 0.2771 0.6439 5.3977 1.4959
Slc35b1 0.2545 0.6707 6.9476 1.7679 0.2357 0.6 6.4793 1.5272
Spop 0.4569 0.8651 3.5855 1.6382 0.4459 0.7847 3.0961 1.3807
Phb 0.415 0.8031 3.7454 1.5543 0.418 0.7401 3.1352 1.3104
Snf8 0.3688 0.8011 4.718 1.7401 0.4165 0.7632 3.3575 1.3983
Atp5g1 1.2834 1.2126 0.8928 1.1458 1.2361 1.0924 0.781 0.9654
Cbx1 0.2086 0.6029 8.3563 1.7429 0.212 0.5647 7.092 1.5038
Cdk5rap3 0.2667 0.6841 6.5819 1.7551 0.2991 0.6547 4.7904 1.433
Psmb3 1.7218 1.2205 0.5024 0.8651 1.6458 1.0731 0.4251 0.6996
Rpl23 1.9215 1.2637 0.4325 0.831 2.2875 1.1141 0.2372 0.5426
Rpl19 2.5179 1.168 0.2152 0.5418 2.8653 1.0406 0.1319 0.3779
Mien1 0.3925 0.8367 4.545 1.7838 0.5174 0.8444 2.6637 1.3781
Psmd3 0.1694 0.5507 10.5631 1.7898 0.1878 0.5222 7.7305 1.452
Top2a 0.1712 0.5556 10.5372 1.8035 0.2989 0.6962 5.4246 1.6214
Igfbp4 0.2834 0.7006 6.1099 1.7318 0.2168 0.5635 6.7538 1.4644
Smarce1 0.2858 0.7099 6.1684 1.763 0.2976 0.6591 4.904 1.4596
Eif1 2.8348 0.9634 0.1155 0.3274 2.6023 0.9015 0.12 0.3123
Acly 0.2348 0.6353 7.3235 1.7194 0.1712 0.5068 8.7614 1.5
Dnajc7 0.2252 0.6345 7.9409 1.7881 0.2856 0.6494 5.1704 1.4766
Rab5c 0.6045 0.963 2.5377 1.5341 0.6086 0.8857 2.1181 1.289
Mlx 0.1431 0.5071 12.5534 1.7965 0.2231 0.5801 6.7601 1.5083
Coa3 0.5261 0.9185 3.0478 1.6035 0.5869 0.8665 2.1799 1.2794
Becn1 0.3401 0.7555 4.935 1.6783 0.3616 0.7158 3.9186 1.4169
Psme3 0.2 0.5861 8.5888 1.7177 0.2036 0.5379 6.9765 1.4206
Rpl27 1.8536 1.1703 0.3986 0.7388 2.2902 0.9944 0.1885 0.4317
Ifi35 0.1931 0.5966 9.5403 1.8426 0.1913 0.5602 8.5743 1.6405
Grn 0.6074 0.9757 2.5808 1.5675 0.8244 0.995 1.4566 1.2008
Nmt1 0.1834 0.5673 9.5689 1.7549 0.2719 0.6308 5.3815 1.4632
Limd2 1.6917 1.2553 0.5507 0.9316 2.0429 1.0847 0.2819 0.576
Psmc5 0.3952 0.7973 4.0705 1.6086 0.4085 0.7428 3.3061 1.3506
Smarcd2 0.2079 0.6057 8.4894 1.7647 0.2236 0.5714 6.5288 1.4601
Cd79b 0.2324 0.6682 8.267 1.9213 0.199 0.5577 7.8532 1.5629
Milr1 0.2232 0.6517 8.5228 1.9025 0.4089 0.8125 3.9482 1.6145
Ddx5 1.8007 1.1889 0.436 0.785 1.9266 1.0571 0.301 0.58
Kpna2 0.2665 0.6871 6.647 1.7716 0.307 0.7026 5.2371 1.6079
Psmd12 0.3635 0.7735 4.5288 1.6461 0.3921 0.738 3.5422 1.3891
Gna13 0.3394 0.7756 5.2214 1.7723 0.2887 0.6613 5.2463 1.5147
Wipi1 0.1584 0.5444 11.8114 1.871 0.2796 0.6718 5.7714 1.614
Prkar1a 0.9569 1.1055 1.3348 1.2772 0.8272 0.9666 1.3654 1.1295
Slc39a11 0.2455 0.6574 7.1738 1.7609 0.234 0.5784 6.1079 1.4295
Fam104a 0.3377 0.763 5.104 1.7238 0.3899 0.7504 3.7042 1.4442
Rpl38 1.2421 1.1788 0.9006 1.1186 1.6175 1.1025 0.4646 0.7515
Cd300a 0.2523 0.6956 7.5994 1.9176 0.3566 0.7535 4.4638 1.592
Cd300lf 0.1999 0.614 9.4297 1.8854 0.3373 0.7302 4.688 1.5811
Slc9a3r1 0.4439 0.8493 3.6599 1.6248 0.5214 0.8385 2.5866 1.3486
Ict1 0.2938 0.7218 6.0353 1.7732 0.3524 0.7128 4.091 1.4417
Atp5h 1.0846 1.1589 1.1416 1.2383 1.1799 1.0659 0.8161 0.9629
Nt5c 0.4343 0.8578 3.9019 1.6944 0.5777 0.8763 2.301 1.3293
Hn1 0.6907 1.0375 2.2568 1.5587 0.6365 0.9262 2.1175 1.3478
Sumo2 1.7214 1.261 0.5366 0.9238 1.5503 1.1375 0.5383 0.8346
Mrps7 0.1873 0.581 9.6214 1.8021 0.1827 0.5237 8.2161 1.5011
Grb2 0.1964 0.5997 9.3243 1.8312 0.2313 0.5947 6.6104 1.5291
Smim5 0.3435 0.7982 5.4004 1.855 0.4272 0.81 3.5958 1.536
Galk1 0.1965 0.5868 8.9169 1.7523 0.2415 0.5881 5.9293 1.4322
H3f3b 4.407 0.6058 0.0189 0.0833 3.7862 0.6968 0.0339 0.1282
Wbp2 0.3026 0.7268 5.7699 1.7459 0.2657 0.6323 5.6651 1.505
Ten1 0.2968 0.7307 6.0593 1.7986 0.3213 0.6871 4.5739 1.4696
Srp68 0.209 0.5991 8.2206 1.7178 0.1686 0.4971 8.6925 1.4655
Ubald2 0.8184 1.0867 1.7631 1.4429 0.7499 0.9539 1.6182 1.2135
BC018473 0.5256 0.9828 3.4969 1.8379 0.8338 1.0925 1.7167 1.4314
Srsf2 1.0241 1.1351 1.2285 1.2581 1.1727 1.0791 0.8466 0.9929
Sept9 0.323 0.7444 5.31 1.7154 0.4261 0.773 3.2921 1.4026
Syngr2 0.6263 0.99 2.4985 1.5649 0.5883 0.8694 2.1842 1.2849
Tk1 0.4348 0.8747 4.0479 1.7599 0.3024 0.6905 5.2131 1.5767
Birc5 0.6552 1.0981 2.8089 1.8404 0.5156 0.9745 3.5725 1.8418
Cbx4 0.3295 0.7551 5.2525 1.7305 0.3118 0.6709 4.6307 1.4437
Eif4a3 0.4042 0.8071 3.9866 1.6116 0.4206 0.7548 3.2198 1.3543
Chmp6 0.2067 0.6117 8.7613 1.8107 0.2222 0.5778 6.7654 1.5029
1810043H04Rik 0.2664 0.673 6.3816 1.7 0.2755 0.6307 5.2427 1.4442
Actg1 2.0997 1.2098 0.332 0.6971 2.6016 0.9706 0.1392 0.3621
Mrpl12 0.3868 0.8087 4.3708 1.6908 0.3782 0.7304 3.7305 1.4108
Fam195b 0.5906 0.9763 2.7329 1.614 0.6055 0.8904 2.1623 1.3093
P4hb 0.3183 0.7405 5.4115 1.7227 0.4243 0.7732 3.3205 1.4089
Arhgdia 0.7101 1.0191 2.0596 1.4625 0.8705 0.9867 1.2848 1.1184
Alyref 0.3889 0.7954 4.1829 1.6267 0.3602 0.7046 3.827 1.3784
Anapc11 0.2706 0.6885 6.4721 1.7516 0.2543 0.6227 5.996 1.5247
Sirt7 0.35 0.7788 4.952 1.733 0.4584 0.8024 3.0641 1.4045
Mafg 0.2062 0.6186 9.0049 1.8565 0.3123 0.6947 4.9499 1.5456
Aspscr1 0.2049 0.6114 8.9044 1.8244 0.2574 0.6225 5.85 1.5057
Stra13 0.6637 1.0062 2.2982 1.5253 0.7021 0.9312 1.7593 1.2352
Dcxr 0.3063 0.7498 5.9919 1.8355 0.3282 0.7045 4.6072 1.5122
Slc16a3 0.1592 0.5454 11.7386 1.8686 0.3854 0.7619 3.9082 1.5062
Csnk1d 0.2442 0.6657 7.4289 1.8145 0.2761 0.6368 5.3211 1.469
BC017643 0.1773 0.5705 10.3572 1.8359 0.2753 0.6419 5.4389 1.4971
Gdi2 0.9857 1.1254 1.3035 1.2848 1.0999 1.0385 0.8914 0.9804
Klf6 0.4732 0.9484 4.0172 1.9009 0.6779 1.0058 2.2017 1.4924
Gtpbp4 0.1443 0.5046 12.2256 1.7644 0.2123 0.5649 7.0815 1.5033
Mrpl32 0.3125 0.7396 5.6004 1.7503 0.3095 0.6655 4.6228 1.4308
Psma2 1.4504 1.2265 0.7151 1.0372 1.4167 1.0894 0.5914 0.8378
Mplkip 0.2291 0.6406 7.8169 1.791 0.2939 0.6629 5.0889 1.4954
Elmo1 0.1912 0.5823 9.27 1.7728 0.2302 0.5924 6.6226 1.5245
Trim27 0.1605 0.5288 10.8574 1.7425 0.2062 0.5467 7.0294 1.4495
Gm11273 0.244 0.6266 6.5956 1.6092 0.2016 0.5371 7.0988 1.4311
Hist1h2ap 0.5513 1.0155 3.3928 1.8706 0.6025 1.0435 2.9999 1.8074
Prss16 0.3017 0.7235 5.7504 1.735 0.3519 0.7091 4.0603 1.4289
Abt1 0.2034 0.6155 9.1602 1.8628 0.1888 0.54 8.175 1.5438
Hist1h2ae 0.1013 0.4155 16.8079 1.7034 0.3004 0.6913 5.2958 1.5909
Hist1h2bc 0.3119 0.7712 6.1138 1.9069 0.3489 0.7556 4.6904 1.6363
Hist1h1c 0.3901 0.8403 4.6391 1.8099 0.4608 0.8499 3.4011 1.5673
Gmnn 0.4403 0.8489 3.718 1.6368 0.416 0.7764 3.4833 1.449
Acot13 0.1918 0.5911 9.4963 1.8215 0.2254 0.5932 6.923 1.5608
Tdp2 0.2045 0.5968 8.5178 1.7418 0.1779 0.5118 8.2712 1.4718
Uqcrfs1 0.8269 1.0909 1.7403 1.4391 0.8615 0.9997 1.3467 1.1601
Serpinb1a 2.1361 1.471 0.4742 1.013 2.3869 1.373 0.3309 0.7898
Bphl 0.2665 0.696 6.8197 1.8176 0.2453 0.6194 6.3749 1.564
Psmg4 0.1849 0.5932 10.2951 1.9033 0.1976 0.548 7.694 1.5201
Eci2 0.2673 0.6813 6.4965 1.7365 0.3387 0.699 4.2605 1.4429
F13a1 0.2674 0.7547 7.9673 2.1303 0.426 0.8841 4.3068 1.8348
Ly86 0.3492 0.8297 5.6464 1.9716 0.374 0.8016 4.5924 1.7178
Ssr1 0.2731 0.6949 6.4737 1.7681 0.3503 0.7075 4.0799 1.4291
Txndc5 0.2148 0.6648 9.5835 2.0582 0.2261 0.6371 7.9419 1.7954
Eef1e1 0.2882 0.7032 5.9536 1.7159 0.2962 0.6531 4.8614 1.44
Pak1ip1 0.2703 0.684 6.4031 1.7309 0.3115 0.6737 4.6777 1.4571
Tmem14c 0.7082 1.0285 2.1091 1.4937 0.9298 1.0148 1.1911 1.1075
Nol7 0.5097 0.9105 3.191 1.6265 0.5783 0.8681 2.2532 1.3031
Dtnbp1 0.3863 0.8037 4.3284 1.6721 0.3057 0.6713 4.8222 1.4741
Dek 0.8399 1.1117 1.7521 1.4716 0.7959 1.0269 1.6648 1.325
Ninj1 0.5617 0.9752 3.0141 1.6931 0.5699 0.9018 2.5037 1.4269
Card19 0.9037 1.1393 1.5895 1.4364 0.8176 1.0334 1.5976 1.3062
Cks2 1.2896 1.2979 1.013 1.3063 1.1162 1.1685 1.0959 1.2232
Gadd45g 0.4086 0.9085 4.9446 2.0202 0.5548 0.9789 3.1126 1.727
Sfxn1 0.1748 0.5599 10.2659 1.794 0.186 0.5132 7.612 1.4159
Higd2a 0.6493 1.0065 2.4028 1.5601 0.7004 0.9485 1.8338 1.2844
Hk3 0.4279 0.8314 3.7747 1.6152 0.4959 0.8132 2.6894 1.3337
Rab24 0.5256 0.9226 3.0813 1.6195 0.6267 0.9011 2.0676 1.2957
Prelid1 0.5472 0.9502 3.0153 1.65 0.7982 0.9803 1.508 1.2038
Lman2 0.9842 1.1458 1.3554 1.3339 0.9074 1.0082 1.2344 1.1201
Grk6 0.2607 0.6791 6.7871 1.7693 0.372 0.7434 3.9938 1.4857
Dok3 0.7881 1.0639 1.8224 1.4363 0.899 1.0197 1.2867 1.1567
Tmed9 1.3273 1.2021 0.8202 1.0887 1.1105 1.057 0.906 1.006
Pcbd2 0.237 0.6477 7.4695 1.7701 0.2227 0.5793 6.764 1.5066
H2afy 1.3451 1.2936 0.9249 1.2441 1.2608 1.1584 0.8441 1.0642
Tifab 0.1109 0.4655 17.632 1.9547 0.2657 0.6581 6.1348 1.6301
Idnk 0.1897 0.5988 9.9624 1.89 0.2081 0.5776 7.7045 1.6032
2210016F16Rik 0.184 0.574 9.7296 1.7905 0.2384 0.5913 6.1514 1.4666
Hnrnpk 2.2392 1.1364 0.2576 0.5767 2.1527 1.0299 0.2289 0.4927
Fbp1 0.4135 0.8494 4.2204 1.745 0.4141 0.7914 3.6529 1.5126
Hiatl1 0.2469 0.6493 6.9192 1.708 0.3297 0.6879 4.3532 1.4352
Uqcrb 0.4798 0.9036 3.5469 1.7017 0.5792 0.9053 2.4428 1.4149
Nsun2 0.2082 0.5984 8.2566 1.7193 0.2232 0.5621 6.3422 1.4155
Med10 0.3468 0.7752 4.9956 1.7326 0.3528 0.7192 4.1563 1.4661
Ndufs6 0.5029 0.8939 3.1602 1.5892 0.5368 0.8427 2.4646 1.3229
Mrpl36 0.2933 0.7147 5.9371 1.7414 0.3293 0.696 4.4658 1.4707
Clptm1l 0.1918 0.5819 9.207 1.7658 0.2402 0.5931 6.0962 1.4644
Pdcd6 0.8671 1.0891 1.5777 1.3681 0.9186 0.9919 1.1658 1.071
Sdha 0.25 0.6534 6.8312 1.7079 0.3266 0.6753 4.2748 1.3962
Gm10116 2.1803 1.1949 0.3004 0.6549 1.7236 1.1085 0.4136 0.713
Cast 0.1589 0.5429 11.6798 1.8554 0.2945 0.6877 5.4536 1.606
Glrx 0.6542 1.0109 2.3879 1.5622 0.8759 1.0381 1.4049 1.2305
Cetn3 0.7999 1.0727 1.7986 1.4386 0.6472 0.905 1.9555 1.2656
Mef2c 1.0978 1.2089 1.2127 1.3313 1.0056 1.078 1.149 1.1555
Ccnh 0.1985 0.5882 8.7784 1.7428 0.179 0.5157 8.2951 1.4851
Cox7c 0.9985 1.1109 1.2379 1.236 1.0785 1.0257 0.9044 0.9755
Tmem167 0.3807 0.7951 4.3619 1.6606 0.4136 0.761 3.3849 1.4001
Rps23 2.7382 1.1794 0.1855 0.508 2.9949 1.0502 0.123 0.3682
Ssbp2 0.2093 0.6243 8.9008 1.8627 0.2134 0.5913 7.676 1.6383
Tbca 0.4782 0.8821 3.4024 1.6271 0.4631 0.7945 2.943 1.363
Nsa2 0.2007 0.6091 9.2151 1.849 0.2755 0.6436 5.4558 1.5033
Hexb 0.5554 0.9436 2.886 1.603 0.4927 0.838 2.8926 1.4252
Btf3 2.1506 1.2146 0.319 0.686 2.0897 1.1159 0.2851 0.5958
Smn1 0.3248 0.7391 5.1767 1.6815 0.3242 0.6743 4.3248 1.4022
Ccdc125 0.1527 0.5385 12.4437 1.8996 0.2816 0.6551 5.4132 1.5242
Mrps36 0.2759 0.6917 6.2848 1.7341 0.2943 0.649 4.8642 1.4314
Ccnb1 0.3448 0.8056 5.4588 1.8822 0.2731 0.7018 6.6026 1.8033
Pik3r1 0.2225 0.6519 8.5813 1.9096 0.2058 0.5679 7.6139 1.567
Gapt 0.2547 0.6852 7.2379 1.8434 0.3271 0.7019 4.6041 1.506
Gpbp1 0.2844 0.7005 6.0643 1.7249 0.3462 0.7038 4.1343 1.4311
Ndufs4 0.493 0.8913 3.2683 1.6113 0.5293 0.8478 2.5656 1.358
Emb 1.0952 1.2611 1.3259 1.4521 1.2279 1.215 0.9791 1.2022
Mrps30 0.325 0.7454 5.2603 1.7095 0.2606 0.623 5.7179 1.4898
Rab10 0.2974 0.729 6.0108 1.7874 0.307 0.6739 4.8186 1.4792
Ptrhd1 0.2839 0.7118 6.2843 1.7843 0.2797 0.6542 5.4709 1.5301
Sf3b6 0.643 0.9897 2.3691 1.5233 0.6666 0.9299 1.946 1.2972
Rhob 0.4978 0.8994 3.2645 1.625 0.6297 0.9079 2.0788 1.309
Laptm4a 0.4628 0.8891 3.6899 1.7078 0.5366 0.8851 2.7208 1.4599
Smc6 0.2739 0.6867 6.2857 1.7216 0.4374 0.7847 3.2188 1.4079
Rpl36-ps3 0.2005 0.5823 8.4296 1.6906 0.235 0.5717 5.9182 1.3907
Pqlc3 0.1778 0.5727 10.3737 1.8445 0.2632 0.6435 5.9763 1.5732
Pdia6 0.8497 1.099 1.673 1.4215 0.9251 1.0295 1.2384 1.1457
Hpcal1 0.2594 0.6889 7.0532 1.8296 0.392 0.7688 3.8476 1.5081
Iah1 0.1669 0.5565 11.1149 1.8553 0.2096 0.5749 7.5237 1.5769
Ywhaq 1.1713 1.1582 0.9777 1.1452 0.932 1.0132 1.1817 1.1014
Rrm2 0.6585 1.1196 2.8909 1.9037 0.5318 1.0049 3.5701 1.8986
Id2 1.2761 1.336 1.096 1.3986 1.396 1.2959 0.8618 1.203
Rps7 2.6757 1.1527 0.1856 0.4966 2.8699 1.0448 0.1325 0.3803
Acp1 0.3922 0.8055 4.2186 1.6544 0.3901 0.7412 3.6094 1.4081
Dld 0.1933 0.5842 9.1293 1.765 0.2465 0.5936 5.8006 1.4296
Bcap29 0.2351 0.6272 7.1206 1.6738 0.2187 0.5532 6.3991 1.3993
Hbp1 0.3278 0.7845 5.7264 1.8774 0.2638 0.6469 6.0123 1.5861
Sypl 0.8003 1.043 1.6985 1.3593 0.8875 0.9986 1.2662 1.1237
Dnajb9 0.1906 0.6076 10.165 1.937 0.2211 0.6055 7.5012 1.6584
Sptssa 1.2314 1.1875 0.9301 1.1453 1.1145 1.0497 0.8871 0.9887
Eapp 0.3081 0.738 5.7376 1.7678 0.3525 0.7207 4.1809 1.4736
Snx6 0.1627 0.5343 10.7878 1.7549 0.2805 0.6486 5.3458 1.4997
Baz1a 0.4463 0.8644 3.7516 1.6742 0.7372 0.9566 1.6838 1.2413
Srp54b 0.3028 0.7187 5.6351 1.7062 0.3676 0.7022 3.6489 1.3414
Ppp2r3c 0.2271 0.639 7.9173 1.7981 0.2031 0.5476 7.2682 1.4764
Psma6 1.2379 1.1994 0.9388 1.1621 1.1703 1.0732 0.8409 0.9841
Nfkbia 1.1112 1.2252 1.2157 1.3508 1.1604 1.1301 0.9486 1.1007
Trappc6b 0.394 0.8219 4.3516 1.7144 0.4757 0.8052 2.8656 1.3631
Pnn 0.1856 0.5682 9.3749 1.7397 0.2074 0.5536 7.1261 1.4779
Ctage5 0.2866 0.715 6.2265 1.7842 0.3899 0.7512 3.7121 1.4474
Fkbp3 0.5394 0.9322 2.987 1.6111 0.4078 0.7472 3.3567 1.3689
Rps29 2.1245 1.1621 0.2992 0.6356 2.5496 0.9992 0.1536 0.3916
Rpl36al 1.0916 1.1763 1.1611 1.2675 1.39 1.1364 0.6684 0.9291
Mgat2 0.5395 0.9154 2.8786 1.5531 0.602 0.8866 2.1689 1.3057
Klhdc2 0.3621 0.7861 4.7124 1.7064 0.3518 0.7169 4.1527 1.4608
Arf6 0.8392 1.0856 1.6732 1.4042 0.638 0.9032 2.0043 1.2787
Pygl 0.4022 0.8158 4.1141 1.6547 0.6959 0.9371 1.813 1.2617
Tmx1 0.6809 0.9892 2.1109 1.4373 0.6476 0.8897 1.8873 1.2222
Actr10 0.2274 0.6306 7.6897 1.7485 0.23 0.5899 6.5794 1.5131
Psma3 0.9369 1.1272 1.4477 1.3563 0.9009 1.0049 1.2443 1.121
Dhrs7 0.7255 1.0775 2.206 1.6003 0.9536 1.115 1.3671 1.3036
Wdr89 1.2024 1.1359 0.8925 1.0732 1.2227 1.0562 0.7462 0.9124
Sgpp1 0.2064 0.5978 8.3884 1.7314 0.2663 0.6153 5.3388 1.4216
Hspa2 0.3434 0.8101 5.5645 1.9111 0.4319 0.8495 3.8695 1.6711
Churc1 0.4054 0.8196 4.0866 1.6569 0.4829 0.8132 2.8355 1.3693
Max 0.4426 0.8593 3.7687 1.6682 0.4022 0.7646 3.6133 1.4533
Atp6v1d 0.3032 0.7313 5.8164 1.7638 0.3753 0.7456 3.9477 1.4815
Eif2s1 0.4256 0.8251 3.7596 1.5999 0.4377 0.7691 3.0872 1.3514
Vti1b 0.2279 0.6387 7.8565 1.7902 0.294 0.6627 5.0824 1.494
Actn1 0.1974 0.5984 9.1921 1.8142 0.1985 0.5648 8.0991 1.6074
Erh 1.5568 1.2834 0.6796 1.058 1.3491 1.1555 0.7336 0.9896
Srsf5 1.6461 1.202 0.5332 0.8777 1.5172 1.0785 0.5054 0.7667
Rbm25 0.3277 0.7592 5.3683 1.759 0.4999 0.8293 2.7518 1.3757
Npc2 1.3539 1.2971 0.9179 1.2427 1.3545 1.1743 0.7516 1.018
Isca2 0.2507 0.669 7.119 1.785 0.2199 0.576 6.8595 1.5085
Fcf1 0.447 0.8574 3.6788 1.6445 0.4509 0.7836 3.0199 1.3617
Eif2b2 0.1991 0.6083 9.3369 1.8586 0.2356 0.5935 6.3432 1.4947
Acyp1 0.2463 0.6671 7.3374 1.8069 0.2681 0.6367 5.6372 1.5116
Tmed10 1.2025 1.1842 0.9698 1.1662 1.1131 1.0541 0.8968 0.9982
Fos 2.6871 1.3445 0.2503 0.6727 2.5338 1.3169 0.2701 0.6845
0610007P14Rik 0.2966 0.7108 5.744 1.7036 0.283 0.634 5.0175 1.4201
Ahsa1 0.4819 0.8755 3.3005 1.5906 0.5362 0.8355 2.4281 1.3019
Sptlc2 0.1804 0.5717 10.0379 1.8112 0.2816 0.6417 5.1947 1.4626
Snw1 0.2715 0.6909 6.4763 1.7582 0.3164 0.6865 4.7084 1.4896
Zc3h14 0.2243 0.6268 7.807 1.7513 0.1848 0.5228 8.0035 1.4791
Psmc1 0.3958 0.8094 4.1818 1.6552 0.3864 0.7326 3.5945 1.389
Calm1 1.3487 1.2401 0.8454 1.1402 1.7764 1.1485 0.418 0.7425
Ddx24 0.2125 0.6189 8.4869 1.8031 0.2833 0.6508 5.2755 1.4948
Ifi27 0.2941 0.749 6.4844 1.9074 0.2274 0.6116 7.2342 1.645
Glrx5 0.5957 0.9837 2.7273 1.6245 0.5091 0.8308 2.6626 1.3557
Papola 0.3731 0.7979 4.5738 1.7065 0.3769 0.7376 3.8293 1.4433
Vrk1 0.7577 1.0343 1.8631 1.4117 0.745 0.9475 1.6176 1.205
Yy1 0.195 0.5912 9.1949 1.7926 0.3107 0.6772 4.7492 1.4757
Hsp90aa1 0.7395 1.0418 1.9845 1.4677 0.9871 1.0853 1.2088 1.1932
Eif5 0.6695 1.0193 2.3177 1.5517 0.8884 1.0142 1.3033 1.1578
Apopt1 0.1849 0.581 9.8675 1.8249 0.1932 0.5395 7.7948 1.5061
2010107E04Rik 0.3552 0.7624 4.6082 1.6366 0.4522 0.781 2.9831 1.3488
Adssl1 0.6922 1.0084 2.122 1.4689 0.8398 0.9886 1.3855 1.1636
Siva1 0.6036 0.9729 2.5977 1.5681 0.5293 0.8568 2.6207 1.3871
Pld4 0.3762 0.8995 5.7186 2.1511 0.4654 0.9306 3.9982 1.8607
Crip1 1.0299 1.3198 1.6423 1.6914 0.9383 1.2498 1.7741 1.6646
Rpl37 2.1186 1.1863 0.3135 0.6642 2.4601 1.0304 0.1754 0.4316
Gm10250 0.4296 0.8093 3.549 1.5247 0.4094 0.7332 3.2075 1.3132
Nipbl 0.1547 0.5465 12.4737 1.93 0.2242 0.5952 7.0479 1.5803
Brix1 0.3205 0.7423 5.366 1.7196 0.2845 0.6365 5.0058 1.4242
Sub1 2.4105 1.1685 0.235 0.5664 2.0857 1.077 0.2667 0.5562
Zfp622 0.2435 0.6662 7.488 1.8231 0.2331 0.6072 6.7853 1.5816
Fam105a 0.2599 0.6981 7.2117 1.8746 0.3496 0.7226 4.2711 1.4933
Dap 0.5005 0.8993 3.229 1.616 0.4702 0.7966 2.8701 1.3496
Cct5 0.6587 0.9892 2.2551 1.4854 0.7147 0.9342 1.7084 1.2211
Mtdh 0.4559 0.8794 3.7205 1.6963 0.5762 0.8874 2.3717 1.3666
Rpl30 1.0841 1.1705 1.1658 1.2637 1.2903 1.1099 0.74 0.9548
Cox6c 1.2852 1.1779 0.8399 1.0795 1.372 1.059 0.5958 0.8174
Pabpc1 2.0111 1.224 0.3704 0.745 1.7224 1.1245 0.4262 0.7342
Ywhaz 0.3752 0.7839 4.365 1.6377 0.4373 0.77 3.1002 1.3558
Zfp706 1.2999 1.2281 0.8926 1.1603 1.0644 1.0756 1.0212 1.0869
Klf10 0.3276 0.773 5.5684 1.8241 0.2351 0.623 7.0216 1.6509
Azin1 0.1799 0.5534 9.4656 1.7025 0.1972 0.547 7.6959 1.5175
Atp6v1c1 0.2924 0.7025 5.7727 1.6878 0.294 0.648 4.8594 1.4285
Eif3e 0.9473 1.1311 1.4257 1.3506 1.0687 1.0589 0.9817 1.0492
Emc2 0.3826 0.7972 4.3425 1.6612 0.3912 0.7424 3.6012 1.4089
Eny2 0.2747 0.6844 6.2047 1.7047 0.2987 0.6499 4.735 1.4142
Eif3h 1.2424 1.1976 0.9291 1.1544 1.3966 1.0876 0.6065 0.847
Rad21 0.2184 0.6054 7.6811 1.6779 0.2173 0.5679 6.8325 1.4844
Gm10020 0.3766 0.766 4.1384 1.5584 0.3428 0.6734 3.8579 1.3226
Med30 0.3178 0.7462 5.512 1.7519 0.3128 0.6765 4.6779 1.4631
Mrpl13 0.2242 0.6368 8.0644 1.8084 0.1948 0.5314 7.4407 1.4496
Derl1 0.3394 0.7709 5.1598 1.7512 0.3966 0.7539 3.6134 1.4332
Ndufb9 0.7551 1.0506 1.9358 1.4617 0.8841 1.0129 1.3126 1.1604
Nsmce2 0.2563 0.6643 6.7178 1.7217 0.2404 0.6066 6.3681 1.5307
Fam49b 1.9058 1.1704 0.3771 0.7187 2.0331 1.0274 0.2554 0.5192
Sla 0.2944 0.7276 6.1093 1.7985 0.4597 0.8282 3.2462 1.4923
Chrac1 0.5124 0.9236 3.2485 1.6647 0.4355 0.7816 3.2209 1.4028
Ptp4a3 0.248 0.6598 7.0785 1.7554 0.2097 0.5619 7.1812 1.5058
Ly6e 1.0362 1.3693 1.7462 1.8095 0.894 1.1804 1.7434 1.5586
Ly6c2 1.5931 1.3827 0.7533 1.2001 1.7514 1.3614 0.6043 1.0583
Gsdmd 0.1932 0.5959 9.5101 1.8376 0.2737 0.648 5.6063 1.5343
Eef1d 0.6289 0.977 2.4134 1.5179 0.749 0.9484 1.6033 1.2009
Puf60 0.4656 0.8604 3.4146 1.5899 0.4671 0.7884 2.8486 1.3306
Grina 0.2402 0.6657 7.6841 1.8454 0.3331 0.7299 4.8005 1.5992
Exosc4 0.2326 0.6462 7.7192 1.7955 0.2351 0.5968 6.4423 1.5149
Cyc1 0.5831 0.9546 2.6802 1.5628 0.568 0.8557 2.2695 1.2892
Maf1 0.4421 0.8747 3.9145 1.7306 0.4678 0.8082 2.9843 1.3961
Dgat1 0.1934 0.6001 9.6341 1.8628 0.3621 0.7309 4.0746 1.4754
Tonsl 0.9346 1.116 1.4259 1.3327 0.8946 1.015 1.2874 1.1517
Rpl8 2.3862 1.2254 0.2637 0.6292 2.7054 1.074 0.1576 0.4264
Txn2 0.7223 1.0434 2.0871 1.5074 0.6653 0.9166 1.898 1.2627
Eif3d 0.2327 0.6343 7.4289 1.7287 0.2927 0.6368 4.7336 1.3854
Ncf4 1.345 1.2455 0.8574 1.1533 1.7308 1.1249 0.4224 0.7311
Mpst 0.1883 0.5876 9.7361 1.8334 0.2764 0.6418 5.3904 1.4901
Rac2 2.7759 1.039 0.1401 0.3889 2.8204 0.8662 0.0943 0.266
Cyth4 0.2012 0.6036 8.9978 1.8107 0.3184 0.6929 4.7362 1.5079
Sh3bp1 0.254 0.6611 6.7739 1.7208 0.195 0.5438 7.7746 1.5164
Lgals1 1.5666 1.4944 0.91 1.4256 1.6559 1.4598 0.7772 1.2869
Triobp 0.3662 0.7844 4.5873 1.68 0.4244 0.7758 3.342 1.4182
H1f0 0.909 1.2093 1.7701 1.609 0.8534 1.1201 1.7226 1.4702
Eif3l 0.3603 0.7576 4.4216 1.593 0.3983 0.7333 3.3887 1.3498
Polr2f 0.3138 0.7296 5.4039 1.696 0.3806 0.7292 3.6697 1.3968
Tomm22 0.825 1.0791 1.7111 1.4116 0.781 0.9584 1.5056 1.1759
Apobec3 0.2235 0.6417 8.242 1.8424 0.2249 0.5951 7.0015 1.5746
Rpl3 3.0618 1.153 0.1418 0.4342 3.1103 1.1544 0.1377 0.4284
Atf4 0.221 0.6373 8.3152 1.8376 0.3167 0.6885 4.7273 1.4969
Rps19bp1 0.1926 0.5874 9.2986 1.7911 0.1921 0.5373 7.8193 1.5024
Slc25a17 0.2721 0.6845 6.33 1.7221 0.3412 0.6959 4.16 1.4194
St13 0.2349 0.6387 7.3903 1.7362 0.2447 0.5924 5.8616 1.4343
Rbx1 1.1288 1.1612 1.0582 1.1945 1.099 1.048 0.9093 0.9994
Phf5a 0.3794 0.8033 4.4836 1.701 0.368 0.7223 3.852 1.4176
Aco2 0.1925 0.5751 8.9218 1.7178 0.2029 0.5366 6.9957 1.4192
Nhp2l1 0.7586 1.0376 1.8709 1.4192 0.7093 0.9251 1.7009 1.2065
Smdt1 0.8959 1.1241 1.5742 1.4104 0.922 1.0229 1.2308 1.1348
Ndufa6 0.9023 1.1025 1.4929 1.347 1.0191 1.0341 1.0297 1.0494
Cyb5r3 0.252 0.6783 7.2454 1.8257 0.2683 0.6245 5.418 1.4537
Tspo 2.4578 1.1309 0.2117 0.5203 2.5458 1.0024 0.155 0.3947
Samm50 0.4208 0.8198 3.795 1.597 0.4594 0.7806 2.8876 1.3264
Parvg 0.3264 0.7411 5.1563 1.6828 0.307 0.6596 4.6142 1.4168
Atxn10 0.6094 0.9598 2.4804 1.5116 0.7703 0.9645 1.5676 1.2076
Creld2 0.1798 0.56 9.7016 1.7444 0.1748 0.5135 8.6333 1.5087
Trabd 0.206 0.6089 8.7346 1.7995 0.2582 0.6217 5.796 1.4967
Ncaph2 0.2064 0.5948 8.3076 1.7143 0.2277 0.5755 6.3869 1.4545
Yaf2 0.5977 0.9573 2.5649 1.5331 0.5319 0.8509 2.5597 1.3614
Zcrb1 0.5257 0.9149 3.029 1.5923 0.4087 0.7662 3.514 1.4363
Slc48a1 0.4081 0.8237 4.0746 1.6627 0.4055 0.7412 3.3406 1.3548
Kansl2 0.1754 0.5583 10.1343 1.7774 0.1826 0.5192 8.0843 1.4762
Prkag1 0.4271 0.8279 3.7566 1.6046 0.4774 0.8077 2.8623 1.3665
Tuba1b 1.2753 1.3388 1.1021 1.4055 1.1406 1.2513 1.2036 1.3728
Tuba1c 0.3372 0.745 4.8803 1.6458 0.4252 0.7777 3.3447 1.4222
Mcrs1 0.2441 0.6523 7.1419 1.7431 0.2434 0.5979 6.0363 1.469
Tmbim6 1.9226 1.1702 0.3704 0.7122 1.8139 1.0695 0.3477 0.6307
Racgap1 0.2182 0.6167 7.9864 1.7428 0.2396 0.611 6.504 1.5581
Cox14 0.555 0.9381 2.8571 1.5856 0.6235 0.887 2.0241 1.262
Atf1 0.3199 0.7267 5.1595 1.6507 0.3604 0.7051 3.8279 1.3796
Dazap2 1.4351 1.2164 0.7185 1.0311 1.211 1.0635 0.7712 0.934
Bin2 0.5763 0.9496 2.7145 1.5645 0.7842 0.9692 1.5275 1.1979
Slc4a8 0.3299 0.804 5.9403 1.9595 0.5181 0.8692 2.8147 1.4583
Atg101 0.5101 0.9073 3.1641 1.6139 0.5529 0.8649 2.4472 1.353
Itgb7 0.3441 0.8478 6.0688 2.0886 0.3001 0.7544 6.3203 1.8966
Pfdn5 1.5022 1.2322 0.6729 1.0108 1.5329 1.0814 0.4977 0.7629
Myg1 0.1661 0.5392 10.5348 1.75 0.1848 0.5221 7.9802 1.475
Prr13 1.2881 1.2778 0.984 1.2675 1.2442 1.2265 0.9719 1.2092
Pcbp2 1.765 1.2235 0.4806 0.8482 1.3911 1.0964 0.6212 0.8641
Atp5g2 1.1061 1.1864 1.1504 1.2725 1.0613 1.0802 1.0359 1.0994
Hnrnpa1 0.6522 0.9873 2.2914 1.4945 0.7103 0.9448 1.7691 1.2566
Nfe2 0.2589 0.6714 6.725 1.741 0.3721 0.7471 4.0309 1.4999
Copz1 0.6087 0.9617 2.4958 1.5193 0.6092 0.8742 2.0588 1.2543
Coro7 0.164 0.548 11.1691 1.8315 0.2102 0.5674 7.2844 1.5314
Hmox2 0.2956 0.7247 6.0108 1.7768 0.3368 0.7136 4.4901 1.5122
Nudt16l1 0.2054 0.6047 8.6705 1.7806 0.2357 0.592 6.3073 1.4867
Rogdi 0.561 0.9723 3.0038 1.6851 0.6721 0.9579 2.0314 1.3653
Glyr1 0.28 0.6852 5.9861 1.6763 0.3453 0.6866 3.9529 1.3651
Carhsp1 0.205 0.6073 8.776 1.799 0.2482 0.6304 6.4533 1.6015
Nubp1 0.3063 0.7226 5.5663 1.7048 0.3186 0.679 4.5431 1.4472
Litaf 0.2425 0.6747 7.7401 1.8772 0.3223 0.713 4.8943 1.5773
Rsl1d1 0.4496 0.8501 3.5747 1.6074 0.4184 0.7488 3.2039 1.3404
Gspt1 0.1695 0.531 9.8169 1.6638 0.2702 0.6169 5.2136 1.4085
Ntan1 0.2941 0.7167 5.9374 1.7465 0.2808 0.6485 5.333 1.4975
Fopnl 0.2946 0.7089 5.7917 1.706 0.2743 0.6446 5.5227 1.5147
Ube2v2 0.2044 0.5969 8.5298 1.7432 0.2211 0.5675 6.5909 1.4569
Mcm4 0.1911 0.58 9.2156 1.7608 0.1911 0.5293 7.6718 1.4659
Mapk1 0.253 0.6474 6.5464 1.6563 0.3672 0.714 3.7807 1.3883
Ppil2 0.2663 0.6812 6.5455 1.7428 0.2938 0.655 4.9715 1.4605
Sdf2l1 0.7945 1.0844 1.8627 1.4799 0.884 1.0498 1.4103 1.2467
Ube2l3 0.9089 1.087 1.4301 1.2999 0.9496 1.0005 1.1101 1.0542
Ranbp1 1.8286 1.3926 0.58 1.0606 1.3716 1.265 0.8506 1.1667
Comt 0.1988 0.5982 9.0563 1.8003 0.2811 0.6428 5.2296 1.4699
Ufd1l 0.2963 0.7281 6.0391 1.7894 0.3279 0.6853 4.3684 1.4323
Mrpl40 0.3073 0.7428 5.8439 1.7956 0.3079 0.6701 4.7362 1.4584
Klhl6 0.3458 0.7875 5.1862 1.7935 0.4137 0.7884 3.6321 1.5024
Parl 0.5157 0.9094 3.1096 1.6037 0.5017 0.8186 2.662 1.3356
Ap2m1 0.8251 1.0458 1.6065 1.3255 0.7495 0.9249 1.5227 1.1413
Psmd2 0.3112 0.7221 5.3845 1.6756 0.3686 0.7052 3.6598 1.3491
Tra2b 0.5543 0.92 2.7551 1.527 0.654 0.8974 1.8828 1.2314
Dnajb11 0.4587 0.8593 3.5096 1.6099 0.4538 0.7786 2.9434 1.3358
Eif4a2 0.2955 0.7283 6.0737 1.795 0.3149 0.6849 4.7296 1.4894
Rfc4 0.2091 0.5905 7.9766 1.6676 0.1851 0.5227 7.9747 1.476
Ppp1r2 0.5186 0.8982 2.9997 1.5557 0.5932 0.8709 2.1558 1.2788
0610012G03Rik 0.4778 0.8999 3.5478 1.695 0.4666 0.8139 3.0431 1.4199
Pigx 0.5677 0.9469 2.7817 1.5792 0.543 0.8501 2.4508 1.3308
Nrros 0.6299 0.9791 2.4163 1.5219 0.6324 0.8998 2.0245 1.2803
Tctex1d2 0.3601 0.7886 4.7953 1.7269 0.343 0.7075 4.255 1.4593
Rpl35a 2.2256 1.1502 0.2671 0.5944 2.5349 0.9974 0.1548 0.3924
Snx4 0.2678 0.6735 6.3232 1.6935 0.3715 0.717 3.7242 1.3837
Umps 0.2461 0.6419 6.8046 1.6743 0.2277 0.559 6.0284 1.3726
Hacd2 0.3166 0.745 5.5382 1.7532 0.3163 0.69 4.7578 1.505
Stfa2l1 0.1447 0.5743 15.7597 2.2797 0.4238 0.9648 5.1821 2.1963
Gm5483 0.3347 0.9341 7.7872 2.6067 0.8644 1.4375 2.7656 2.3905
Stfa1 0.4098 1.1036 7.2524 2.9721 1.0007 1.5889 2.5211 2.5228
BC100530 0.6015 1.3918 5.3544 3.2205 1.4061 1.9592 1.9415 2.7299
Hcls1 0.5274 0.9144 3.0058 1.5853 0.6749 0.9266 1.8847 1.272
Ndufb4 0.5534 0.9202 2.7653 1.5302 0.5651 0.8518 2.2716 1.2838
Lrrc58 0.6861 0.9946 2.1017 1.4418 0.7337 0.9471 1.6664 1.2226
Cox17 0.4754 0.8539 3.2269 1.5339 0.5941 0.8576 2.0842 1.2381
Adprh 0.2468 0.6639 7.2388 1.7863 0.2848 0.6554 5.2959 1.5083
Atp6v1a 0.1768 0.5614 10.079 1.7824 0.2839 0.6442 5.149 1.4618
Naa50 0.4587 0.8593 3.5089 1.6095 0.3805 0.7206 3.5864 1.3646
Atg3 0.5383 0.9384 3.0384 1.6357 0.59 0.8812 2.2309 1.3161
Ift57 0.2474 0.6603 7.1229 1.7623 0.2051 0.556 7.3473 1.5072
Cd47 2.2429 1.1433 0.2599 0.5828 2.0556 1.0363 0.2542 0.5225
Rpl24 2.2883 1.2294 0.2887 0.6606 2.5829 1.058 0.1678 0.4334
Pcnp 0.2477 0.6598 7.0938 1.7573 0.3269 0.6852 4.393 1.4362
Trmt10c 0.1906 0.5928 9.6693 1.8433 0.1842 0.5279 8.2103 1.5126
Tfg 0.2677 0.6685 6.2339 1.669 0.2648 0.6292 5.6453 1.495
Cggbp1 0.458 0.8738 3.6396 1.6671 0.4334 0.7773 3.2172 1.3943
Chmp2b 0.1935 0.5983 9.5664 1.8506 0.2098 0.5711 7.4097 1.5545
Gbe1 0.2335 0.6448 7.6238 1.7803 0.2013 0.5575 7.6686 1.544
Samsn1 0.5827 0.958 2.7036 1.5752 0.7839 0.9902 1.5953 1.2507
Gm9843 1.6949 1.1603 0.4686 0.7943 1.8403 1.035 0.3163 0.5821
Atp5j 1.2996 1.2014 0.8545 1.1105 1.3815 1.0933 0.6263 0.8652
App 0.3753 0.7842 4.3668 1.6387 0.4534 0.794 3.0663 1.3904
Cct8 0.5731 0.9164 2.5566 1.4652 0.6968 0.9132 1.7176 1.1969
Mis18a 0.2888 0.7168 6.161 1.7791 0.326 0.7052 4.6802 1.5256
Ifnar2 0.461 0.8932 3.7535 1.7304 0.4538 0.813 3.2098 1.4565
Il10rb 0.2133 0.6247 8.5793 1.8298 0.2826 0.654 5.3557 1.5136
Ifngr2 0.1722 0.5781 11.2714 1.9407 0.2597 0.6431 6.1323 1.5926
Son 0.5581 0.9319 2.7887 1.5563 0.9452 1.0049 1.1304 1.0684
Atp5o 1.1545 1.1934 1.0686 1.2336 1.0847 1.0582 0.9517 1.0323
Cryzl1 0.2579 0.6748 6.8439 1.7653 0.232 0.5947 6.5715 1.5246
Smim11 0.2773 0.6861 6.1213 1.6974 0.3401 0.6894 4.1098 1.3975
Morc3 0.2605 0.6741 6.6968 1.7444 0.316 0.6819 4.6554 1.4713
Hmgn1 0.5129 0.9335 3.3124 1.699 0.2691 0.644 5.7267 1.5411
Itgb2l 0.1468 0.5245 12.7667 1.8742 0.3427 0.7551 4.8545 1.6637
Tmem242 0.1962 0.5973 9.2628 1.8177 0.2014 0.5512 7.4937 1.509
Gtf2h5 0.5322 0.9208 2.9938 1.5932 0.5204 0.8381 2.5937 1.3497
Dynlt1c 0.368 0.7612 4.2783 1.5745 0.2704 0.6242 5.3291 1.441
Dynlt1f 0.3331 0.7303 4.8076 1.6013 0.3549 0.6975 3.8621 1.3708
Ezr 0.291 0.7156 6.0454 1.7595 0.3842 0.7573 3.8856 1.4927
Rnaset2b 0.8829 1.064 1.4524 1.2823 0.7864 0.94 1.4286 1.1235
Gm1604a 0.2613 0.6881 6.934 1.8119 0.2287 0.5889 6.6304 1.5165
Rnaset2a 0.9618 1.086 1.2748 1.2261 0.8773 0.9644 1.2086 1.0603
Mpc1 1.3932 1.2219 0.7693 1.0717 1.2202 1.0794 0.7826 0.9549
Mrpl18 0.8694 1.0971 1.5925 1.3845 0.7826 0.9787 1.564 1.224
Tcp1 0.4255 0.8173 3.6895 1.5699 0.4167 0.7437 3.1852 1.3273
Wtap 0.233 0.644 7.6418 1.7803 0.2272 0.5861 6.6569 1.5123
Sod2 0.3378 0.7657 5.1371 1.7355 0.3862 0.7582 3.8543 1.4884
Psmb1 1.4477 1.2297 0.7215 1.0445 1.5201 1.1102 0.5333 0.8108
Ppp2r1a 0.2676 0.6787 6.4314 1.7213 0.3468 0.7041 4.1217 1.4294
Hcfc1r1 0.2371 0.6674 7.9258 1.8789 0.2914 0.681 5.4611 1.5914
Srrm2 0.2887 0.7265 6.3309 1.828 0.4915 0.8421 2.9351 1.4428
Tceb2 1.0572 1.137 1.1565 1.2227 1.0793 1.0295 0.9099 0.982
Amdhd2 0.2098 0.6106 8.4721 1.7772 0.2351 0.5933 6.3703 1.4975
Rnps1 0.3007 0.7165 5.6778 1.7072 0.3147 0.6662 4.4818 1.4104
Eci1 0.1927 0.5895 9.3545 1.803 0.2025 0.5521 7.4312 1.5049
Pgp 0.5666 0.9473 2.7954 1.5839 0.6797 0.9444 1.9303 1.3121
Rps2 2.3279 1.2411 0.2842 0.6617 2.6151 1.1878 0.2063 0.5395
Ndufb10 0.9175 1.1133 1.4722 1.3508 1.0105 1.0396 1.0585 1.0696
Msrb1 1.853 1.2519 0.4564 0.8458 2.2893 1.0225 0.1995 0.4567
Hagh 0.3777 0.8153 4.6594 1.7599 0.3604 0.7261 4.058 1.4626
Nubp2 0.3085 0.7277 5.5648 1.7166 0.355 0.697 3.8546 1.3684
Mrps34 0.3311 0.7596 5.2634 1.7426 0.3287 0.6895 4.4002 1.4463
Ube2i 1.0857 1.1551 1.132 1.229 1.1386 1.0607 0.8678 0.9881
Fam173a 0.4409 0.8522 3.7366 1.6474 0.4627 0.7958 2.958 1.3687
Stub1 0.3929 0.8156 4.3081 1.6928 0.454 0.7861 2.9985 1.3613
Gm8186 0.2047 0.582 8.0823 1.6545 0.2017 0.5294 6.8908 1.3896
Mrpl28 0.4638 0.8674 3.4969 1.6219 0.4599 0.7853 2.9159 1.341
Dusp1 2.544 1.4344 0.3179 0.8088 2.2947 1.3524 0.3473 0.797
Atp6v0e 1.7926 1.2245 0.4666 0.8365 1.7435 1.0805 0.3841 0.6696
Cuta 0.721 1.0271 2.0291 1.463 0.7089 0.9295 1.7191 1.2187
Bak1 0.2206 0.618 7.8514 1.7317 0.2552 0.6038 5.6008 1.4291
Uqcc2 0.3832 0.7838 4.1837 1.6032 0.4709 0.7899 2.8138 1.3251
Hmga1 0.2231 0.6006 7.2489 1.6171 0.2523 0.5834 5.3477 1.3492
AI413582 0.357 0.7935 4.9412 1.7639 0.3822 0.7512 3.8622 1.4762
Rps10 1.4831 1.2526 0.7133 1.0579 2.0619 1.1307 0.3007 0.62
Snrpc 0.4922 0.8885 3.2585 1.6038 0.4762 0.8033 2.8456 1.3551
Def6 0.3419 0.7596 4.9359 1.6875 0.3878 0.7286 3.5291 1.3688
Rpl10a 1.971 1.3213 0.4494 0.8857 2.4099 1.1923 0.2448 0.5899
Mapk14 0.2007 0.6027 9.016 1.8098 0.2661 0.631 5.6218 1.4962
Mapk13 0.4387 0.8864 4.0831 1.7911 0.5775 0.9285 2.5856 1.4931
Kctd20 0.264 0.6876 6.7848 1.7911 0.3528 0.7078 4.0246 1.4199
Srsf3 1.2283 1.1985 0.9521 1.1694 1.2517 1.1061 0.7808 0.9774
Cdkn1a 0.3474 0.8246 5.6356 1.9576 0.2342 0.6422 7.5215 1.7613
Rab44 0.2589 0.6762 6.8192 1.7657 0.295 0.6565 4.9515 1.461
Ppil1 0.2894 0.6947 5.7633 1.6678 0.3001 0.6511 4.7066 1.4125
BC004004 0.3078 0.7268 5.5743 1.7159 0.3098 0.6653 4.6129 1.4289
Pi16 0.2339 0.6427 7.5542 1.7666 0.3274 0.6989 4.5576 1.492
Mtch1 0.1755 0.5516 9.8814 1.7339 0.1949 0.544 7.7876 1.5181
Pim1 0.1934 0.621 10.3101 1.9938 0.3222 0.7296 5.1264 1.652
Glo1 0.3531 0.7882 4.982 1.7592 0.3104 0.6685 4.6378 1.4396
1700097N02Rik 0.2734 0.7084 6.711 1.8351 0.3668 0.7533 4.2182 1.5472
Ndufv3 0.7094 1.0125 2.0371 1.4451 0.8274 0.9732 1.3836 1.1448
U2af1 1.1167 1.1842 1.1245 1.2557 0.9465 1.0308 1.1861 1.1226
Myo1f 0.2204 0.6283 8.1303 1.7916 0.3177 0.6841 4.6368 1.4732
Zfp414 0.207 0.6157 8.8479 1.8314 0.2446 0.6264 6.561 1.6045
Hnrnpm 0.827 1.0558 1.6298 1.3479 0.8018 0.9621 1.4398 1.1544
March2 0.2376 0.6541 7.5812 1.801 0.301 0.6792 5.0906 1.5324
Rab11b 0.8632 1.0904 1.5959 1.3775 0.7333 0.9444 1.6586 1.2163
Rps28 1.8049 1.2224 0.4587 0.828 2.0595 1.1269 0.2994 0.6166
Ndufa7 0.8665 1.0848 1.5674 1.3582 0.9575 1.0025 1.0961 1.0495
Tapbp 0.5848 0.954 2.6608 1.5561 0.4385 0.783 3.1886 1.3982
Pfdn6 0.3938 0.8153 4.2876 1.6883 0.4354 0.7818 3.2247 1.4039
Rps18 3.2891 1.0112 0.0945 0.3109 3.4965 0.9894 0.0801 0.28
H2-K1 0.8142 1.1229 1.9023 1.5488 0.6205 0.9302 2.2473 1.3945
H2-Ke6 0.439 0.8533 3.778 1.6586 0.367 0.731 3.9679 1.4561
Brd2 0.2194 0.643 8.5889 1.8844 0.2379 0.6065 6.5005 1.5464
H2-DMa 0.5258 1.0044 3.6492 1.9186 0.3983 0.8072 4.107 1.6359
H2-DMb1 0.3846 0.8504 4.8886 1.8802 0.4242 0.7881 3.4514 1.4642
Psmb9 0.4255 0.8389 3.8874 1.654 0.432 0.7763 3.2301 1.3952
Psmb8 1.2669 1.2596 0.9886 1.2525 1.1307 1.1367 1.0105 1.1426
Tap2 0.2725 0.6913 6.4379 1.7541 0.3357 0.695 4.2866 1.4389
Gpsm3 1.0335 1.1617 1.2634 1.3057 1.1871 1.0755 0.8209 0.9744
Rnf5 0.2356 0.6451 7.4988 1.7665 0.2507 0.6183 6.0828 1.5249
Ppt2 0.2091 0.6169 8.7012 1.8196 0.1953 0.5461 7.8209 1.5272
Stk19 0.1857 0.5838 9.8852 1.8356 0.2026 0.5519 7.4237 1.5039
Neu1 0.2244 0.643 8.2088 1.8424 0.3068 0.6685 4.7467 1.4565
Lsm2 0.4753 0.8763 3.3989 1.6156 0.3672 0.723 3.8773 1.4237
Vars 0.187 0.5723 9.3671 1.7514 0.1842 0.5176 7.8998 1.4549
Clic1 2.277 1.1609 0.26 0.5919 2.3409 0.9855 0.1772 0.4149
Abhd16a 0.2087 0.6103 8.5488 1.7844 0.1853 0.5371 8.3962 1.5562
Csnk2b 0.4874 0.8852 3.2977 1.6074 0.5171 0.8334 2.5977 1.3433
Lst1 0.3762 0.8043 4.5723 1.7199 0.6992 0.9705 1.9263 1.347
Ddx39b 0.7093 1.0102 2.0286 1.4388 0.6968 0.9135 1.7187 1.1975
H2-D1 2.6739 1.1899 0.198 0.5295 2.4857 1.0538 0.1797 0.4468
Ier3 0.2861 0.7355 6.6069 1.8905 0.4092 0.7984 3.8073 1.5579
Flot1 0.4437 0.8637 3.7891 1.6812 0.6053 0.9051 2.2356 1.3533
Tubb5 1.2204 1.3337 1.1944 1.4575 1.1969 1.2766 1.1375 1.3616
Nrm 0.4327 0.8608 3.958 1.7126 0.3533 0.7229 4.1863 1.4792
Ppp1r18 0.5266 0.9294 3.1144 1.6401 0.5237 0.8479 2.6218 1.3729
Rpp21 0.3711 0.7905 4.539 1.6842 0.4181 0.7597 3.3015 1.3804
Ppp1r11 0.2551 0.6764 7.0283 1.7931 0.294 0.6582 5.0113 1.4734
Hsp90ab1 1.0071 1.1971 1.4129 1.423 1.412 1.2543 0.7891 1.1142
Mrpl14 0.2476 0.6685 7.2894 1.8048 0.3451 0.7156 4.2987 1.4836
Mrps18a 0.3307 0.7537 5.193 1.7175 0.3475 0.6993 4.0498 1.4073
Yipf3 0.1653 0.5569 11.3443 1.8756 0.2189 0.5858 7.1622 1.5676
Mrpl2 0.323 0.7524 5.4256 1.7526 0.3136 0.6688 4.5491 1.4264
Mea1 0.2808 0.7141 6.4648 1.8156 0.3116 0.683 4.8055 1.4973
Cnpy3 0.2622 0.6881 6.8896 1.8062 0.2795 0.6457 5.3376 1.4917
2310039H08Rik 0.2304 0.645 7.8359 1.8056 0.2372 0.5994 6.3851 1.5147
Rpl7l1 0.3814 0.787 4.2567 1.6237 0.4825 0.7999 2.7477 1.3259
Mrps10 0.2661 0.6758 6.4494 1.7163 0.2772 0.6324 5.2054 1.4428
Ccnd3 0.7682 1.0548 1.8854 1.4484 0.9978 1.0498 1.107 1.1045
Tomm6 0.3818 0.7735 4.1036 1.5669 0.3461 0.6845 3.9111 1.3537
Trem3 0.9883 1.1766 1.4175 1.4009 1.2429 1.1588 0.8692 1.0803
Oard1 0.3107 0.7317 5.5441 1.7228 0.3624 0.7163 3.9073 1.4159
Rab5a 0.3961 0.8218 4.3045 1.7049 0.3723 0.7359 3.9079 1.4548
Ebi3 0.349 0.7911 5.1384 1.7932 0.3724 0.7537 4.0951 1.5251
Ubxn6 0.1653 0.5552 11.2875 1.8654 0.2274 0.5911 6.7587 1.5367
Lrg1 0.7396 1.133 2.347 1.7358 1.0726 1.3017 1.4726 1.5796
Mydgf 0.3265 0.7602 5.4226 1.7703 0.3425 0.7043 4.2282 1.4482
Plin3 0.3635 0.791 4.7354 1.7213 0.5663 0.8626 2.3207 1.3141
2410015M20Rik 0.6588 0.9908 2.2616 1.49 0.757 0.9581 1.6016 1.2125
Rpl36 1.8428 1.2353 0.4494 0.8281 2.3733 1.1003 0.2149 0.5101
Ndufa11 0.724 1.017 1.9731 1.4285 0.8342 0.9721 1.358 1.1328
Clpp 0.2062 0.5964 8.3621 1.7247 0.2037 0.5427 7.0983 1.4459
Vav1 0.1763 0.5602 10.1014 1.7805 0.2459 0.6085 6.1245 1.5059
Adgre1 0.2354 0.6783 8.3009 1.9541 0.2296 0.6161 7.2008 1.6533
Rpl7a-ps5 0.3479 0.7367 4.4844 1.5601 0.4143 0.7317 3.1191 1.2923
Vapa 1.7367 1.1768 0.4592 0.7975 1.6153 1.0527 0.4248 0.6861
Ralbp1 0.2635 0.6944 6.9453 1.83 0.4522 0.8153 3.2503 1.4699
Ndufv2 0.8241 1.0749 1.7014 1.4021 0.7271 0.9409 1.6745 1.2176
Wash1 0.2125 0.6149 8.3754 1.7797 0.2997 0.6609 4.8618 1.4572
Myl12b 1.9339 1.2483 0.4167 0.8058 1.8991 1.1014 0.3364 0.6388
Myl12a 2.0452 1.1665 0.3253 0.6654 1.899 1.061 0.3121 0.5928
Ypel5 0.1882 0.5847 9.6553 1.8169 0.2074 0.5774 7.7539 1.6079
Dpy30 0.5637 0.9417 2.7907 1.5732 0.5162 0.8306 2.5897 1.3367
Yipf4 0.4151 0.8322 4.0193 1.6684 0.469 0.7922 2.8535 1.3382
Cebpzos 0.2073 0.6106 8.674 1.7982 0.2219 0.5826 6.8931 1.5295
Cdc42ep3 0.3474 0.7833 5.0849 1.7663 0.4189 0.7854 3.5147 1.4724
Hnrnpll 0.2353 0.6343 7.2698 1.7102 0.326 0.677 4.3141 1.4062
Srsf7 1.1419 1.1912 1.0882 1.2426 1.0325 1.0828 1.0997 1.1355
Cox7a2l 0.8331 1.1083 1.77 1.4745 0.8495 1.0234 1.4513 1.2329
Zfp36l2 0.8662 1.1282 1.6964 1.4695 0.604 0.8904 2.1729 1.3125
Cript 0.4526 0.868 3.6789 1.6649 0.4913 0.827 2.8339 1.3921
Mcfd2 0.1724 0.5701 10.9325 1.885 0.2017 0.5446 7.2912 1.4707
Calm2 2.8565 1.1318 0.157 0.4484 2.458 1.0769 0.192 0.4718
Kif5b 0.4901 0.9108 3.454 1.6928 0.7693 0.9566 1.5463 1.1896
Rpl27-ps3 0.8932 1.0524 1.3881 1.2399 1.0414 1.0018 0.9253 0.9636
Rab18 0.3312 0.7413 5.0108 1.6594 0.411 0.7547 3.3718 1.3859
Wac 0.2145 0.6236 8.45 1.8128 0.194 0.5472 7.9586 1.5436
Usp14 0.2114 0.6098 8.3216 1.7591 0.2326 0.5689 5.984 1.3918
Snrpd1 0.652 0.9958 2.3323 1.5207 0.617 0.8898 2.0798 1.2833
Riok3 0.2822 0.7076 6.2853 1.7739 0.3298 0.6881 4.3539 1.4358
Gm10036 0.6012 0.9203 2.3428 1.4086 0.5717 0.8375 2.1457 1.2268
Gm10269 0.2221 0.6125 7.6082 1.6895 0.2038 0.5417 7.0639 1.4399
Rnf138 0.1866 0.5907 10.0205 1.87 0.194 0.5379 7.6898 1.4915
Mapre2 0.3228 0.7379 5.225 1.6867 0.361 0.7191 3.9664 1.4321
Galnt1 0.1809 0.5672 9.8295 1.7782 0.1984 0.5588 7.9305 1.5737
Slc25a46 0.1821 0.566 9.6646 1.7596 0.1826 0.5231 8.2116 1.4991
Polr2d 0.2482 0.6654 7.1885 1.7841 0.253 0.6085 5.7825 1.4632
Srp19 0.3538 0.7767 4.8189 1.705 0.3706 0.7365 3.9494 1.4637
Reep5 1.0951 1.1702 1.1418 1.2504 1.0868 1.0479 0.9296 1.0104
Etf1 0.2297 0.6379 7.7141 1.7716 0.2533 0.6035 5.6792 1.4383
Hspa9 0.3157 0.7194 5.1931 1.6393 0.3416 0.682 3.986 1.3617
Matr3 0.3547 0.7688 4.6987 1.6665 0.3761 0.7214 3.678 1.3834
Paip2 0.8349 1.1013 1.74 1.4527 0.7352 0.9611 1.7091 1.2565
Ube2d2a 1.1704 1.1581 0.9791 1.146 1.1084 1.0346 0.8712 0.9656
Pfdn1 0.3942 0.8123 4.2459 1.6739 0.3932 0.7367 3.5098 1.3802
Sra1 0.3791 0.808 4.5425 1.7221 0.4238 0.7808 3.3944 1.4386
Cd14 0.2898 0.7743 7.1364 2.0684 0.3937 0.8444 4.5998 1.811
Ndufa2 0.8415 1.0672 1.6083 1.3534 0.9312 0.9883 1.1263 1.0488
Ik 0.1945 0.5806 8.9141 1.7335 0.2473 0.6089 6.0628 1.4992
Zmat2 0.2418 0.6521 7.2712 1.7584 0.2614 0.628 5.7726 1.5088
Ndfip1 0.2133 0.6281 8.6717 1.8495 0.2566 0.6348 6.1181 1.5701
Dcp2 0.2736 0.7004 6.5515 1.7927 0.172 0.5029 8.544 1.4699
Tmed7 0.3698 0.775 4.3916 1.624 0.3618 0.7105 3.8568 1.3953
Ap3s1 2.3846 1.2229 0.263 0.6271 2.2642 1.1201 0.2447 0.5541
Commd10 0.2377 0.6504 7.4852 1.7795 0.2127 0.5622 6.9844 1.4858
Eno1b 0.2008 0.583 8.4253 1.6922 0.1581 0.482 9.2901 1.4692
Tnfaip8 0.417 0.8348 4.0071 1.6711 0.4897 0.8167 2.7815 1.362
Gm4950 1.0467 1.0984 1.1013 1.1527 0.9039 0.9687 1.1486 1.0382
Snx2 0.4465 0.8644 3.7472 1.6732 0.4783 0.8042 2.8266 1.352
Lmnb1 0.3797 0.7831 4.2531 1.615 0.4437 0.791 3.1792 1.4105
Rbm22 0.4056 0.8232 4.1199 1.6708 0.35 0.7061 4.0691 1.4243
Rps14 3.0893 0.9999 0.1048 0.3236 3.2769 0.8653 0.0697 0.2285
Csnk1a1 0.5753 0.9421 2.6813 1.5426 0.5694 0.862 2.2917 1.305
Adrb2 0.337 0.7921 5.5236 1.8617 0.6959 1.0194 2.1462 1.4935
Txnl1 0.4808 0.8731 3.2977 1.5855 0.5109 0.8125 2.5292 1.2921
Nars 0.2608 0.662 6.4448 1.6805 0.3917 0.7353 3.5236 1.3802
Sec11c 1.1776 1.1816 1.0068 1.1855 1.2276 1.0737 0.765 0.9391
Lman1 0.1521 0.5213 11.7434 1.7865 0.2074 0.554 7.1356 1.48
Pmaip1 0.6788 1.0543 2.4125 1.6376 0.4474 0.8239 3.3915 1.5173
Impa2 0.2651 0.6924 6.823 1.8086 0.3115 0.6734 4.6721 1.4555
Ptpn2 0.1805 0.5678 9.8943 1.7861 0.1961 0.5478 7.8065 1.5305
Seh1l 0.2331 0.631 7.3288 1.7083 0.2805 0.6288 5.0265 1.4099
Me2 0.2711 0.6892 6.4619 1.7518 0.2843 0.6421 5.1008 1.4501
Acaa2 0.2625 0.6701 6.5186 1.711 0.2655 0.6262 5.565 1.4773
Rpl17 2.4853 1.1948 0.2311 0.5744 2.8922 1.0226 0.125 0.3616
BC031181 0.4439 0.8585 3.741 1.6606 0.5308 0.8377 2.4912 1.3222
Smad2 0.1983 0.6008 9.1777 1.8201 0.2085 0.5584 7.1747 1.4957
Ier3ip1 0.6617 0.999 2.2794 1.5082 0.6503 0.8915 1.8797 1.2223
Atp5a1 1.0042 1.1258 1.2568 1.2621 1.0693 1.0395 0.945 1.0105
Gm6133 0.6777 0.9667 2.0347 1.3789 0.6574 0.8798 1.7911 1.1774
Rbfa 0.5527 0.9396 2.8905 1.5975 0.5432 0.8514 2.4563 1.3344
Gm16286 0.5089 0.8908 3.0643 1.5595 0.5205 0.8336 2.5651 1.3351
Txnl4a 0.2013 0.6072 9.1015 1.8317 0.2131 0.5709 7.1795 1.5297
Pqlc1 0.1915 0.5936 9.6045 1.8397 0.204 0.562 7.5913 1.5484
Cyb5a 0.4107 0.8534 4.3177 1.7733 0.4348 0.7971 3.3615 1.4615
Mrpl21 0.2581 0.6816 6.9737 1.8001 0.2589 0.6197 5.7273 1.4829
Ndufs8 0.728 1.0359 2.0248 1.474 0.6871 0.924 1.8085 1.2426
Aldh3b1 0.4471 0.8584 3.6863 1.6481 0.5949 0.8882 2.2295 1.3263
Unc93b1 0.8077 1.0938 1.8338 1.4812 0.8077 0.9924 1.5096 1.2194
Ndufv1 0.2999 0.7061 5.5437 1.6625 0.3157 0.6643 4.4294 1.3982
Gstp1 0.5018 0.8728 3.0247 1.5179 0.4253 0.7541 3.1445 1.3372
Cdk2ap2 1.928 1.296 0.4519 0.8712 1.9535 1.1536 0.3487 0.6812
Aip 0.364 0.805 4.8919 1.7805 0.3995 0.77 3.7152 1.4843
Coro1b 0.3259 0.7579 5.4088 1.7627 0.4011 0.7737 3.7208 1.4925
Ptprcap 0.2068 0.6418 9.6309 1.9917 0.1991 0.574 8.3099 1.6546
Tbc1d10c 0.2243 0.6545 8.5159 1.9101 0.2332 0.6197 7.0634 1.6469
Ppp1ca 1.8205 1.2057 0.4386 0.7985 1.6999 1.0658 0.3931 0.6683
Pold4 0.3671 0.8165 4.9463 1.8158 0.536 0.8749 2.6638 1.4279
Adrbk1 0.1657 0.5602 11.4331 1.8943 0.2431 0.6125 6.3476 1.5432
Mrpl11 0.2313 0.6389 7.6307 1.765 0.2196 0.5631 6.5744 1.4437
Brms1 0.2329 0.6463 7.7037 1.7938 0.246 0.6138 6.2248 1.5314
Yif1a 0.2003 0.603 9.0664 1.8155 0.2216 0.5866 7.0048 1.5525
Rab1b 0.2299 0.6284 7.469 1.7174 0.2783 0.6484 5.4283 1.5107
Sf3b2 0.4607 0.8638 3.5162 1.6198 0.6472 0.9029 1.9466 1.2597
Banf1 0.5786 0.9475 2.6815 1.5516 0.5838 0.8813 2.2791 1.3305
Eif1ad 0.2439 0.6656 7.4479 1.8164 0.181 0.5338 8.6974 1.5742
Drap1 0.1846 0.5832 9.9822 1.8426 0.2214 0.5877 7.0427 1.5596
Cfl1 2.6813 0.9957 0.1379 0.3698 2.5619 0.9246 0.1302 0.3337
Rnaseh2c 0.4213 0.8382 3.9582 1.6676 0.5376 0.8607 2.5634 1.3781
Sipa1 0.1839 0.5733 9.7219 1.7877 0.2451 0.6073 6.139 1.5048
Malat1 3.2574 1.0241 0.0988 0.322 3.602 0.8684 0.0581 0.2094
Neat1 0.3421 0.7702 5.0706 1.7344 0.4183 0.7923 3.5871 1.5006
Dpf2 0.2143 0.6189 8.3382 1.787 0.1882 0.5293 7.9112 1.4888
Fau 2.736 0.9873 0.1302 0.3563 3.1052 0.7627 0.0603 0.1873
Zfpl1 0.2236 0.6379 8.1384 1.8199 0.1958 0.5467 7.7921 1.526
Snx15 0.2079 0.6043 8.4516 1.7569 0.1943 0.5513 8.0509 1.5642
Sf1 0.276 0.6915 6.2747 1.7321 0.2173 0.5671 6.8149 1.4806
Rasgrp2 0.7194 1.0273 2.0389 1.4669 0.8415 0.9924 1.3906 1.1702
Prdx5 2.8887 1.115 0.149 0.4304 3.1859 0.8372 0.0691 0.22
Trmt112 0.6027 0.9658 2.5681 1.5477 0.6313 0.8942 2.0062 1.2665
Bad 0.3888 0.8219 4.4683 1.7373 0.5263 0.8485 2.5995 1.3681
Fkbp2 0.4601 0.8557 3.4595 1.5916 0.5134 0.8307 2.6176 1.3439
Fermt3 0.5515 0.9292 2.8381 1.5653 0.7848 0.9628 1.5049 1.1811
Stip1 0.2171 0.6031 7.7157 1.6753 0.2089 0.5455 6.8174 1.4242
Otub1 0.2607 0.6784 6.7727 1.7656 0.3664 0.7299 3.9678 1.4539
Cox8a 1.6684 1.2146 0.5299 0.8842 1.5807 1.0913 0.4766 0.7534
Rtn3 0.4806 0.8608 3.2086 1.542 0.6239 0.8817 1.9969 1.2459
Slc3a2 0.3591 0.7852 4.7806 1.7167 0.3926 0.7555 3.7029 1.4537
Nxf1 0.3198 0.751 5.5149 1.7636 0.3049 0.6723 4.8616 1.4824
Taf6l 0.3772 0.8007 4.5075 1.7001 0.4369 0.793 3.2942 1.4392
Polr2g 0.6615 1.0054 2.3101 1.5282 0.565 0.8594 2.3141 1.3073
Hnrnpul2 0.3857 0.8108 4.4196 1.7046 0.4903 0.8166 2.7734 1.3599
Bscl2 0.333 0.7656 5.2854 1.76 0.3569 0.7254 4.1308 1.4743
Ubxn1 0.3961 0.8216 4.3018 1.704 0.4347 0.788 3.2853 1.4282
Uqcc3 0.2935 0.7274 6.1428 1.8029 0.3613 0.7325 4.1096 1.4849
Eef1g 0.6262 0.9931 2.5148 1.5748 0.8023 1.023 1.6258 1.3044
Fth1 2.5764 1.2574 0.2382 0.6137 2.7967 1.0802 0.1492 0.4172
Fen1 0.3075 0.7161 5.4233 1.6676 0.245 0.5899 5.7975 1.4204
Tmem258 0.6567 0.9721 2.1911 1.439 0.6724 0.9049 1.8111 1.2178
Prpf19 0.2208 0.6185 7.8471 1.7326 0.2599 0.6107 5.5201 1.4347
Ms4a6c 0.654 1.1765 3.236 2.1164 0.5448 1.0327 3.5934 1.9575
Ms4a3 1.2889 1.3541 1.1038 1.4227 1.0975 1.2672 1.3333 1.4633
Ostf1 1.5946 1.227 0.5921 0.9441 1.7717 1.0958 0.3825 0.6778
Carnmt1 0.2226 0.6256 7.9005 1.7583 0.2237 0.5668 6.4202 1.4363
Anxa1 1.7144 1.5339 0.8005 1.3723 2.2839 1.488 0.4245 0.9695
Zfand5 0.2309 0.6424 7.7382 1.787 0.3914 0.7667 3.8378 1.502
Gda 0.1776 0.5741 10.4508 1.8559 0.3435 0.7371 4.6042 1.5817
Abhd17b 0.276 0.6981 6.395 1.7653 0.2325 0.5992 6.6443 1.5445
Gm9493 1.7011 1.2082 0.5044 0.8581 1.7161 1.1241 0.4291 0.7364
Gm6563 0.429 0.8079 3.5473 1.5217 0.4185 0.7333 3.0706 1.2851
Plgrkt 0.2546 0.6798 7.1276 1.8149 0.3049 0.6736 4.8822 1.4884
Rpl9-ps6 1.7946 1.1769 0.43 0.7718 1.7498 1.091 0.3887 0.6802
Atad1 0.1838 0.568 9.545 1.7547 0.1922 0.5281 7.5464 1.4507
Pcgf5 0.2326 0.6362 7.4788 1.7398 0.2263 0.5836 6.6522 1.5052
March5 0.2036 0.6049 8.8278 1.7973 0.1966 0.5443 7.6686 1.5073
Hhex 0.4975 0.9122 3.3621 1.6726 0.5577 0.881 2.4953 1.3917
Tm9sf3 0.6715 0.9924 2.1843 1.4667 0.7692 0.9363 1.4815 1.1396
Frat2 0.4433 0.8776 3.9184 1.7372 0.3558 0.7285 4.1923 1.4916
Pgam1 1.5289 1.2315 0.6488 0.9919 1.6758 1.1192 0.446 0.7474
Exosc1 0.2629 0.6902 6.8928 1.8122 0.2082 0.5673 7.421 1.5454
Bloc1s2 0.7743 1.0946 1.9982 1.5473 0.5999 0.8996 2.2488 1.3491
Ndufb8 1.3861 1.2111 0.7635 1.0582 1.2565 1.0687 0.7235 0.909
Mrpl43 0.3716 0.8162 4.8241 1.7926 0.4016 0.7577 3.5587 1.4293
Npm3 0.6541 1.0081 2.3754 1.5538 0.492 0.8321 2.8604 1.4074
Cuedc2 0.6564 1.0043 2.3412 1.5367 0.7027 0.9254 1.7341 1.2186
Usmg5 0.5141 0.8791 2.9243 1.5034 0.5256 0.8192 2.4296 1.2769
Sfr1 0.6251 0.9902 2.5094 1.5685 0.5984 0.8998 2.2607 1.3529
Gsto1 0.5416 0.9572 3.1233 1.6916 0.5474 0.8692 2.5215 1.3802
Add3 0.1543 0.538 12.1641 1.8765 0.2594 0.6369 6.0289 1.564
Mxi1 0.2001 0.5972 8.9115 1.7828 0.2272 0.5894 6.728 1.5289
Smc3 0.2253 0.6282 7.7713 1.7511 0.3352 0.6901 4.2383 1.4207
Pdcd4 0.1792 0.5928 10.9439 1.9612 0.2887 0.6704 5.3928 1.5569
Bbip1 0.2545 0.6878 7.3028 1.8586 0.2556 0.6418 6.3052 1.6117
Rps12-ps3 0.5601 0.9121 2.6522 1.4854 0.7856 0.9487 1.4583 1.1456
Fam204a 0.3078 0.7234 5.523 1.7002 0.2545 0.6104 5.7526 1.464
Eif3a 0.1347 0.4882 13.1441 1.77 0.3169 0.6714 4.4901 1.4227
Prdx3 0.2459 0.6437 6.8544 1.6852 0.3333 0.6923 4.3132 1.4378
Csf2ra 0.9479 1.1271 1.4138 1.3402 1.0658 1.0676 1.0034 1.0694
mt-Nd1 1.1544 1.2651 1.201 1.3864 1.0923 1.1552 1.1184 1.2217
mt-Nd2 0.2052 0.6122 8.8972 1.826 0.1982 0.5594 7.9677 1.5789
mt-Co1 1.9862 1.2126 0.3727 0.7403 1.9312 1.1203 0.3365 0.6498
mt-Co2 0.9027 1.1763 1.6983 1.533 0.9471 1.1143 1.3844 1.3111
mt-Atp6 2.3069 1.2214 0.2803 0.6467 1.8813 1.1549 0.3769 0.709
mt-Co3 1.0914 1.179 1.1669 1.2736 1.1167 1.095 0.9615 1.0737
mt-Nd4 0.967 1.1454 1.4032 1.3568 0.8064 0.9968 1.5279 1.2321
mt-Nd5 0.1873 0.5871 9.8239 1.8401 0.1885 0.5395 8.1901 1.5439
mt-Cytb 1.1141 1.1868 1.1347 1.2642 1.0045 1.0825 1.1612 1.1664
