# Supplementary material for: Loss of Kat2a enhances transcriptional noise and depletes acute myeloid leukemia stem-like cells
Source: eLife. 2020 Jan 27;9:e51754. doi: 10.7554/eLife.51754 (PMC7039681; doi:10.7554/eLife.51754)
Supplement: Figure 3—source code 2. [file elife-51754-fig3-code2.zip]

Archive with 6 entries (5 files):
- Fig. 3D/
- __MACOSX/._Fig. 3D
- Fig. 3D/pd.r
- __MACOSX/Fig. 3D/._pd.r
- Fig. 3D/setup5.Robj
- __MACOSX/Fig. 3D/._setup5.Robj
