# Supplementary material for: Loss of Kat2a enhances transcriptional noise and depletes acute myeloid leukemia stem-like cells
Source: eLife. 2020 Jan 27;9:e51754. doi: 10.7554/eLife.51754 (PMC7039681; doi:10.7554/eLife.51754)
Supplement: Figure 3—figure supplement 1—source code 1. [file elife-51754-fig3-figsupp1-code1.zip]

Archive with 8 entries (7 files):
- Fig.3- fig. Suppl. 1B/
- __MACOSX/._Fig.3- fig. Suppl. 1B
- Fig.3- fig. Suppl. 1B/global_d3e_bayesian.txt
- __MACOSX/Fig.3- fig. Suppl. 1B/._global_d3e_bayesian.txt
- Fig.3- fig. Suppl. 1B/corr_bayesian.r
- __MACOSX/Fig.3- fig. Suppl. 1B/._corr_bayesian.r
- Fig.3- fig. Suppl. 1B/ml_bayes
- __MACOSX/Fig.3- fig. Suppl. 1B/._ml_bayes
