# Supplementary material for: Loss of Kat2a enhances transcriptional noise and depletes acute myeloid leukemia stem-like cells
Source: eLife. 2020 Jan 27;9:e51754. doi: 10.7554/eLife.51754 (PMC7039681; doi:10.7554/eLife.51754)
Supplement: Figure 3—figure supplement 1—source code 1. [file elife-51754-fig3-figsupp1-code1.zip › Fig.3- fig. Suppl. 1B/global_d3e_bayesian.txt]

GeneID	a1	b1	g1	GOF1	a2	b2	g2	GOF2	s1	f1	d1	s2	f2	d2	Rs	Rf	Rd	pSize	pFreq	pDuty	p-value	mu1	cv1	mu2	cv2
BC100530	12.5441	34.6267	2.2458	0.00E+00	1.9473	1.2014	2.2919	0.00E+00	0.067	9.1049	0.2766	1.9129	0.7425	0.6184	4.8352	-3.6161	1.1604	0.00E+00	0.00E+00	0.00E+00	0.00E+00	0.6015	2.3136	1.4065	1.393
Camp	2.9758	8.2561	7.9396	0.00E+00	1.2628	0.7143	4.7508	0.00E+00	4.4859	1.9665	0.4842	6.9692	0.4561	0.6435	0.6356	-2.1083	0.4103	0.00E+00	0.00E+00	0.00E+00	5.26E-04	2.9872	0.8152	3.0293	0.821
Stfa1	23.9461	246.9595	4.6411	0.00E+00	13.7321	62.8208	5.5761	0.00E+00	0.0188	21.8246	0.0884	0.0902	11.16	0.1877	2.2608	-0.9676	1.0867	0.00E+00	0.00E+00	0.00E+00	0.00E+00	0.4098	2.6926	1.0012	1.587
Cxcl2	25.4829	1353.9096	21.6033	0.00E+00	18.0525	65.9717	3.4434	0.00E+00	0.016	25.0082	0.0185	0.0521	14.1145	0.2164	1.7071	-0.8252	3.5457	0.00E+00	0.00E+00	0.00E+00	0.00E+00	0.3985	2.4159	0.7353	1.6319
Ctsg	20.206	379.2358	27.5756	0.00E+00	14.6709	63.1338	7.8489	0.00E+00	0.0725	19.1548	0.0514	0.1249	11.7646	0.1966	0.7845	-0.7033	1.9343	0.00E+00	0.00E+00	0.00E+00	6.65E-04	1.3873	1.1281	1.4651	1.1347
Ikbkb	28.0534	1248.3934	11.0987	3.93E-19	23.6678	78.7797	1.1025	2.56E-17	0.0089	27.4303	0.022	0.014	18.1827	0.2315	0.657	-0.5932	3.3933	0.00E+00	0.00E+00	0.00E+00	2.28E-05	0.2443	2.8248	0.2541	2.5438
Pycr2	32.8339	3792.3416	27.1822	4.10E-14	25.287	160.897	2.117	2.88E-18	0.0072	32.5293	0.0086	0.0132	21.8271	0.1361	0.8751	-0.5756	3.9867	0.00E+00	0.00E+00	0.00E+00	1.12E-05	0.2333	2.7615	0.2873	2.2463
Btg2	26.0516	296.1883	5.0448	0.00E+00	21.624	63.2145	2.5818	0.00E+00	0.017	23.9265	0.0809	0.0408	16.0691	0.2546	1.2617	-0.5743	1.6532	0.00E+00	0.00E+00	0.00E+00	2.59E-24	0.4065	2.1914	0.6529	1.5493
Nudt21	32.0438	1333.9263	31.4142	0.00E+00	25.226	127.773	4.6306	0.00E+00	0.0235	31.2726	0.0235	0.0364	21.053	0.1647	0.6273	-0.5709	2.8094	0.00E+00	0.00E+00	0.00E+00	1.32E-05	0.7334	1.4207	0.7619	1.2622
Tln1	27.4048	318.6213	2.8785	1.20E-20	22.728	89.2414	2.9324	0.00E+00	0.009	25.2098	0.0793	0.0329	18.0899	0.2029	1.8639	-0.4788	1.356	0.00E+00	0.00E+00	0.00E+00	0.00E+00	0.2262	2.8858	0.5927	1.5231
Ccl9	27.2696	1566.5486	26.2287	0.00E+00	22.6705	130.8089	3.234	0.00E+00	0.0166	26.7714	0.0173	0.0247	19.3013	0.1476	0.5729	-0.472	3.0889	0.00E+00	0.00E+00	0.00E+00	2.49E-04	0.4425	2.2282	0.4762	2.0655
Gm5483	23.6502	615.0168	9.157	0.00E+00	18.5079	152.5784	8.0546	0.00E+00	0.0148	22.7453	0.0375	0.0526	16.4475	0.1104	1.8294	-0.4677	1.5574	0.00E+00	0.00E+00	0.00E+00	0.00E+00	0.3347	2.7902	0.8648	1.6622
A430046D13Rik	29.5999	1038.3558	6.8101	1.69E-12	25.2293	122.6912	1.4112	1.25E-12	0.0066	28.7582	0.0278	0.0115	20.9114	0.1707	0.8115	-0.4597	2.6204	0.00E+00	0.00E+00	0.00E+00	2.09E-05	0.1876	3.1182	0.2407	2.5765
Impa2	30.3623	1555.4815	13.8939	3.28E-23	24.8812	172.7388	2.4883	3.38E-20	0.0089	29.7614	0.0191	0.0144	21.7248	0.1258	0.689	-0.4541	2.7177	0.00E+00	0.00E+00	0.00E+00	1.88E-05	0.2651	2.6117	0.3112	2.1625
Nipsnap3b	32.7596	1182.9652	19.9574	0.00E+00	25.3261	299.5678	8.0265	0.00E+00	0.0168	31.858	0.0271	0.0269	23.336	0.078	0.6746	-0.4491	1.5259	0.00E+00	0.00E+00	0.00E+00	1.45E-08	0.5359	1.6981	0.625	1.4109
Cd14	29.146	3798.2592	37.8654	0.00E+00	25.0683	139.5749	2.5883	0.00E+00	0.01	28.9228	0.0076	0.0186	21.2198	0.1531	0.8956	-0.4468	4.3265	0.00E+00	0.00E+00	0.00E+00	1.62E-06	0.2898	2.671	0.3939	2.1438
Pfn1	75.338	12365.9151	699.7345	0.00E+00	57.4285	1292.9611	101.431	0.00E+00	0.0566	74.828	0.0061	0.0792	54.9402	0.0424	0.4852	-0.4457	2.8075	0.00E+00	0.00E+00	0.00E+00	7.33E-04	4.2298	0.1561	4.3041	0.133
Nt5dc1	38.2434	2515.2264	10.9137	9.15E-11	30.0656	356.8934	2.9811	7.26E-13	0.0043	37.6417	0.015	0.0084	27.7127	0.0778	0.9434	-0.4418	2.3768	0.00E+00	0.00E+00	0.00E+00	4.26E-06	0.1625	3.3429	0.2316	2.5604
Tifab	30.4512	2636.4763	9.7657	3.59E-06	24.9436	205.5587	2.4639	7.81E-17	0.0037	30.0897	0.0115	0.012	22.2309	0.1082	1.696	-0.4367	3.2369	0.00E+00	0.00E+00	0.00E+00	3.02E-12	0.1109	4.1985	0.2659	2.4758
Wfdc21	23.2429	756.9346	23.8525	0.00E+00	19.3597	128.6694	8.894	0.00E+00	0.0314	22.5279	0.03	0.069	16.8036	0.1312	1.1355	-0.4229	2.1288	0.00E+00	0.00E+00	0.00E+00	0.00E+00	0.7041	1.6308	1.1581	1.2432
Mcemp1	25.2479	685.8707	19.3201	0.00E+00	23.2555	85.2344	5.1633	0.00E+00	0.0282	24.3419	0.0355	0.0607	18.2464	0.2151	1.1064	-0.4158	2.5972	0.00E+00	0.00E+00	0.00E+00	0.00E+00	0.6859	1.5318	1.1056	1.0285
Comt	32.3972	1249.1233	7.8829	5.07E-11	27.1799	188.8728	2.2375	7.71E-17	0.0063	31.5566	0.0254	0.0119	23.7526	0.1258	0.9131	-0.4099	2.3081	0.00E+00	0.00E+00	0.00E+00	5.51E-07	0.1988	3.0089	0.2809	2.2878
Ggh	27.1364	862.8828	10.7316	0.00E+00	25.0377	96.4622	1.8197	0.00E+00	0.0124	26.293	0.0305	0.0189	19.8511	0.2064	0.6022	-0.4055	2.7569	0.00E+00	0.00E+00	0.00E+00	6.77E-05	0.3261	2.3486	0.374	2.0198
Stxbp2	31.5371	1573.6862	21.7894	0.00E+00	26.5075	200.825	5.4078	0.00E+00	0.0138	30.8936	0.0197	0.027	23.411	0.1167	0.9625	-0.4001	2.5678	0.00E+00	0.00E+00	0.00E+00	8.59E-24	0.4269	1.9496	0.6301	1.4099
Ptp4a2	25.6809	817.8173	9.9806	0.00E+00	24.3176	85.4849	1.6499	0.00E+00	0.0122	24.8888	0.0305	0.0193	18.9107	0.2214	0.6628	-0.3963	2.8621	0.00E+00	0.00E+00	0.00E+00	2.29E-05	0.3034	2.4577	0.3641	2.0603
Dynlt1f	27.8884	484.2612	6.155	1.53E-21	23.9339	127.2939	2.2473	2.40E-22	0.0127	26.3443	0.0547	0.0177	20.1313	0.1582	0.4774	-0.3881	1.5323	0.00E+00	0.00E+00	0.00E+00	1.59E-04	0.3331	2.1923	0.3548	1.9657
Pilra	30.3798	863.5022	9.2076	0.00E+00	26.9424	138.5351	3.599	0.00E+00	0.0107	29.3274	0.0339	0.026	22.5117	0.1627	1.2805	-0.3816	2.2616	0.00E+00	0.00E+00	0.00E+00	0.00E+00	0.3102	2.4454	0.5821	1.6063
Pts	33.5877	1472.6415	15.6703	2.42E-27	26.8353	427.1251	6.4479	0.00E+00	0.0107	32.8229	0.0223	0.0151	25.2362	0.0591	0.5019	-0.3792	1.4066	0.00E+00	0.00E+00	0.00E+00	1.07E-04	0.3501	2.2289	0.3812	1.9502
Flna	31.2622	1189.9223	7.1844	8.33E-09	28.0875	141.6812	1.8908	1.98E-27	0.006	30.4418	0.0256	0.0134	23.413	0.165	1.1493	-0.3787	2.6885	0.00E+00	0.00E+00	0.00E+00	2.11E-09	0.1837	3.158	0.3115	2.2441
Actr2	29.6148	988.2748	16.1584	0.00E+00	24.7345	211.8451	6.5505	0.00E+00	0.0164	28.7293	0.0291	0.0309	22.1349	0.1046	0.9197	-0.3762	1.8457	0.00E+00	0.00E+00	0.00E+00	3.24E-25	0.4679	1.831	0.6829	1.3346
Srsf9	33.9617	1449.4084	17.8331	0.00E+00	28.5747	248.9609	5.3364	0.00E+00	0.0123	33.1673	0.023	0.0215	25.6171	0.1028	0.8063	-0.3727	2.1618	0.00E+00	0.00E+00	0.00E+00	2.70E-12	0.4073	2.039	0.5482	1.583
Mff	31.4887	2451.7791	37.8374	0.00E+00	25.4922	466.3665	9.8562	0.00E+00	0.0154	31.0705	0.0127	0.0211	24.1536	0.0519	0.4564	-0.3633	2.0262	0.00E+00	0.00E+00	0.00E+00	3.69E-05	0.4784	1.8327	0.5083	1.6183
Lrmp	27.7686	1123.6178	7.3094	1.12E-09	24.697	152.2876	2.2854	4.71E-23	0.0065	27.0871	0.0242	0.015	21.2321	0.1398	1.2066	-0.3514	2.5276	0.00E+00	0.00E+00	0.00E+00	3.43E-13	0.1765	3.2114	0.3187	2.1216
Ssu72	30.277	2910.2939	59.6352	0.00E+00	24.4397	635.7095	22.4464	0.00E+00	0.0205	29.9561	0.0103	0.0352	23.5205	0.0371	0.7825	-0.3489	1.8497	0.00E+00	0.00E+00	0.00E+00	4.20E-23	0.6154	1.6009	0.8266	1.2069
Dnajb9	27.8276	1157.3195	8.1546	1.56E-13	26.0544	119.0838	1.2464	1.10E-18	0.007	27.1515	0.0236	0.0105	21.3216	0.1793	0.5751	-0.3487	2.9256	0.00E+00	0.00E+00	0.00E+00	1.60E-05	0.1906	3.1878	0.2212	2.7377
Mapre2	29.7554	739.3761	8.3942	5.72E-19	24.4108	285.1724	4.6028	5.14E-23	0.0114	28.5848	0.0386	0.0161	22.4591	0.0792	0.5034	-0.3479	1.0347	0.00E+00	0.00E+00	0.00E+00	9.68E-05	0.3228	2.2855	0.3603	1.9937
Grb2	34.5415	1916.8834	11.1502	1.02E-14	27.6167	777.3565	6.7924	9.31E-11	0.0058	33.909	0.0177	0.0088	26.6475	0.0342	0.591	-0.3477	0.9529	0.00E+00	0.00E+00	0.00E+00	2.62E-05	0.1964	3.0531	0.2311	2.5726
Psmg4	30.27	534.5637	3.4919	5.63E-14	25.9274	171.6459	1.5129	8.73E-10	0.0065	28.6126	0.0538	0.0088	22.5031	0.1314	0.4347	-0.3465	1.2886	0.00E+00	0.00E+00	0.00E+00	1.20E-05	0.1849	3.2081	0.1977	2.7726
BC005624	31.66	1393.0382	8.9157	6.24E-15	25.1346	816.6483	7.8062	5.70E-10	0.0064	30.9343	0.0222	0.0096	24.3671	0.0299	0.5754	-0.3443	0.4297	0.00E+00	0.00E+00	0.00E+00	2.63E-05	0.1967	3.0248	0.233	2.5291
Adh5	29.074	2738.6097	29.8109	3.00E-25	26.0346	180.2071	2.7795	3.05E-24	0.0109	28.7488	0.0105	0.0155	22.7275	0.126	0.5067	-0.3391	3.584	0.00E+00	0.00E+00	0.00E+00	6.12E-05	0.3123	2.3427	0.3495	2.019
Anxa7	34.0258	4806.8058	35.1683	2.45E-16	27.7427	749.0777	9.4263	5.20E-19	0.0073	33.7656	0.007	0.0126	26.734	0.0357	0.7825	-0.3369	2.346	0.00E+00	0.00E+00	0.00E+00	1.72E-07	0.2472	2.7094	0.3342	2.0874
Wfdc17	26.575	735.6991	8.3244	0.00E+00	22.1559	256.7887	7.2521	0.00E+00	0.0113	25.6347	0.0349	0.0282	20.3788	0.0798	1.3192	-0.331	1.1927	0.00E+00	0.00E+00	0.00E+00	2.73E-17	0.2893	3.0604	0.574	2.0341
Ndufa1	28.7683	1298.0045	23.0223	0.00E+00	26.6003	142.8436	3.9835	0.00E+00	0.0177	28.1165	0.0218	0.0279	22.3999	0.1569	0.6567	-0.3279	2.8496	0.00E+00	0.00E+00	0.00E+00	4.81E-12	0.4946	1.7535	0.6231	1.4006
Hnrnph2	30.8525	1459.782	27.3621	0.00E+00	27.7027	196.5722	4.7996	0.00E+00	0.0188	30.1945	0.0207	0.0245	24.2613	0.1234	0.3826	-0.3156	2.577	0.00E+00	0.00E+00	0.00E+00	2.43E-05	0.5652	1.618	0.5915	1.4374
Nol7	29.6494	2416.9845	42.2681	0.00E+00	26.7219	202.4603	4.9812	0.00E+00	0.0174	29.2736	0.0122	0.0246	23.5756	0.1169	0.4958	-0.3123	3.2609	0.00E+00	0.00E+00	0.00E+00	3.98E-07	0.5097	1.7861	0.5783	1.5011
Rpl9	52.499	4299.5046	224.8918	0.00E+00	42.651	2060.5911	140.6348	0.00E+00	0.0527	51.8043	0.012	0.0687	41.7594	0.0202	0.3823	-0.311	0.7539	0.00E+00	0.00E+00	0.00E+00	4.72E-12	2.6789	0.4113	2.8479	0.3391
Snrpa	29.3684	659.6714	5.9819	1.01E-13	26.5314	158.7024	1.9029	1.54E-15	0.0091	28.0816	0.0426	0.012	22.7175	0.1431	0.4072	-0.3058	1.7481	0.00E+00	0.00E+00	0.00E+00	6.20E-05	0.2524	2.566	0.2722	2.2702
Pdia3	31.0232	725.5786	28.9697	0.00E+00	27.727	182.6382	9.3426	0.00E+00	0.04	29.7205	0.041	0.0513	24.0562	0.1317	0.3596	-0.305	1.684	0.00E+00	0.00E+00	0.00E+00	1.34E-04	1.1785	0.9854	1.231	0.884
M6pr	32.3843	2056.8701	30.6276	0.00E+00	26.7664	724.8865	13.6157	0.00E+00	0.0149	31.8626	0.0155	0.0188	25.8003	0.0356	0.3313	-0.3045	1.2029	0.00E+00	0.00E+00	0.00E+00	9.64E-05	0.4746	1.8306	0.4832	1.6597
Qsox1	32.2222	394.7306	2.0313	1.55E-07	25.2431	554.8118	5.1357	1.26E-14	0.0052	29.7794	0.0754	0.0093	24.1258	0.0434	0.8497	-0.3037	-0.7962	0.00E+00	0.00E+00	0.00E+00	5.91E-06	0.1531	3.4868	0.2223	2.676
Coro1b	34.6499	2744.5586	26.2112	0.00E+00	28.5586	964.6968	13.9448	0.00E+00	0.0095	34.1994	0.0125	0.0144	27.7282	0.0288	0.5974	-0.3026	1.2071	0.00E+00	0.00E+00	0.00E+00	4.25E-06	0.3259	2.3254	0.4013	1.9281
Rplp0	58.2482	6816.2285	376.4396	0.00E+00	47.5591	3108.2749	225.4671	0.00E+00	0.0552	57.7175	0.0085	0.0729	46.8039	0.015	0.401	-0.3024	0.8266	0.00E+00	0.00E+00	0.00E+00	0.00E+00	3.1788	0.3239	3.3867	0.2876
Hnrnpa2b1	37.8502	3980.2267	192.8959	0.00E+00	31.4914	1024.3645	61.6382	0.00E+00	0.0485	37.4706	0.0094	0.0602	30.5406	0.0298	0.3137	-0.295	1.6614	0.00E+00	0.00E+00	0.00E+00	7.61E-06	1.8139	0.6885	1.8364	0.6146
Mmp9	30.0319	693.0215	3.1501	2.38E-06	25.1594	354.9315	5.6314	0.00E+00	0.0046	28.7668	0.0415	0.0159	23.4724	0.066	1.8012	-0.2934	0.6702	0.00E+00	0.00E+00	0.00E+00	2.66E-15	0.1307	4.0725	0.3695	2.3441
Smim11	34.1993	3957.9873	32.3012	1.10E-18	28.0386	2566.0636	31.5221	1.40E-25	0.0082	33.8854	0.0086	0.0123	27.7149	0.0109	0.5858	-0.29	0.3448	0.00E+00	0.00E+00	0.00E+00	6.70E-06	0.2773	2.4738	0.3396	2.0295
Fip1l1	31.8124	2291.9034	15.7458	9.66E-12	27.144	535.544	5.0135	6.70E-12	0.0069	31.3589	0.0137	0.0094	25.8239	0.0483	0.4472	-0.2802	1.8166	0.00E+00	0.00E+00	0.00E+00	3.65E-05	0.2141	2.8456	0.2413	2.4657
Btf3l4	32.3248	949.383	9.4292	6.37E-21	26.3396	1136.3546	15.5857	5.03E-21	0.0099	31.2364	0.0329	0.0137	25.7304	0.0228	0.4623	-0.2798	-0.5315	0.00E+00	0.00E+00	0.00E+00	6.26E-05	0.3085	2.3136	0.3523	2.0003
Plekhj1	29.7641	1981.5204	28.6453	0.00E+00	25.7066	410.3319	7.4897	0.00E+00	0.0144	29.3115	0.0149	0.0182	24.1725	0.059	0.3362	-0.2781	1.9863	0.00E+00	0.00E+00	0.00E+00	3.28E-04	0.4251	1.9728	0.4389	1.8046
Slc25a46	32.5659	630.6868	3.7304	2.35E-12	27.2004	419.0586	3.0096	6.02E-09	0.0059	30.943	0.0491	0.0072	25.5268	0.0611	0.2781	-0.2776	0.3161	0.00E+00	0.00E+00	0.00E+00	3.21E-06	0.1821	3.1084	0.1827	2.8644
Ptpn7	33.9785	2057.8622	13.2779	1.62E-12	28.1396	1559.3415	14.2483	4.24E-13	0.0065	33.4013	0.0162	0.0091	27.6286	0.0177	0.4961	-0.2737	0.1307	0.00E+00	0.00E+00	0.00E+00	4.26E-05	0.2156	2.782	0.2524	2.3682
Cdk6	30.7499	1394.6192	12.0825	4.57E-18	28.1022	220.1414	3.2157	6.16E-22	0.0087	30.0804	0.0216	0.0146	24.9125	0.1132	0.7552	-0.272	2.3876	0.00E+00	0.00E+00	0.00E+00	3.15E-08	0.2607	2.5828	0.3635	1.9936
Tceb2	31.008	2863.3259	98.642	0.00E+00	27.8564	290.5997	12.3264	0.00E+00	0.0344	30.6628	0.0108	0.0426	25.4052	0.0874	0.3107	-0.2714	3.0155	0.00E+00	0.00E+00	0.00E+00	2.23E-07	1.0572	1.0753	1.0788	0.9542
Krtcap2	28.9712	1313.2417	30.879	0.00E+00	26.4199	222.1233	6.3921	0.00E+00	0.0235	28.3264	0.0216	0.0289	23.5913	0.1061	0.2979	-0.2639	2.2949	0.00E+00	0.00E+00	0.00E+00	4.32E-06	0.6644	1.5216	0.6776	1.3492
Flot1	30.0074	686.7814	10.586	0.00E+00	25.033	563.7903	14.3515	0.00E+00	0.0154	28.7437	0.0419	0.0255	23.9446	0.0425	0.7242	-0.2635	0.0222	0.00E+00	0.00E+00	3.62E-26	8.17E-15	0.4437	1.9463	0.6053	1.4953
Xist	30.5344	1529.595	14.5437	3.60E-26	27.355	289.6694	9.6607	0.00E+00	0.0095	29.9154	0.0195	0.0333	24.9755	0.0863	1.8067	-0.2604	2.1435	0.00E+00	0.00E+00	0.00E+00	0.00E+00	0.283	2.6818	0.8311	1.2595
Foxp1	32.4632	3148.9521	21.1465	3.24E-15	27.5427	1351.969	12.6515	3.01E-13	0.0067	32.106	0.0102	0.0093	26.9813	0.02	0.4774	-0.2509	0.9694	0.00E+00	0.00E+00	0.00E+00	2.63E-05	0.214	2.9635	0.2517	2.4614
Polr2i	32.5912	1381.6873	11.3107	8.57E-14	27.438	1171.3105	13.1208	1.06E-19	0.0082	31.8191	0.023	0.0112	26.7993	0.023	0.4479	-0.2477	-0.001	0.00E+00	0.00E+00	1.00E-10	3.26E-05	0.2597	2.5952	0.3006	2.1795
Pdhb	31.9962	826.9521	7.9553	6.29E-26	26.4145	1415.487	16.1292	1.00E-20	0.0096	30.7725	0.0372	0.0114	25.9248	0.0183	0.2415	-0.2473	-1.0218	0.00E+00	0.00E+00	0.00E+00	5.57E-05	0.2939	2.4367	0.296	2.2159
Rab1a	30.6052	2648.5692	41.3619	0.00E+00	27.7033	323.9955	6.6674	0.00E+00	0.0156	30.2372	0.0114	0.0206	25.5035	0.0789	0.3979	-0.2456	2.7878	0.00E+00	0.00E+00	0.00E+00	1.37E-05	0.4712	1.8515	0.5233	1.6018
Rbm25	32.2459	1878.0502	19.5825	0.00E+00	29.4288	296.6015	5.5578	0.00E+00	0.0105	31.6717	0.0168	0.0187	26.7505	0.0903	0.8386	-0.2436	2.4242	0.00E+00	0.00E+00	0.00E+00	3.52E-18	0.3277	2.3166	0.5002	1.6581
Ptpn2	30.6618	558.3915	3.4881	3.93E-11	26.2208	391.2476	3.1232	5.45E-11	0.0063	29.0488	0.052	0.008	24.5482	0.0631	0.348	-0.2429	0.2784	0.00E+00	0.00E+00	0.00E+00	1.00E-05	0.1805	3.1451	0.1956	2.7963
Milr1	29.172	3047.5679	23.5309	9.94E-14	24.992	1094.349	18.4312	0.00E+00	0.0077	28.8822	0.0095	0.0168	24.4134	0.0226	1.1225	-0.2425	1.2461	0.00E+00	0.00E+00	0.00E+00	3.38E-15	0.2232	2.919	0.4091	1.9861
Immt	31.8273	3197.9249	18.0613	6.37E-10	27.5474	892.2495	8.2219	6.00E-14	0.0056	31.4903	0.0099	0.0092	26.7075	0.03	0.7071	-0.2377	1.6035	0.00E+00	0.00E+00	0.00E+00	6.71E-06	0.1774	3.1389	0.2453	2.4683
Hnrnpa1	30.8535	1498.1316	32.4643	0.00E+00	28.0607	298.9546	8.3261	0.00E+00	0.0218	30.2065	0.0201	0.0279	25.622	0.0857	0.3554	-0.2375	2.0905	0.00E+00	0.00E+00	0.00E+00	2.69E-05	0.6522	1.5135	0.7097	1.3308
Klf2	45.6433	4694.3678	297.1532	0.00E+00	39.3013	1581.8968	118.5757	0.00E+00	0.0633	45.1751	0.0096	0.0753	38.3201	0.0242	0.2504	-0.2374	1.3295	0.00E+00	0.00E+00	0.00E+00	2.40E-03	2.8537	0.455	2.8689	0.4111
Acot7	30.193	2972.0094	23.4116	2.81E-16	27.8463	284.9158	2.7188	2.77E-16	0.0078	29.8661	0.0101	0.0096	25.3409	0.0889	0.2832	-0.237	3.1351	0.00E+00	0.00E+00	0.00E+00	2.40E-05	0.2342	2.7821	0.2399	2.5067
Got2	30.1867	3865.3763	22.4224	4.47E-10	25.8536	1615.9216	13.4635	9.63E-14	0.0058	29.9422	0.0078	0.0083	25.4305	0.0158	0.5229	-0.2356	1.0209	0.00E+00	0.00E+00	0.00E+00	2.41E-05	0.1753	3.1042	0.2115	2.621
Chmp2b	29.0746	2173.3215	14.6509	3.59E-13	25.7787	446.5429	3.8658	7.43E-12	0.0067	28.6735	0.0133	0.0087	24.3618	0.0546	0.3636	-0.2351	2.0415	0.00E+00	0.00E+00	0.00E+00	1.49E-05	0.1935	3.0925	0.2099	2.7209
9530068E07Rik	31.6224	2013.5937	25.3639	0.00E+00	26.8314	2147.1339	33.1454	6.17E-27	0.0126	31.1159	0.0155	0.0154	26.487	0.0124	0.2901	-0.2324	-0.318	0.00E+00	0.00E+00	0.00E+00	2.25E-04	0.3929	2.0354	0.4102	1.8414
Mapk3	32.9407	1053.4992	11.0156	2.00E-26	27.871	1154.9425	17.7191	0.00E+00	0.0105	31.9228	0.0303	0.0153	27.1917	0.0236	0.5498	-0.2314	-0.3598	0.00E+00	0.00E+00	0.00E+00	1.59E-06	0.3323	2.2817	0.4163	1.8725
Myg1	27.9735	2431.8471	14.6716	1.54E-09	26.6732	203.7056	1.6085	5.01E-08	0.006	27.6392	0.0114	0.0079	23.5557	0.1158	0.3934	-0.2306	3.3379	0.00E+00	0.00E+00	0.00E+00	1.12E-05	0.1661	3.2453	0.1849	2.8237
Eif4a2	31.0414	2422.5234	23.4725	2.28E-24	27.7791	442.6269	5.3704	6.33E-21	0.0097	30.6252	0.0126	0.0122	26.1186	0.059	0.3245	-0.2296	2.2231	0.00E+00	0.00E+00	0.00E+00	7.10E-05	0.2955	2.4641	0.3151	2.1738
Ccpg1	31.3256	1571.3663	8.8489	1.32E-08	27.2217	714.5289	6.3487	5.52E-15	0.0056	30.6871	0.0196	0.0089	26.2068	0.0367	0.6628	-0.2277	0.9059	0.00E+00	0.00E+00	0.00E+00	1.32E-05	0.1711	3.2907	0.2326	2.6353
Rassf1	31.585	880.5961	4.8712	3.17E-11	27.8769	396.7707	3.2979	2.21E-13	0.0056	30.4729	0.0346	0.0083	26.0259	0.0656	0.5843	-0.2276	0.9244	0.00E+00	0.00E+00	0.00E+00	1.66E-05	0.1676	3.3353	0.2159	2.7205
Dpm3	32.6503	812.3118	9.8936	0.00E+00	27.2809	1856.5799	28.5693	0.00E+00	0.0122	31.3729	0.0386	0.0154	26.8751	0.0145	0.3356	-0.2232	-1.4152	0.00E+00	0.00E+00	0.00E+00	8.33E-05	0.3827	2.0763	0.4155	1.812
Cd82	33.0578	2379.8037	14.6247	1.36E-09	29.3399	593.4414	5.5826	3.82E-14	0.0061	32.5901	0.0137	0.0094	27.9376	0.047	0.6201	-0.2222	1.7764	0.00E+00	0.00E+00	0.00E+00	1.24E-05	0.2002	3.0145	0.262	2.4294
Lmo4	31.4284	394.8713	5.4281	0.00E+00	25.4866	1251.8063	25.4907	0.00E+00	0.0138	29.0955	0.0737	0.0203	24.9687	0.0201	0.5615	-0.2207	-1.8765	0.00E+00	0.00E+00	0.00E+00	2.39E-08	0.3997	2.0949	0.5077	1.6926
Timm10b	28.7251	380.968	6.2313	0.00E+00	26.1099	190.094	5.1032	0.00E+00	0.0164	26.6865	0.0701	0.0268	22.9314	0.1209	0.7124	-0.2188	0.7868	0.00E+00	0.00E+00	0.00E+00	2.31E-18	0.4348	1.9241	0.6134	1.4456
Vcp	32.2266	931.3699	12.9659	0.00E+00	27.7249	778.6881	16.2732	0.00E+00	0.014	31.1272	0.0334	0.0209	26.7566	0.0344	0.5759	-0.2183	0.0422	0.00E+00	0.00E+00	1.90E-26	6.96E-12	0.4331	1.9309	0.5602	1.5162
2810428I15Rik	30.0463	392.2415	4.5309	4.91E-23	25.9561	315.2014	5.1506	2.77E-26	0.0116	27.8769	0.0711	0.0163	23.9697	0.0762	0.4983	-0.2179	0.0994	0.00E+00	0.00E+00	0.00E+00	1.72E-06	0.3206	2.309	0.3907	1.8859
1700020L24Rik	29.4968	1076.8292	19.5425	0.00E+00	25.6571	676.9355	16.2874	0.00E+00	0.0181	28.6894	0.0268	0.024	24.6896	0.0366	0.4077	-0.2166	0.4476	0.00E+00	0.00E+00	0.00E+00	1.90E-07	0.5189	1.7724	0.5869	1.4918
Ndufc1	28.6996	2063.3139	28.8604	0.00E+00	25.8845	428.9631	7.3494	0.00E+00	0.014	28.2923	0.0138	0.0171	24.3771	0.0571	0.2924	-0.2149	2.0521	0.00E+00	0.00E+00	0.00E+00	2.10E-04	0.396	1.9992	0.4151	1.793
Brd2	33.1959	1216.4244	8.3153	1.21E-16	28.2354	2026.1527	17.373	1.79E-14	0.0068	32.2872	0.0266	0.0085	27.8264	0.0138	0.3225	-0.2145	-0.9413	0.00E+00	0.00E+00	0.00E+00	2.74E-05	0.2194	2.9303	0.2377	2.5511
Gda	29.2141	1296.1319	8.064	9.90E-13	26.3842	377.9487	5.298	0.00E+00	0.0062	28.5512	0.022	0.014	24.6399	0.0653	1.1685	-0.2126	1.5686	0.00E+00	0.00E+00	0.00E+00	7.64E-14	0.1776	3.2323	0.3437	2.1448
Snrnp70	28.7038	544.8367	5.8645	7.19E-19	25.2885	338.3908	5.7783	3.08E-27	0.0108	27.2521	0.05	0.0171	23.5257	0.0695	0.6634	-0.2121	0.4755	0.00E+00	0.00E+00	0.00E+00	3.55E-09	0.2929	2.3862	0.4016	1.851
Psap	27.4215	618.7172	19.3891	0.00E+00	25.243	221.6656	8.8839	0.00E+00	0.0313	26.2409	0.0425	0.0401	22.654	0.1022	0.358	-0.2121	1.2664	0.00E+00	0.00E+00	0.00E+00	7.37E-07	0.8194	1.4436	0.908	1.2538
Il10rb	32.0902	2809.419	18.8911	1.03E-15	28.7813	585.6822	6.0464	1.09E-18	0.0067	31.7041	0.0113	0.0104	27.4136	0.0467	0.623	-0.2098	2.0515	0.00E+00	0.00E+00	0.00E+00	4.66E-06	0.2133	2.9286	0.2825	2.3153
Gdpd3	32.4631	609.4154	3.1869	1.06E-06	27.2426	1304.0053	13.9653	2.37E-19	0.0052	30.8098	0.0506	0.0107	26.6642	0.0206	1.0288	-0.2085	-1.2935	0.00E+00	0.00E+00	0.00E+00	8.34E-10	0.1608	3.361	0.2828	2.3045
Baz2b	30.9297	617.8609	11.4005	0.00E+00	26.3582	794.3137	22.5807	0.00E+00	0.0185	29.4439	0.0476	0.0284	25.4969	0.0321	0.6201	-0.2076	-0.568	0.00E+00	0.00E+00	0.00E+00	5.44E-19	0.5429	1.7273	0.7237	1.3197
Exosc3	31.3436	1282.3257	10.9063	1.52E-17	27.4169	798.3078	9.8276	5.58E-19	0.0085	30.581	0.0238	0.0123	26.4891	0.0331	0.5354	-0.2072	0.4751	0.00E+00	0.00E+00	0.00E+00	3.20E-06	0.2599	2.5791	0.3251	2.0802
Txndc17	29.5044	1073.2379	13.1453	6.72E-27	28.209	213.1733	3.7584	0.00E+00	0.0123	28.6896	0.0267	0.0176	24.8831	0.117	0.5176	-0.2054	2.1314	0.00E+00	0.00E+00	0.00E+00	1.02E-07	0.3493	2.269	0.4374	1.8119
Gbas	31.103	1380.0413	7.4183	1.20E-09	27.0224	1123.493	9.1988	4.99E-11	0.0054	30.4018	0.022	0.0082	26.3788	0.0235	0.6019	-0.2048	0.0931	0.00E+00	0.00E+00	0.00E+00	1.27E-05	0.1635	3.3181	0.2155	2.64
Tmem40	31.8201	1220.3362	12.4569	0.00E+00	29.5147	307.5236	4.7458	4.99E-26	0.0102	30.9856	0.0254	0.0155	26.8918	0.0875	0.6015	-0.2044	1.7822	0.00E+00	0.00E+00	0.00E+00	1.99E-07	0.3149	2.3616	0.4121	1.8895
Sirt7	31.928	2645.8888	29.2279	0.00E+00	28.5541	681.3358	11.4598	0.00E+00	0.0111	31.5364	0.0119	0.0168	27.3845	0.0402	0.6066	-0.2037	1.7537	0.00E+00	0.00E+00	0.00E+00	1.81E-09	0.35	2.225	0.4583	1.7507
C5ar1	29.6838	1398.6599	13.0775	0.00E+00	25.9204	976.7372	21.9323	0.00E+00	0.0094	29.0565	0.0208	0.0224	25.2331	0.0259	1.2615	-0.2035	0.3181	0.00E+00	0.00E+00	0.00E+00	5.61E-25	0.2723	2.7452	0.564	1.7831
Cdc123	30.6516	674.8724	6.139	6.83E-17	26.2388	889.7748	10.4453	4.62E-15	0.0091	29.3076	0.0434	0.0117	25.4607	0.0289	0.3612	-0.203	-0.5854	0.00E+00	0.00E+00	0.00E+00	3.55E-05	0.2663	2.5649	0.2969	2.1791
Etf1	29.8046	2292.8953	17.8582	1.93E-14	26.7877	568.816	5.6483	8.13E-14	0.0078	29.4127	0.0128	0.01	25.5708	0.0449	0.3533	-0.2019	1.8088	0.00E+00	0.00E+00	0.00E+00	3.84E-05	0.2297	2.777	0.2534	2.3821
Gadd45a	29.1265	1150.4133	14.6552	0.00E+00	25.5031	796.7961	15.8801	0.00E+00	0.0127	28.3873	0.0248	0.02	24.7005	0.031	0.6507	-0.2007	0.3206	0.00E+00	0.00E+00	0.00E+00	8.43E-09	0.3615	2.2571	0.4917	1.7903
Eed	29.3692	1130.7131	10.2305	4.00E-19	25.865	671.3596	7.0216	1.46E-14	0.0091	28.6022	0.0253	0.0105	24.8914	0.0371	0.2072	-0.2005	0.5539	0.00E+00	0.00E+00	0.00E+00	2.42E-05	0.258	2.5861	0.2595	2.3936
Golga7	29.5352	658.3314	13.6639	0.00E+00	27.2759	250.43	6.636	0.00E+00	0.0208	28.2394	0.0429	0.0265	24.5775	0.0981	0.3531	-0.2004	1.1941	0.00E+00	0.00E+00	0.00E+00	1.99E-06	0.5812	1.6198	0.6493	1.3885
Tmem208	32.1822	1716.2072	16.642	0.00E+00	28.1651	1243.8187	17.6376	2.79E-25	0.0097	31.5687	0.0185	0.0142	27.5221	0.0221	0.5513	-0.1979	0.2626	0.00E+00	0.00E+00	0.00E+00	2.27E-07	0.3053	2.3928	0.3895	1.9078
Lrrfip2	30.4186	842.2215	5.3699	7.04E-12	26.912	526.7068	5.1069	2.97E-13	0.0064	29.3381	0.0349	0.0097	25.5803	0.0486	0.6065	-0.1977	0.4774	0.00E+00	0.00E+00	0.00E+00	8.85E-06	0.1865	3.158	0.2466	2.4982
Ppm1m	33.3323	1189.6709	8.0185	1.68E-12	29.8958	522.021	5.9033	1.18E-18	0.0068	32.4005	0.0272	0.0113	28.2531	0.0543	0.7399	-0.1976	0.9969	0.00E+00	0.00E+00	0.00E+00	2.16E-07	0.2176	2.817	0.3186	2.162
Ifngr2	31.1453	2967.2714	16.6185	3.54E-11	27.8946	744.3371	7.2323	3.41E-19	0.0056	30.8051	0.0105	0.0097	26.8648	0.036	0.8051	-0.1975	1.7836	0.00E+00	0.00E+00	0.00E+00	8.30E-07	0.1722	3.3568	0.2595	2.4778
Plp2	30.618	1432.6879	35.2595	0.00E+00	27.6683	478.0147	15.2551	0.00E+00	0.0246	29.9651	0.0209	0.0321	26.1401	0.0546	0.3805	-0.197	1.3835	0.00E+00	0.00E+00	0.00E+00	3.14E-06	0.7384	1.4146	0.8305	1.2314
Edem2	31.5155	470.976	3.759	7.78E-15	26.2635	1295.7571	11.867	1.75E-12	0.008	29.4924	0.0629	0.0092	25.7351	0.0199	0.203	-0.1966	-1.6623	0.00E+00	0.00E+00	0.00E+00	2.09E-05	0.2328	2.8018	0.2362	2.5247
Rexo2	30.5014	1701.2427	15.8672	1.18E-25	27.4378	568.4413	6.2907	4.39E-16	0.0093	29.947	0.0177	0.0111	26.1624	0.046	0.2508	-0.1949	1.3798	0.00E+00	0.00E+00	0.00E+00	5.51E-05	0.278	2.5359	0.2892	2.2989
Itpa	29.6658	1100.0449	6.4875	3.26E-10	27.1991	359.4053	2.689	1.21E-07	0.0059	28.8633	0.0263	0.0075	25.2645	0.0705	0.3409	-0.1921	1.4248	0.00E+00	0.00E+00	0.00E+00	1.23E-05	0.1691	3.2143	0.1882	2.7709
Carnmt1	31.6567	984.4342	7.1785	5.53E-16	28.5557	458.2209	3.8192	2.87E-11	0.0073	30.6488	0.0311	0.0084	26.8601	0.0586	0.1917	-0.1904	0.9126	0.00E+00	0.00E+00	0.00E+00	1.50E-05	0.2226	2.8104	0.2233	2.5354
Htra2	29.931	2170.9866	13.0663	1.64E-09	26.8552	730.7487	5.989	1.40E-11	0.006	29.5053	0.0137	0.0082	25.8842	0.0357	0.4495	-0.1889	1.3757	0.00E+00	0.00E+00	0.00E+00	2.12E-05	0.1777	3.1793	0.2118	2.6314
Zyx	29.832	1096.7413	17.1151	0.00E+00	26.4855	681.6172	14.7094	0.00E+00	0.0156	29.0144	0.0265	0.0216	25.4738	0.0374	0.4698	-0.1878	0.497	0.00E+00	0.00E+00	0.00E+00	2.65E-07	0.4487	1.9493	0.547	1.6198
Lman1	31.3089	3468.4351	16.9607	2.81E-06	29.9114	306.3534	2.3344	2.96E-11	0.0049	31.0185	0.009	0.0077	27.2362	0.089	0.6505	-0.1876	3.312	0.00E+00	0.00E+00	0.00E+00	8.63E-06	0.1521	3.4264	0.2075	2.6701
Acat1	31.783	1269.536	15.7302	1.54E-24	28.9174	470.3443	7.7973	0.00E+00	0.0124	30.9803	0.0244	0.0166	27.2233	0.0578	0.4177	-0.1865	1.2472	0.00E+00	0.00E+00	0.00E+00	1.07E-05	0.3822	2.0419	0.4505	1.7429
Tpd52l2	30.7435	1023.1929	7.6772	4.11E-17	29.0248	273.9039	2.5328	9.19E-11	0.0075	29.8368	0.0292	0.0093	26.2227	0.0958	0.3024	-0.1863	1.7136	0.00E+00	0.00E+00	0.00E+00	2.23E-05	0.2237	2.7992	0.2417	2.5358
Sp140	29.0035	2157.6571	14.4983	1.10E-12	26.3766	546.3855	7.0046	3.74E-20	0.0067	28.6116	0.0133	0.0128	25.1549	0.0461	0.9325	-0.1858	1.7955	0.00E+00	0.00E+00	0.00E+00	1.22E-10	0.1918	3.0686	0.3221	2.1507
Rps27a	58.7742	8897.6715	434.1209	0.00E+00	52.0744	3732.9743	232.4184	0.00E+00	0.0487	58.3456	0.0066	0.0628	51.316	0.0137	0.368	-0.1852	1.0576	0.00E+00	0.00E+00	0.00E+00	0.00E+00	2.8414	0.3868	3.1935	0.2784
B230208H11Rik	28.7905	2745.1478	34.1604	0.00E+00	26.0934	640.3635	10.3378	0.00E+00	0.0124	28.483	0.0104	0.0161	25.0525	0.0396	0.3729	-0.1851	1.9267	0.00E+00	0.00E+00	0.00E+00	1.05E-04	0.3547	2.266	0.404	1.9936
Ebi3	30.702	1581.6167	18.3842	0.00E+00	27.0599	1266.0779	17.908	0.00E+00	0.0116	30.0991	0.0191	0.0142	26.474	0.0209	0.2845	-0.1851	0.1347	0.00E+00	0.00E+00	0.00E+00	1.68E-04	0.349	2.2665	0.3726	2.0227
Smim4	30.9502	672.3327	5.747	1.53E-15	27.253	583.3788	8.6996	1.30E-25	0.0086	29.569	0.044	0.0149	26.0192	0.0446	0.7997	-0.1845	0.0206	0.00E+00	0.00E+00	5.39E-19	2.38E-12	0.2522	2.5872	0.3872	1.8808
Riok3	26.9826	774.745	8.451	3.59E-25	25.3914	235.7468	3.3925	2.31E-19	0.0109	26.0475	0.0339	0.0144	22.9218	0.0972	0.4042	-0.1844	1.519	0.00E+00	0.00E+00	0.00E+00	1.82E-05	0.2822	2.5067	0.3299	2.0857
Triobp	31.9706	956.0967	11.3747	0.00E+00	28.9362	464.0236	7.2653	0.00E+00	0.0119	30.914	0.0325	0.0157	27.2146	0.0587	0.3989	-0.1839	0.854	0.00E+00	0.00E+00	0.00E+00	1.68E-05	0.3662	2.1415	0.4246	1.8273
Wash1	30.5963	639.7657	4.7086	2.67E-16	27.359	420.4745	4.9106	3.83E-18	0.0074	29.1655	0.0456	0.0117	25.6758	0.061	0.6658	-0.1839	0.4216	0.00E+00	0.00E+00	0.00E+00	2.31E-07	0.2125	2.8936	0.2994	2.206
2010107E04Rik	32.1534	892.982	10.2912	1.14E-26	28.3253	796.5095	13.2767	0.00E+00	0.0115	31.0166	0.0348	0.0167	27.3324	0.0343	0.5369	-0.1824	-0.0215	0.00E+00	0.00E+00	4.81E-13	3.58E-08	0.3552	2.1464	0.4519	1.7275
Vamp3	30.8024	3153.7799	21.4711	4.00E-13	27.2873	1840.2627	16.4623	3.10E-14	0.0068	30.4885	0.0097	0.009	26.8771	0.0146	0.4024	-0.1819	0.5913	0.00E+00	0.00E+00	0.00E+00	3.28E-05	0.2075	2.9299	0.2405	2.5017
Dld	31.6762	2166.3906	13.447	2.54E-08	29.1162	505.5591	4.5209	2.18E-10	0.0062	31.1964	0.0144	0.009	27.5141	0.0544	0.5275	-0.1812	1.9189	0.00E+00	0.00E+00	0.00E+00	1.17E-05	0.1933	3.0211	0.2463	2.4097
Taf12	32.9218	1941.3119	12.7249	5.70E-17	29.2776	1143.0995	10.2419	2.01E-14	0.0066	32.345	0.0167	0.009	28.5393	0.0251	0.4497	-0.1806	0.5894	0.00E+00	0.00E+00	0.00E+00	3.31E-05	0.2103	2.9235	0.2554	2.4571
Stfa2l1	29.2113	2363.6257	11.9011	8.04E-12	26.2908	801.1421	13.3537	0.00E+00	0.005	28.836	0.0123	0.0167	25.4473	0.0319	1.7315	-0.1804	1.3772	0.00E+00	0.00E+00	0.00E+00	8.35E-18	0.1447	3.9693	0.424	2.2754
Sf3b2	29.7124	1021.3369	16.339	0.00E+00	27.8155	303.3785	7.6931	0.00E+00	0.016	28.8508	0.0284	0.0255	25.4681	0.084	0.6726	-0.1799	1.5637	0.00E+00	0.00E+00	0.00E+00	2.71E-20	0.4607	1.8749	0.6472	1.3952
Ypel5	31.0659	1361.8035	8.4462	3.69E-13	28.2574	546.4536	4.2417	3.67E-12	0.0062	30.3596	0.0223	0.0078	26.8474	0.0492	0.3223	-0.1774	1.1408	0.00E+00	0.00E+00	0.00E+00	1.01E-05	0.1882	3.1069	0.2075	2.7834
S100a6	23.0772	251.7714	10.9494	0.00E+00	19.8579	326.9389	25.7156	0.00E+00	0.0435	21.1164	0.0843	0.0783	18.6851	0.0585	0.8491	-0.1765	-0.5267	0.00E+00	0.00E+00	0.00E+00	0.00E+00	0.9143	1.4476	1.4613	1.0794
Dctn1	31.5079	2510.3683	13.1308	2.75E-08	28.3501	969.3274	8.4337	2.99E-15	0.0052	31.1061	0.0125	0.0087	27.5291	0.0284	0.7374	-0.1762	1.1892	0.00E+00	0.00E+00	0.00E+00	6.80E-07	0.1626	3.3033	0.2397	2.4366
Hmgcl	27.9984	1311.3914	8.3685	1.23E-11	26.0169	362.2661	3.3383	1.07E-13	0.0064	27.39	0.021	0.0092	24.2509	0.0669	0.535	-0.1756	1.6737	0.00E+00	0.00E+00	0.00E+00	1.79E-05	0.1732	3.2682	0.2222	2.7239
Mtdh	28.1294	1048.2114	17.5838	0.00E+00	25.87	392.4058	9.363	0.00E+00	0.0168	27.3698	0.0261	0.0239	24.2432	0.0618	0.5062	-0.175	1.2449	0.00E+00	0.00E+00	0.00E+00	6.91E-11	0.4559	1.9286	0.5759	1.5402
Palm	28.9245	644.302	5.2117	2.38E-19	25.4711	655.5292	6.5864	7.52E-13	0.0081	27.6543	0.0429	0.01	24.4992	0.0375	0.3071	-0.1748	-0.1929	0.00E+00	0.00E+00	0.00E+00	3.01E-05	0.222	2.87	0.2457	2.4399
Nsfl1c	29.9397	530.2489	3.3915	5.74E-08	26.3142	555.8663	4.7085	8.56E-10	0.0064	28.3216	0.0535	0.0085	25.1082	0.0452	0.4079	-0.1737	-0.2448	0.00E+00	0.00E+00	0.00E+00	2.39E-05	0.1806	3.1027	0.2118	2.6306
Arl11	30.6801	888.0982	5.8392	4.87E-16	26.8732	1220.9071	14.9009	7.02E-19	0.0066	29.6363	0.0334	0.0122	26.2759	0.0216	0.8874	-0.1736	-0.625	0.00E+00	0.00E+00	0.00E+00	4.36E-10	0.1944	3.1107	0.3198	2.1734
Ndufaf3	30.8565	1308.0266	11.5312	7.64E-20	28.1556	535.4555	6.1342	5.80E-17	0.0088	30.1373	0.0231	0.0115	26.734	0.0499	0.3794	-0.1729	1.1136	0.00E+00	0.00E+00	0.00E+00	6.22E-05	0.2659	2.5864	0.3062	2.2324
Rab6a	32.344	1935.1139	24.3214	0.00E+00	28.9138	1180.7952	17.2687	0.00E+00	0.0126	31.7862	0.0164	0.0147	28.2029	0.0238	0.2213	-0.1726	0.5385	0.00E+00	0.00E+00	0.00E+00	1.65E-04	0.3965	2.0587	0.4095	1.8671
Apoe	20.4108	186.5218	5.955	0.00E+00	17.9033	191.2078	7.9434	0.00E+00	0.0319	18.3552	0.1	0.0416	16.2891	0.0896	0.3844	-0.1723	-0.1586	0.00E+00	0.00E+00	1.80E-22	3.35E-04	0.5843	2.1582	0.6774	2.0328
Sell	30.7053	1112.4529	24.2458	0.00E+00	27.2406	1014.3507	27.175	0.00E+00	0.0218	29.8518	0.0269	0.0268	26.5072	0.0262	0.2961	-0.1714	-0.036	0.00E+00	0.00E+00	8.26E-07	1.38E-05	0.6443	1.5726	0.7051	1.3737
Arl6ip6	31.4814	1184.248	11.7413	1.11E-23	27.8083	1348.6645	15.8461	8.87E-17	0.0099	30.6457	0.0259	0.0118	27.2299	0.0202	0.2441	-0.1705	-0.3583	0.00E+00	0.00E+00	0.00E+00	8.47E-05	0.3033	2.3972	0.3198	2.1469
Mpdu1	29.7005	2167.1176	13.6488	3.87E-15	26.771	991.2368	10.1143	2.51E-15	0.0063	29.2828	0.0135	0.0102	26.0521	0.0264	0.6941	-0.1687	0.9627	0.00E+00	0.00E+00	0.00E+00	7.20E-07	0.1839	3.1437	0.2653	2.3532
Rrbp1	29.2267	1095.5239	6.8825	8.93E-14	25.7443	1585.7929	25.3247	2.78E-26	0.0063	28.4431	0.0261	0.0159	25.3168	0.0161	1.3432	-0.168	-0.6993	0.00E+00	0.00E+00	0.00E+00	1.67E-25	0.1777	3.2573	0.4021	1.9235
Rbm38	28.0059	1054.1417	11.7724	1.93E-23	27.4695	211.48	3.273	0.00E+00	0.0112	27.2632	0.0259	0.0155	24.2815	0.1149	0.4723	-0.1671	2.1479	0.00E+00	0.00E+00	0.00E+00	7.88E-06	0.3032	2.4039	0.3739	1.9948
Dnaja2	29.2594	1254.1549	17.1704	0.00E+00	26.6706	575.689	10.146	0.00E+00	0.0137	28.5682	0.0229	0.0176	25.4601	0.0446	0.3653	-0.1662	0.9597	0.00E+00	0.00E+00	0.00E+00	4.44E-06	0.3889	2.063	0.4465	1.7322
Hmga1	30.4603	540.0264	4.1831	1.10E-12	27.11	503.6682	4.9216	6.31E-16	0.0077	28.8211	0.0534	0.0098	25.7233	0.0511	0.3356	-0.164	-0.0647	0.00E+00	0.00E+00	1.96E-24	4.75E-05	0.2231	2.692	0.2521	2.3136
Nucb2	30.4761	558.7021	5.4835	1.00E-21	29.9478	186.6029	2.3637	1.35E-21	0.0098	28.8728	0.0517	0.0127	25.7935	0.1382	0.3696	-0.1627	1.4183	0.00E+00	0.00E+00	0.00E+00	3.10E-05	0.2817	2.4712	0.3262	2.085
Flot2	29.4417	954.4762	11.5358	0.00E+00	27.8145	312.5429	5.1307	0.00E+00	0.0121	28.541	0.0299	0.0164	25.5016	0.0818	0.4411	-0.1624	1.4499	0.00E+00	0.00E+00	0.00E+00	5.52E-06	0.3439	2.2267	0.4141	1.8585
Ssr3	31.2868	3122.4682	24.2588	9.36E-18	28.2268	1404.9588	17.0435	5.89E-20	0.0078	30.9505	0.0099	0.0121	27.6568	0.0199	0.6392	-0.1623	1.0013	0.00E+00	0.00E+00	0.00E+00	4.52E-08	0.2399	2.686	0.335	2.0551
Fosb	31.3787	1711.5887	27.7758	0.00E+00	29.2832	465.7094	13.1967	0.00E+00	0.0163	30.7965	0.018	0.0283	27.5251	0.0595	0.7994	-0.162	1.7261	0.00E+00	0.00E+00	0.00E+00	0.00E+00	0.4988	1.8723	0.7788	1.3104
Cyth4	29.9475	1371.9385	9.4664	3.13E-15	27.4157	599.4072	7.3499	2.04E-24	0.0069	29.2842	0.0214	0.0122	26.1813	0.044	0.8238	-0.1616	1.0431	0.00E+00	0.00E+00	0.00E+00	3.73E-09	0.2012	2.9992	0.3185	2.1753
Azin1	31.0881	2290.4608	13.5215	1.12E-09	28.8592	544.4564	3.9195	5.65E-08	0.0059	30.6491	0.0135	0.0072	27.4022	0.0504	0.2929	-0.1616	1.9042	0.00E+00	0.00E+00	0.00E+00	8.65E-06	0.1799	3.0762	0.1973	2.773
Mrpl36	32.61	1305.0593	12.1323	8.87E-22	29.3218	942.4763	10.9154	7.18E-20	0.0093	31.7821	0.0243	0.0116	28.4264	0.0302	0.315	-0.161	0.3102	0.00E+00	0.00E+00	0.00E+00	7.80E-05	0.2933	2.4363	0.3295	2.1123
Ero1l	29.9838	1318.0749	11.6423	3.97E-17	27.4346	612.7009	7.3403	5.26E-18	0.0089	29.3103	0.0223	0.012	26.2444	0.0429	0.4373	-0.1594	0.9467	0.00E+00	0.00E+00	0.00E+00	1.31E-05	0.2586	2.5725	0.3141	2.1111
Dcxr	29.564	1599.916	17.0054	0.00E+00	26.6929	992.754	12.6051	8.04E-21	0.0106	29.0078	0.0181	0.0127	25.9791	0.0262	0.2562	-0.1591	0.5301	0.00E+00	0.00E+00	0.00E+00	7.52E-05	0.3063	2.4475	0.3284	2.1455
Tmsb4x	71.2713	6962.4451	482.9955	0.00E+00	64.0808	4476.7733	357.5566	0.00E+00	0.0699	70.489	0.0101	0.0802	63.1369	0.0141	0.1999	-0.1589	0.4804	0.00E+00	0.00E+00	0.00E+00	9.47E-27	4.8683	0.1305	5.0356	0.0973
Bzw1	32.0434	2952.6928	90.4036	0.00E+00	29.6829	660.3535	23.3702	0.00E+00	0.0307	31.6728	0.0107	0.0355	28.3867	0.043	0.21	-0.158	2.0026	0.00E+00	0.00E+00	0.00E+00	5.55E-05	0.9603	1.1506	1.0032	1.0344
Reep3	29.7657	3228.1436	20.1979	4.74E-15	27.9119	507.6119	5.452	9.83E-20	0.0062	29.4821	0.0092	0.0107	26.4353	0.0522	0.7818	-0.1574	2.5012	0.00E+00	0.00E+00	0.00E+00	3.79E-07	0.1846	3.2008	0.2827	2.3859
Pex7	30.0175	793.2661	7.5227	7.07E-21	27.2126	554.5408	7.9279	4.20E-27	0.0095	28.9047	0.0364	0.0143	25.921	0.0467	0.5892	-0.1572	0.3591	0.00E+00	0.00E+00	0.00E+00	1.31E-07	0.2736	2.4759	0.3691	1.9493
Hist1h2ae	28.6118	2396.6205	8.6126	5.80E-04	27.8489	285.8576	3.3903	3.60E-22	0.0036	28.2574	0.0118	0.0118	25.351	0.0889	1.7219	-0.1566	2.9124	0.00E+00	0.00E+00	0.00E+00	1.79E-17	0.1013	4.0992	0.3002	2.3022
Vbp1	29.4054	1695.6956	20.0941	2.07E-26	26.738	861.2167	13.3848	0.00E+00	0.0119	28.8829	0.017	0.0156	25.9265	0.0301	0.3907	-0.1558	0.8226	0.00E+00	0.00E+00	0.00E+00	1.65E-05	0.3405	2.2004	0.4031	1.8565
Gsr	55.2358	6749.952	391.7903	0.00E+00	50.1464	2705.4124	177.8363	0.00E+00	0.0582	54.7529	0.0081	0.0661	49.2001	0.0182	0.183	-0.1543	1.1649	0.00E+00	0.00E+00	0.00E+00	3.07E-06	3.1791	0.295	3.233	0.2291
Nt5c3	31.3565	1707.3779	10.785	3.68E-11	27.9734	2615.5137	20.1351	2.75E-11	0.0063	30.776	0.018	0.0077	27.6587	0.0107	0.2804	-0.1541	-0.7576	0.00E+00	0.00E+00	0.00E+00	1.65E-05	0.1936	2.9938	0.2122	2.669
Sod2	28.6531	1157.6032	14.0112	4.39E-25	25.4776	1898.9125	29.1985	0.00E+00	0.0121	27.9442	0.0242	0.0154	25.1262	0.0133	0.3447	-0.1534	-0.8666	0.00E+00	0.00E+00	0.00E+00	5.49E-05	0.3378	2.2662	0.3864	1.9623
Cdk9	29.6587	1476.2499	15.1735	9.49E-24	27.28	630.0605	7.4299	5.40E-19	0.0102	29.0556	0.0199	0.0118	26.1294	0.0416	0.2021	-0.1531	1.0617	0.00E+00	0.00E+00	0.00E+00	7.08E-05	0.2977	2.4661	0.308	2.2488
Ppp6c	28.6354	367.5049	4.5401	8.60E-22	26.6591	229.0503	3.8333	0.00E+00	0.0124	26.5306	0.0723	0.0167	23.862	0.1044	0.4364	-0.1529	0.5286	0.00E+00	0.00E+00	0.00E+00	9.88E-07	0.3258	2.2737	0.3989	1.8497
Ppa2	31.7726	949.6514	4.6677	3.09E-09	28.2187	1434.4799	10.8746	3.73E-11	0.0049	30.721	0.0323	0.0076	27.6565	0.0193	0.6237	-0.1516	-0.7463	0.00E+00	0.00E+00	0.00E+00	7.98E-06	0.1503	3.4649	0.2087	2.7014
Actn1	32.6662	2486.6906	15.245	6.30E-12	29.9992	908.4089	6.2113	2.33E-09	0.0061	32.2243	0.013	0.0068	29.024	0.0319	0.1563	-0.1509	1.3025	0.00E+00	0.00E+00	0.00E+00	1.77E-06	0.1974	3.0314	0.1986	2.8447
Lrrc58	28.7202	1049.413	25.8695	0.00E+00	26.8638	402.8759	11.7702	0.00E+00	0.0246	27.9371	0.0267	0.0292	25.1683	0.0626	0.2461	-0.1506	1.2291	0.00E+00	0.00E+00	0.00E+00	5.97E-05	0.6861	1.4495	0.7337	1.2908
Fam107b	31.1069	1077.7521	31.2722	0.00E+00	28.967	457.7888	14.9252	0.00E+00	0.0292	30.2162	0.028	0.0328	27.2235	0.0594	0.1677	-0.1505	1.0856	0.00E+00	0.00E+00	0.00E+00	2.09E-07	0.8761	1.2481	0.888	1.1139
Gpbp1	30.3166	613.2486	6.0633	3.69E-23	28.8242	270.339	3.6155	5.66E-24	0.0099	28.8683	0.0471	0.0134	26.0192	0.0965	0.4336	-0.1499	1.0338	0.00E+00	0.00E+00	0.00E+00	9.57E-06	0.2844	2.4622	0.3463	2.0324
Dram1	32.586	535.1196	2.6603	7.07E-10	29.4983	457.3165	3.6395	2.08E-13	0.005	30.6829	0.0575	0.008	27.6842	0.0604	0.6878	-0.1484	0.0711	0.00E+00	0.00E+00	1.91E-13	4.71E-06	0.1516	3.4684	0.2194	2.6453
Fam192a	33.4718	1692.2779	8.328	3.13E-10	31.2474	568.2899	4.4239	9.91E-11	0.0049	32.7894	0.0194	0.0078	29.5965	0.0521	0.6611	-0.1478	1.4273	0.00E+00	0.00E+00	0.00E+00	3.86E-06	0.1593	3.3928	0.229	2.594
1700097N02Rik	27.6788	1256.7639	12.7719	5.51E-24	25.4173	636.4211	9.571	1.65E-23	0.0101	27.0648	0.0216	0.015	24.4295	0.0384	0.5696	-0.1478	0.8272	0.00E+00	0.00E+00	0.00E+00	4.19E-07	0.2734	2.5902	0.3667	2.0544
Rpn1	27.7426	2079.5458	24.0536	2.60E-27	25.4638	847.2615	12.59	5.56E-25	0.0116	27.366	0.0132	0.0148	24.7085	0.0293	0.3608	-0.1474	1.1531	0.00E+00	0.00E+00	0.00E+00	2.54E-05	0.3154	2.3319	0.3662	1.9544
Rnf166	29.3723	1437.338	24.6998	0.00E+00	27.4507	497.9777	10.7703	0.00E+00	0.0172	28.7661	0.0201	0.0216	25.9915	0.0524	0.331	-0.1463	1.3836	0.00E+00	0.00E+00	0.00E+00	2.68E-06	0.4938	1.8278	0.5598	1.5617
Psmc2	31.617	2986.8735	38.7936	0.00E+00	28.7851	1603.2044	27.1498	0.00E+00	0.013	31.2716	0.0105	0.0169	28.2574	0.0177	0.3813	-0.1462	0.7542	0.00E+00	0.00E+00	0.00E+00	1.97E-06	0.4066	2.0054	0.477	1.676
Ndufa10	29.6771	1708.8276	24.6319	0.00E+00	27.2097	852.1248	14.9969	0.00E+00	0.0144	29.1608	0.0171	0.0176	26.3597	0.0309	0.2906	-0.1457	0.8556	0.00E+00	0.00E+00	0.00E+00	2.63E-05	0.4215	1.9712	0.4637	1.6949
Rilpl2	29.9255	739.6541	8.2017	1.31E-23	27.1679	607.7918	8.9871	0.00E+00	0.0111	28.7452	0.039	0.0148	25.9903	0.0429	0.4146	-0.1453	0.1405	0.00E+00	0.00E+00	0.00E+00	5.43E-06	0.3181	2.3693	0.3829	1.9625
Tprgl	29.5656	1661.018	33.2652	0.00E+00	27.7831	488.6395	11.1018	0.00E+00	0.02	29.0392	0.0175	0.0227	26.2574	0.0539	0.1808	-0.1453	1.6244	0.00E+00	0.00E+00	0.00E+00	4.86E-04	0.5821	1.6478	0.5936	1.5187
Mrpl21	30.1627	1929.5884	16.8871	3.81E-21	28.3431	511.9685	4.9587	8.89E-16	0.0087	29.6813	0.0155	0.0097	26.8391	0.0524	0.1509	-0.1452	1.7607	0.00E+00	0.00E+00	0.00E+00	3.05E-05	0.2581	2.6404	0.2587	2.3945
Rbm39	31.55	1302.3364	50.6459	0.00E+00	28.9753	725.7167	32.2587	0.00E+00	0.0389	30.7873	0.0236	0.0445	27.8472	0.0384	0.1937	-0.1448	0.6989	0.00E+00	0.00E+00	0.00E+00	1.24E-07	1.1933	0.9928	1.2383	0.8634
Smim5	30.3974	1324.917	15.396	0.00E+00	27.6646	968.8944	15.4963	0.00E+00	0.0116	29.6961	0.0225	0.016	26.8731	0.0277	0.462	-0.1441	0.3054	0.00E+00	0.00E+00	0.00E+00	1.34E-06	0.3435	2.3236	0.4274	1.8954
Slc3a2	28.9314	509.8003	6.6983	3.11E-27	26.451	394.3618	6.2662	0.00E+00	0.0131	27.3698	0.0538	0.0159	24.7684	0.0629	0.2769	-0.1441	0.2267	0.00E+00	0.00E+00	0.00E+00	1.31E-04	0.3591	2.1862	0.3923	1.9249
Lsm10	32.231	2593.2053	13.3648	3.87E-09	29.0928	2969.2972	23.4662	6.58E-12	0.0051	31.8137	0.0124	0.0079	28.8002	0.0097	0.6233	-0.1436	-0.3505	0.00E+00	0.00E+00	0.00E+00	7.77E-06	0.1635	3.4254	0.2288	2.6613
Rab5c	29.4698	1424.3032	29.8964	0.00E+00	27.1833	680.2869	15.8525	0.00E+00	0.021	28.8552	0.0203	0.0233	26.1265	0.0385	0.1509	-0.1433	0.9231	0.00E+00	0.00E+00	0.00E+00	2.05E-04	0.6045	1.5928	0.6086	1.4554
Ergic3	31.853	1321.0501	16.4749	0.00E+00	28.982	997.5207	14.0827	0.00E+00	0.0125	31.0765	0.0235	0.0141	28.1382	0.0284	0.1752	-0.1433	0.2709	0.00E+00	0.00E+00	0.00E+00	1.50E-04	0.3847	2.1078	0.3962	1.8815
Arl6ip1	29.5163	646.4406	23.9041	0.00E+00	27.2104	422.0453	17.914	0.00E+00	0.0371	28.2088	0.0436	0.0426	25.5453	0.0605	0.1969	-0.1431	0.4733	0.00E+00	0.00E+00	0.00E+00	5.32E-05	1.0419	1.1676	1.0814	1.0597
Ndufa3	32.8698	2592.3175	47.0957	0.00E+00	30.5341	795.1912	18.3973	0.00E+00	0.0182	32.4346	0.0125	0.0232	29.3907	0.0369	0.3492	-0.1422	1.5611	0.00E+00	0.00E+00	0.00E+00	5.91E-09	0.5845	1.5845	0.6792	1.3213
Snrnp25	31.724	1240.0281	12.315	5.54E-27	28.5354	1636.85	22.2085	1.13E-22	0.01	30.9141	0.0249	0.0136	28.0252	0.0172	0.4403	-0.1415	-0.5356	0.00E+00	0.00E+00	0.00E+00	5.04E-07	0.3063	2.3908	0.3786	1.9135
Srrm1	31.6178	1678.3998	15.8112	4.79E-22	29.0567	907.229	14.1945	0.00E+00	0.0094	31.0315	0.0185	0.0156	28.1373	0.0311	0.7312	-0.1413	0.7469	0.00E+00	0.00E+00	0.00E+00	6.09E-13	0.2933	2.4529	0.4392	1.8071
Tmem203	29.8152	2348.3805	15.4331	2.21E-12	28.0881	551.0141	4.3209	1.15E-11	0.0066	29.4311	0.0126	0.0078	26.7071	0.0485	0.2558	-0.1401	1.9503	0.00E+00	0.00E+00	0.00E+00	9.82E-06	0.1935	3.0848	0.2088	2.7492
Eif3f	36.4478	3136.9185	145.0476	0.00E+00	33.1919	2276.835	126.8851	0.00E+00	0.0462	36.0058	0.0115	0.0559	32.6925	0.0143	0.2754	-0.1393	0.3164	0.00E+00	0.00E+00	0.00E+00	1.73E-10	1.657	0.765	1.823	0.6129
Pex2	30.3122	1617.2422	16.8762	2.32E-20	27.9228	831.6525	12.4534	2.61E-26	0.0104	29.7225	0.0185	0.015	27.0024	0.0325	0.5269	-0.1385	0.8108	0.00E+00	0.00E+00	0.00E+00	3.23E-08	0.3067	2.3357	0.4043	1.8428
Smc3	29.4917	1867.8547	14.4849	4.72E-14	28.0461	447.173	5.6964	9.70E-23	0.0078	29.0177	0.0156	0.0127	26.3726	0.0591	0.7174	-0.1379	1.9248	0.00E+00	0.00E+00	0.00E+00	2.44E-09	0.2253	2.7873	0.3354	2.0578
Zbtb8os	29.9423	984.9013	6.1907	2.65E-12	29.3716	264.7694	1.8871	2.02E-07	0.0063	29.0411	0.0296	0.0071	26.4287	0.0998	0.1833	-0.136	1.7545	0.00E+00	0.00E+00	0.00E+00	5.69E-06	0.1824	3.1235	0.1877	2.8383
Eif3k	31.4201	2664.0729	131.2363	0.00E+00	30.683	358.3535	20.1251	0.00E+00	0.0493	31.0262	0.0117	0.0564	28.2408	0.0787	0.1936	-0.1357	2.7558	0.00E+00	0.00E+00	0.00E+00	3.16E-07	1.5196	0.8185	1.5799	0.7061
Tmem256	31.368	1707.7504	43.0101	0.00E+00	28.6568	1295.3209	39.5818	0.00E+00	0.0253	30.7809	0.018	0.0305	28.0188	0.0217	0.2713	-0.1356	0.2705	0.00E+00	0.00E+00	0.00E+00	2.57E-07	0.7725	1.3471	0.8521	1.157
Prelid1	30.1225	1197.4261	22.4286	0.00E+00	27.1614	1745.5617	52.0133	0.00E+00	0.0187	29.3653	0.0246	0.0298	26.731	0.0153	0.673	-0.1356	-0.6832	0.00E+00	0.00E+00	0.00E+00	0.00E+00	0.5472	1.7362	0.7978	1.2286
Snx10	30.8209	1837.0861	13.2549	6.91E-17	29.4294	445.9069	4.3107	8.73E-16	0.0072	30.2996	0.0166	0.0097	27.5837	0.0619	0.4232	-0.1355	1.9012	0.00E+00	0.00E+00	0.00E+00	2.77E-05	0.2185	2.9193	0.2663	2.4327
Emb	28.9194	1189.9932	46.1707	0.00E+00	26.8982	580.5397	27.7467	0.00E+00	0.0388	28.2232	0.0238	0.0478	25.6981	0.0443	0.3003	-0.1352	0.8997	0.00E+00	0.00E+00	0.00E+00	1.14E-07	1.0952	1.1513	1.2273	0.9897
Eci2	30.7669	2478.742	21.9722	4.81E-18	29.2999	497.0265	6.1068	3.72E-23	0.0088	30.365	0.0123	0.0123	27.6507	0.0557	0.4751	-0.1351	2.1779	0.00E+00	0.00E+00	0.00E+00	4.33E-06	0.2673	2.5485	0.3385	2.0647
Ceacam1	28.9123	2081.3501	7.1625	1.52E-03	26.7955	836.9085	9.3008	2.94E-20	0.0034	28.4969	0.0137	0.0111	25.9499	0.031	1.694	-0.1351	1.1775	0.00E+00	0.00E+00	0.00E+00	1.20E-16	0.0983	4.4119	0.2874	2.3592
Pxn	30.3569	2059.432	12.9107	7.47E-14	28.057	959.1864	7.9987	1.50E-09	0.0063	29.896	0.0146	0.0083	27.2415	0.0286	0.4127	-0.1341	0.9699	0.00E+00	0.00E+00	0.00E+00	2.47E-05	0.1864	3.1012	0.2266	2.5964
Atp5l	35.9318	3528.2624	176.8897	0.00E+00	35.7856	348.9433	19.7898	0.00E+00	0.0501	35.5591	0.0101	0.0569	32.4093	0.0927	0.1853	-0.1338	3.1956	0.00E+00	0.00E+00	0.00E+00	4.53E-09	1.7881	0.6726	1.8202	0.574
Yipf1	30.9332	1017.0396	5.8203	5.11E-10	28.0363	1143.3527	9.0968	1.76E-14	0.0057	30.0004	0.0295	0.0079	27.3521	0.024	0.4714	-0.1333	-0.2948	0.00E+00	0.00E+00	0.00E+00	1.57E-05	0.171	3.3153	0.2178	2.6934
Mar-07	32.6294	457.2714	3.0295	7.75E-14	28.5224	1064.0803	9.1624	5.81E-12	0.0066	30.4368	0.0666	0.0086	27.768	0.0261	0.3811	-0.1324	-1.3529	0.00E+00	0.00E+00	0.00E+00	3.00E-05	0.2012	2.9846	0.2387	2.5325
Slc8b1	31.0015	898.2647	6.4583	7.96E-12	28.0347	1133.63	13.3041	1.43E-20	0.0072	29.9492	0.0333	0.0117	27.3313	0.0242	0.7014	-0.132	-0.4602	0.00E+00	0.00E+00	0.00E+00	1.14E-08	0.2144	2.8972	0.3171	2.1439
Trim28	31.6677	1299.203	7.6108	1.46E-10	28.5714	2378.174	19.5596	8.39E-11	0.0059	30.8981	0.0238	0.0082	28.2106	0.0119	0.4883	-0.1313	-1.0029	0.00E+00	0.00E+00	0.00E+00	8.07E-06	0.1801	3.0909	0.2313	2.4209
Bckdha	27.8737	1350.5023	20.443	0.00E+00	27.1887	303.4013	6.4299	0.00E+00	0.0151	27.3028	0.0203	0.0212	24.9357	0.0822	0.4877	-0.1308	2.0179	0.00E+00	0.00E+00	0.00E+00	5.54E-10	0.4143	2.0283	0.5267	1.6192
Rfc5	28.5429	779.3314	6.3146	2.05E-13	26.5598	471.7301	4.6343	2.60E-08	0.0081	27.5023	0.0353	0.0098	25.1274	0.0534	0.2741	-0.1303	0.5984	0.00E+00	0.00E+00	0.00E+00	3.87E-05	0.2203	2.7627	0.2465	2.3902
Herpud1	27.2614	800.2285	13.3474	0.00E+00	25.6409	404.212	8.0007	0.00E+00	0.0167	26.3472	0.0329	0.0198	24.0947	0.0596	0.2485	-0.1289	0.8547	0.00E+00	0.00E+00	0.00E+00	1.82E-05	0.4384	1.9651	0.4751	1.7036
Atp6v1h	30.9171	1946.7281	13.1765	1.12E-12	28.2025	2448.8585	22.9769	1.27E-15	0.0068	30.4267	0.0156	0.0094	27.8695	0.0114	0.4693	-0.1267	-0.4553	0.00E+00	0.00E+00	0.00E+00	2.37E-05	0.2066	2.8721	0.2611	2.3858
Trabd	29.5481	2043.3109	14.4675	2.07E-17	27.6274	785.8721	7.5988	2.92E-19	0.0071	29.1132	0.0143	0.0097	26.6772	0.034	0.4506	-0.1261	1.2512	0.00E+00	0.00E+00	0.00E+00	1.64E-05	0.206	2.955	0.2575	2.4112
Eif3c	31.0751	1635.1555	10.4531	2.15E-11	29.1367	688.5593	7.9575	2.82E-19	0.0064	30.4795	0.0186	0.0116	27.9331	0.0405	0.8588	-0.1259	1.1194	0.00E+00	0.00E+00	0.00E+00	8.25E-11	0.1954	2.9666	0.3212	2.1019
Mapre1	29.326	521.906	10.5998	0.00E+00	26.1317	982.265	23.8194	0.00E+00	0.0203	27.7469	0.0532	0.0242	25.4406	0.0261	0.2518	-0.1252	-1.0275	0.00E+00	0.00E+00	0.00E+00	2.79E-05	0.5612	1.6514	0.6155	1.4463
Mpst	28.5414	999.2356	6.7979	1.95E-13	27.1579	403.7828	4.4071	2.46E-17	0.0068	27.7329	0.0278	0.0109	25.4306	0.063	0.6829	-0.125	1.1817	0.00E+00	0.00E+00	0.00E+00	3.26E-07	0.1883	3.1198	0.2766	2.3207
Hcfc1r1	29.8448	2081.1099	16.809	1.10E-14	27.742	999.6107	10.8398	1.66E-23	0.0081	29.4108	0.0142	0.0108	26.9807	0.027	0.4254	-0.1244	0.9342	0.00E+00	0.00E+00	0.00E+00	2.58E-05	0.2371	2.8149	0.2916	2.3359
Pdia4	30.3005	1897.2195	14.7628	4.16E-13	28.0925	1090.9574	12.3863	4.66E-20	0.0078	29.8083	0.0158	0.0113	27.371	0.0252	0.5446	-0.1231	0.6772	0.00E+00	0.00E+00	0.00E+00	5.93E-07	0.2317	2.7506	0.3103	2.1403
Cd300a	27.928	2677.6071	24.4948	1.26E-22	26.4002	666.0881	9.4236	0.00E+00	0.0091	27.6223	0.0105	0.0141	25.3741	0.0381	0.6341	-0.1225	1.8653	0.00E+00	0.00E+00	0.00E+00	7.00E-08	0.2523	2.7563	0.3565	2.1135
Pym1	30.0856	1236.8814	9.3507	1.86E-17	28.5072	508.1611	4.4726	6.80E-13	0.0076	29.3611	0.0238	0.0088	26.9726	0.0531	0.2203	-0.1224	1.1603	0.00E+00	0.00E+00	0.00E+00	2.93E-05	0.2224	2.869	0.2368	2.5035
Ost4	30.2858	762.4883	18.2291	0.00E+00	28.5096	437.2687	11.5619	0.00E+00	0.0239	29.1141	0.0382	0.0265	26.7487	0.0611	0.1467	-0.1222	0.6786	0.00E+00	0.00E+00	0.00E+00	2.24E-04	0.6945	1.4296	0.7059	1.3079
Dnajc15	30.2186	1939.9167	23.8574	0.00E+00	27.7081	2111.8828	28.4739	2.39E-22	0.0123	29.7301	0.0153	0.0135	27.3387	0.013	0.1302	-0.121	-0.2381	0.00E+00	0.00E+00	0.00E+00	1.61E-04	0.3634	2.1781	0.3696	1.987
Rabac1	30.5048	864.2398	18.8207	0.00E+00	27.607	1448.2284	40.7107	0.00E+00	0.0218	29.4412	0.0342	0.0281	27.0733	0.0188	0.3682	-0.121	-0.8648	0.00E+00	0.00E+00	0.00E+00	2.85E-11	0.6369	1.5813	0.7605	1.2979
Dusp11	29.3389	1857.3403	12.2383	2.35E-14	27.4907	787.9788	6.4742	5.39E-15	0.0066	28.8641	0.0156	0.0082	26.5479	0.0339	0.315	-0.1207	1.1218	0.00E+00	0.00E+00	0.00E+00	1.95E-05	0.1894	3.1215	0.2176	2.6956
Atp6v1c1	32.0323	3430.1236	31.4983	1.81E-19	29.5417	2461.3753	24.7493	3.73E-17	0.0092	31.7198	0.0093	0.01	29.1762	0.0119	0.1341	-0.1206	0.3547	0.00E+00	0.00E+00	0.00E+00	5.38E-05	0.2924	2.4023	0.2941	2.2034
Tsen34	31.05	1188.0773	7.3675	5.65E-12	28.4377	1345.5271	9.5117	1.29E-09	0.0062	30.2433	0.0254	0.0071	27.8318	0.0207	0.1938	-0.1199	-0.3002	0.00E+00	0.00E+00	0.00E+00	8.54E-06	0.1867	3.1467	0.1969	2.8087
Rps24	43.3276	5632.6519	266.0222	0.00E+00	40.584	1621.3052	100.8739	0.00E+00	0.0472	42.9868	0.0077	0.0627	39.5644	0.0244	0.4121	-0.1197	1.6694	0.00E+00	0.00E+00	0.00E+00	0.00E+00	2.0379	0.6062	2.4654	0.4313
Acaa2	32.7021	1669.6007	13.7088	8.10E-21	29.9079	2409.7923	21.8454	3.05E-13	0.0083	32.0497	0.0192	0.009	29.5109	0.0123	0.129	-0.1191	-0.6346	3.70E-26	3.04E-24	0.00E+00	2.57E-05	0.2625	2.5528	0.2649	2.3624
Cdkn1c	29.4933	1229.8644	8.3499	6.37E-14	27.203	1035.8949	12.1907	6.17E-24	0.0068	28.7724	0.0234	0.0118	26.4943	0.0256	0.7899	-0.119	0.1326	0.00E+00	0.00E+00	0.00E+00	2.03E-07	0.1935	3.096	0.3109	2.3401
Bak1	32.0121	4250.6528	29.6233	1.37E-15	29.9993	1195.223	10.4503	5.90E-17	0.007	31.7529	0.0075	0.0087	29.2462	0.0245	0.3281	-0.1186	1.7104	0.00E+00	0.00E+00	0.00E+00	3.89E-05	0.2206	2.8016	0.2553	2.3656
Mettl9	31.7432	1353.0578	19.1693	0.00E+00	28.9116	2525.6348	43.6095	0.00E+00	0.0142	31.0009	0.0229	0.0172	28.5562	0.0114	0.2713	-0.1185	-1.001	0.00E+00	0.00E+00	0.00E+00	2.23E-04	0.4404	1.9399	0.487	1.7163
Tom1	29.3596	1802.3363	9.402	1.86E-07	27.2954	1068.2403	8.5453	8.10E-11	0.0052	28.8716	0.0161	0.008	26.6016	0.0249	0.6182	-0.1181	0.6326	0.00E+00	0.00E+00	0.00E+00	7.32E-06	0.1503	3.4463	0.2124	2.6624
Cope	32.5793	1514.8592	58.9569	0.00E+00	29.7927	2280.9834	103.1916	0.00E+00	0.0391	31.8672	0.021	0.0452	29.3881	0.0129	0.21	-0.1168	-0.7023	0.00E+00	0.00E+00	0.00E+00	1.17E-08	1.233	0.9723	1.3261	0.8191
Timm8b	30.7783	663.823	6.7858	5.53E-27	27.5563	1705.5621	24.9578	6.59E-27	0.0102	29.3938	0.0443	0.0146	27.1104	0.0159	0.5168	-0.1167	-1.4781	0.00E+00	0.00E+00	0.00E+00	9.16E-08	0.2994	2.3717	0.3972	1.889
Mrpl14	29.161	1392.1363	12.1239	6.63E-22	27.4187	677.1664	8.9115	2.68E-22	0.0087	28.5448	0.0205	0.0131	26.3355	0.039	0.591	-0.1162	0.9272	0.00E+00	0.00E+00	0.00E+00	4.42E-08	0.2476	2.6995	0.3453	2.0724
Myd88	29.5209	2079.9909	12.9827	9.59E-12	28.003	659.269	6.5005	1.92E-20	0.0062	29.0959	0.0141	0.0099	26.8445	0.0408	0.6634	-0.1162	1.5306	0.00E+00	0.00E+00	0.00E+00	1.46E-06	0.1813	3.2295	0.2639	2.4439
Hint2	32.0792	1389.0436	18.0485	0.00E+00	30.0901	761.4559	12.0818	0.00E+00	0.013	31.3343	0.0225	0.0159	28.922	0.0379	0.2862	-0.1156	0.7519	0.00E+00	0.00E+00	0.00E+00	1.07E-05	0.4044	2.0547	0.4567	1.7447
Prdx3	31.4975	886.8915	7.2282	1.07E-19	28.5361	1773.0801	21.0615	1.00E-20	0.0082	30.3943	0.0343	0.0119	28.0668	0.0159	0.5417	-0.1149	-1.1125	0.00E+00	0.00E+00	0.00E+00	7.85E-07	0.2459	2.6177	0.3331	2.0777
Rpf1	30.0627	3897.9165	30.1549	2.23E-18	29.3387	453.5315	4.1273	2.58E-11	0.0077	29.8134	0.0077	0.0091	27.5358	0.0608	0.2403	-0.1147	2.9759	0.00E+00	0.00E+00	0.00E+00	3.93E-05	0.2302	2.7922	0.2492	2.4316
Ap1m1	31.9691	967.8974	6.8522	1.19E-12	29.3652	1073.5403	11.5798	9.70E-19	0.0071	30.9317	0.0319	0.0108	28.5747	0.0267	0.6051	-0.1143	-0.2581	0.00E+00	0.00E+00	0.00E+00	5.31E-07	0.2191	2.806	0.3085	2.1715
Smim19	29.3071	504.6769	3.3696	1.75E-11	27.5016	368.1829	3.2764	5.72E-15	0.0067	27.6831	0.0548	0.0089	25.5763	0.0695	0.4	-0.1142	0.3432	0.00E+00	0.00E+00	0.00E+00	2.08E-05	0.1844	3.1755	0.2274	2.6466
Ptbp3	28.3333	958.33	8.3681	4.37E-17	26.7765	507.0512	8.472	0.00E+00	0.0087	27.5136	0.0288	0.0167	25.4216	0.0502	0.9389	-0.1141	0.8031	0.00E+00	0.00E+00	0.00E+00	1.54E-21	0.2398	2.7073	0.4244	1.7774
Sdf2l1	30.2152	2226.7957	59.3455	0.00E+00	28.1258	1334.0292	42.8976	0.00E+00	0.0267	29.7971	0.0134	0.0321	27.5331	0.0208	0.2652	-0.114	0.6342	0.00E+00	0.00E+00	0.00E+00	2.78E-06	0.7945	1.3646	0.8835	1.1881
Fau	46.6679	5304.7095	313.1746	0.00E+00	44.7895	937.1253	67.964	0.00E+00	0.0591	46.2343	0.0087	0.0731	42.7237	0.0457	0.3056	-0.1139	2.3899	0.00E+00	0.00E+00	0.00E+00	0.00E+00	2.736	0.3608	3.1049	0.2457
Surf4	28.4825	1338.8708	13.4184	0.00E+00	27.917	336.7064	3.6506	1.32E-18	0.01	27.8723	0.0209	0.0108	25.7668	0.0767	0.1131	-0.1133	1.8778	0.00E+00	0.00E+00	0.00E+00	3.66E-05	0.278	2.5053	0.2786	2.2955
Ubxn4	30.9672	2420.1911	14.0001	1.87E-10	29.2172	870.6915	8.6413	7.76E-19	0.0058	30.5578	0.0127	0.0099	28.2498	0.0324	0.786	-0.1133	1.3494	0.00E+00	0.00E+00	0.00E+00	1.03E-08	0.1762	3.266	0.28	2.3069
Ogfrl1	30.9008	1799.4818	27.3279	0.00E+00	28.5256	1789.3979	36.0287	0.00E+00	0.0152	30.356	0.0169	0.0201	28.0671	0.0157	0.4049	-0.1131	-0.1039	0.00E+00	0.00E+00	0.00E+00	5.58E-10	0.4585	1.9138	0.5665	1.5379
Mrps15	27.9796	2544.2862	26.6976	1.79E-20	26.1881	1129.0102	13.8137	1.47E-19	0.0105	27.6619	0.0109	0.0122	25.578	0.0227	0.2176	-0.113	1.0651	0.00E+00	0.00E+00	0.00E+00	1.03E-04	0.29	2.4284	0.3122	2.1752
Ruvbl2	33.7499	501.2942	3.7615	9.02E-18	31.2227	467.4304	4.4098	2.20E-19	0.0075	31.6104	0.063	0.0094	29.2417	0.0626	0.3286	-0.1124	-0.0098	0.00E+00	0.00E+00	1.07E-26	3.28E-05	0.2369	2.6592	0.2748	2.236
Tmem14c	29.6	2226.7951	54.2296	0.00E+00	27.7612	1021.28	35.2096	0.00E+00	0.0243	29.1939	0.0131	0.0344	27.0125	0.0265	0.5018	-0.112	1.0132	0.00E+00	0.00E+00	0.00E+00	3.53E-25	0.7082	1.4521	0.9295	1.0918
Stt3b	31.9362	1883.8647	14.6261	7.18E-20	30.9465	478.8123	4.7088	5.51E-17	0.0078	31.3823	0.0166	0.0099	29.0524	0.0606	0.3409	-0.1113	1.8656	0.00E+00	0.00E+00	0.00E+00	2.58E-05	0.2427	2.6464	0.2853	2.2053
Rps4x	47.059	5353.922	314.7831	0.00E+00	44.6683	1305.8669	89.7877	0.00E+00	0.0588	46.6172	0.0087	0.0693	43.163	0.033	0.2376	-0.1111	1.9227	0.00E+00	0.00E+00	0.00E+00	9.09E-24	2.732	0.4212	2.9706	0.3419
Unc119	30.0819	1643.5898	40.0867	0.00E+00	29.2565	423.3526	13.4046	0.00E+00	0.0244	29.53	0.018	0.0317	27.3446	0.0646	0.3766	-0.1109	1.8445	0.00E+00	0.00E+00	0.00E+00	7.22E-13	0.721	1.4401	0.8632	1.1711
Kansl2	30.2442	1467.3123	8.6936	4.97E-09	28.2375	972.0672	6.4569	1.75E-08	0.0059	29.6175	0.0202	0.0066	27.4313	0.0282	0.1635	-0.1106	0.484	0.00E+00	0.00E+00	0.00E+00	6.98E-06	0.1754	3.183	0.1827	2.8421
Gtf3a	29.2825	1307.3608	9.2815	1.21E-13	27.5594	714.9087	5.8166	6.37E-13	0.0071	28.6256	0.0219	0.0081	26.5233	0.0371	0.1955	-0.11	0.7602	0.00E+00	0.00E+00	0.00E+00	1.52E-05	0.2019	3.0005	0.215	2.6713
Man2b1	28.4973	906.0868	14.7655	0.00E+00	26.7243	604.8161	16.1794	0.00E+00	0.0163	27.6071	0.0305	0.0268	25.5803	0.0423	0.7172	-0.11	0.4708	0.00E+00	0.00E+00	0.00E+00	0.00E+00	0.4496	1.9146	0.6833	1.3445
Exosc5	30.78	2119.9807	30.5731	0.00E+00	28.3524	3441.0963	58.7507	0.00E+00	0.0144	30.3295	0.0143	0.017	28.1064	0.0083	0.2394	-0.1098	-0.7953	0.00E+00	0.00E+00	0.00E+00	5.01E-05	0.4373	1.9387	0.4797	1.6977
Ube2g1	27.7567	1361.5435	15.3385	2.18E-27	27.1133	359.0519	4.409	2.60E-18	0.0113	27.1807	0.02	0.0123	25.191	0.0701	0.1272	-0.1097	1.8111	0.00E+00	0.00E+00	0.00E+00	5.99E-05	0.3046	2.3898	0.3075	2.1608
Ubl3	27.3948	3223.0962	33.1141	1.57E-21	26.864	403.3224	6.6367	0.00E+00	0.0102	27.1435	0.0085	0.0164	25.1633	0.0626	0.6889	-0.1093	2.8748	0.00E+00	0.00E+00	0.00E+00	1.08E-11	0.2752	2.5973	0.4131	1.8986
Oard1	29.9111	1357.1831	14.434	5.53E-22	29.3423	365.1945	4.93	3.83E-25	0.0106	29.2467	0.0216	0.0135	27.1192	0.0746	0.3412	-0.109	1.7896	0.00E+00	0.00E+00	0.00E+00	1.34E-05	0.3107	2.3543	0.3626	1.9758
Mrpl19	29.6672	1482.1762	10.7781	6.04E-12	27.7857	922.1537	9.5481	1.00E-16	0.0073	29.0703	0.0196	0.0104	26.9584	0.0293	0.5091	-0.1088	0.5764	0.00E+00	0.00E+00	0.00E+00	5.22E-06	0.2125	2.8155	0.2791	2.2497
Abhd5	31.2473	2399.7856	20.9147	2.62E-18	30.0303	608.2969	8.375	0.00E+00	0.0087	30.8347	0.0129	0.0138	28.5962	0.0469	0.6657	-0.1087	1.8636	0.00E+00	0.00E+00	0.00E+00	1.06E-10	0.2688	2.5571	0.3921	1.898
Ccz1	30.1846	739.1893	6.2868	1.72E-16	27.4534	1343.6475	12.3976	3.16E-12	0.0085	28.9849	0.0393	0.0092	26.8871	0.0201	0.1159	-0.1084	-0.9668	0.00E+00	0.00E+00	0.00E+00	1.77E-05	0.2457	2.6408	0.2471	2.4451
AI413582	30.5353	1649.5079	19.7967	0.00E+00	29.062	641.9311	8.8414	7.15E-25	0.012	29.9556	0.0182	0.0138	27.7911	0.0433	0.2006	-0.1082	1.252	0.00E+00	0.00E+00	0.00E+00	1.31E-04	0.357	2.2226	0.3821	1.9657
Cdc42se1	28.0106	1010.8506	8.7534	1.60E-21	25.6452	1892.9134	25.0398	1.22E-25	0.0087	27.2474	0.027	0.0132	25.2896	0.0134	0.6091	-0.1076	-1.0115	0.00E+00	0.00E+00	0.00E+00	2.42E-07	0.2356	2.8549	0.3342	2.1899
Prss16	27.9527	529.7897	6.0829	3.96E-25	28.7183	173.3597	2.4762	1.51E-25	0.0115	26.5214	0.0502	0.0143	24.6251	0.142	0.3188	-0.107	1.5006	0.00E+00	0.00E+00	0.00E+00	2.48E-05	0.3017	2.3977	0.3516	2.0157
Racgap1	31.9243	1991.7257	13.8359	8.84E-16	29.5744	2210.2989	18.1084	5.28E-12	0.007	31.4015	0.0158	0.0082	29.1716	0.0132	0.2384	-0.1063	-0.2557	0.00E+00	0.00E+00	0.00E+00	2.52E-05	0.2182	2.8256	0.2394	2.5518
Fam32a	27.8061	977.8718	17.4785	0.00E+00	26.0202	735.3028	18.0092	0.00E+00	0.0179	27.0218	0.0276	0.0245	25.1172	0.0342	0.4529	-0.1054	0.3076	0.00E+00	0.00E+00	0.00E+00	8.73E-13	0.4817	1.8577	0.6138	1.4605
Cast	31.355	3774.1548	19.2514	4.60E-09	29.7239	1067.0102	10.9391	2.44E-18	0.0051	31.0804	0.0083	0.0103	28.8936	0.027	1.0173	-0.1053	1.709	0.00E+00	0.00E+00	0.00E+00	6.81E-10	0.1589	3.4171	0.2946	2.3343
Hnrnpf	40.4501	3503.1664	169.4308	0.00E+00	37.7602	2378.5259	128.6842	0.00E+00	0.0487	39.9565	0.0114	0.0542	37.1454	0.0156	0.1547	-0.1052	0.4564	0.00E+00	0.00E+00	0.00E+00	1.05E-03	1.9317	0.6165	2.0056	0.53
Actb	51.8596	5144.6314	283.6002	0.00E+00	48.3353	3822.8419	261.2041	0.00E+00	0.0551	51.3038	0.01	0.0684	47.6953	0.0125	0.311	-0.1052	0.3221	0.00E+00	0.00E+00	0.00E+00	0.00E+00	2.8206	0.3821	3.2504	0.2465
Ssr4	26.8726	1290.7777	39.9864	0.00E+00	26.5144	323.1251	12.4611	0.00E+00	0.0309	26.315	0.0204	0.0385	24.4653	0.0761	0.3144	-0.1052	1.896	0.00E+00	0.00E+00	0.00E+00	1.02E-10	0.8144	1.348	0.9394	1.112
St13	32.5226	797.8916	6.0062	3.30E-11	29.6205	1558.9723	13.1884	3.39E-12	0.0076	31.236	0.0391	0.0085	29.0467	0.0186	0.1675	-0.1048	-1.0713	0.00E+00	0.00E+00	0.00E+00	3.31E-05	0.2349	2.7181	0.2448	2.42
Uqcr11	33.6768	3723.2581	100.7185	0.00E+00	31.4365	2459.2365	81.1379	0.00E+00	0.0271	33.3435	0.009	0.0329	31.0217	0.0127	0.2815	-0.1041	0.4987	0.00E+00	0.00E+00	0.00E+00	2.56E-11	0.8952	1.205	1.0191	0.996
Rapsn	29.9481	941.7076	6.4206	1.32E-16	27.7656	1038.7998	8.6677	3.60E-10	0.0068	29.0195	0.0309	0.0083	27.0192	0.026	0.2906	-0.103	-0.2445	0.00E+00	0.00E+00	0.00E+00	2.08E-05	0.1981	3.1276	0.2236	2.6505
Tctex1d1	29.2173	1727.0025	12.7894	3.06E-16	27.2721	1459.6525	18.0242	2.79E-23	0.0074	28.7192	0.0166	0.0123	26.7581	0.0184	0.7331	-0.102	0.1456	0.00E+00	0.00E+00	0.00E+00	4.88E-10	0.2136	3.0048	0.3299	2.1474
Cd300lf	28.8757	1933.041	13.5991	1.23E-14	27.1433	1137.1851	14.4283	4.35E-27	0.007	28.4399	0.0148	0.0127	26.4982	0.0233	0.8511	-0.102	0.6583	0.00E+00	0.00E+00	0.00E+00	3.12E-10	0.1999	3.0703	0.3374	2.1642
Cct7	28.2201	836.9378	15.526	0.00E+00	26.9497	452.4958	10.6626	0.00E+00	0.0185	27.2782	0.0327	0.0236	25.42	0.0563	0.3462	-0.1018	0.7837	0.00E+00	0.00E+00	0.00E+00	4.32E-09	0.5042	1.7581	0.5981	1.4437
Hmg20b	31.9162	499.4662	2.5689	2.00E-09	28.9944	765.6792	6.3958	1.77E-13	0.0051	29.9663	0.0601	0.0084	27.9258	0.0365	0.7009	-0.1017	-0.7205	0.00E+00	0.00E+00	0.00E+00	2.22E-06	0.1528	3.4704	0.2328	2.6056
Mlf2	30.3053	874.5789	8.7964	2.05E-22	27.9065	1256.7362	13.6653	1.04E-16	0.01	29.2752	0.0336	0.0109	27.2897	0.0217	0.1151	-0.1013	-0.6272	0.00E+00	0.00E+00	0.00E+00	5.76E-05	0.2939	2.4275	0.2967	2.2252
Fbxw2	30.4918	2250.4677	15.7282	1.31E-16	30.1472	405.2057	3.1632	6.17E-12	0.007	30.072	0.0134	0.0078	28.0402	0.0691	0.1656	-0.1009	2.367	0.00E+00	0.00E+00	0.00E+00	1.21E-05	0.2103	2.9287	0.2183	2.6564
Zwint	29.5164	934.6192	6.5615	2.00E-18	27.9742	589.9204	5.3926	4.09E-13	0.007	28.592	0.0307	0.0091	26.6708	0.0452	0.3829	-0.1004	0.5608	0.00E+00	0.00E+00	0.00E+00	2.89E-05	0.1996	2.9262	0.2408	2.4387
Smarce1	31.1574	927.1602	8.8227	4.28E-22	29.0407	890.3916	9.4352	2.88E-17	0.0095	30.1248	0.0325	0.0106	28.1065	0.0315	0.1571	-0.1	-0.0432	0.00E+00	0.00E+00	0.00E+00	7.31E-05	0.2858	2.4833	0.2978	2.2135
Immp1l	27.7708	2177.0519	16.7705	2.45E-13	26.2975	949.4361	7.9533	4.40E-13	0.0077	27.4042	0.0127	0.0084	25.5698	0.027	0.1224	-0.1	1.0913	0.00E+00	0.00E+00	0.00E+00	6.12E-06	0.211	2.9178	0.2125	2.6761
Akap13	32.0007	469.1439	3.1807	1.38E-14	29.4178	561.12	6.4321	1.29E-18	0.0068	29.928	0.0637	0.0114	27.9282	0.05	0.7504	-0.0998	-0.3482	0.00E+00	0.00E+00	0.00E+00	4.98E-10	0.2011	3.0703	0.3192	2.1728
Ppid	27.8271	935.4945	9.2575	4.67E-20	25.8749	1010.2019	11.1975	1.04E-11	0.0099	27.013	0.0289	0.0111	25.2132	0.0251	0.1586	-0.0995	-0.2018	0.00E+00	0.00E+00	0.00E+00	5.60E-05	0.267	2.5402	0.2783	2.2516
Stx11	32.1258	387.448	2.2273	6.86E-12	28.1256	1712.7802	15.6595	2.31E-17	0.0058	29.6315	0.0765	0.0091	27.6622	0.0162	0.6678	-0.0992	-2.2428	0.00E+00	0.00E+00	0.00E+00	2.45E-06	0.1681	3.3425	0.2531	2.5266
Nr1h2	29.8925	2086.7452	14.4	8.61E-13	28.1774	1163.9143	13.2831	5.04E-18	0.0069	29.4544	0.0142	0.0114	27.4977	0.0236	0.7294	-0.0992	0.7386	0.00E+00	0.00E+00	0.00E+00	6.19E-09	0.2035	2.9232	0.3132	2.1512
Tmod3	31.4874	2786.8787	15.9505	2.61E-13	29.9053	1027.9128	8.7789	3.53E-13	0.0057	31.1169	0.0112	0.0085	29.0517	0.0283	0.58	-0.0991	1.3363	0.00E+00	0.00E+00	0.00E+00	4.01E-06	0.178	3.1746	0.2489	2.4586
Sdha	28.9551	956.3626	8.5175	1.80E-21	26.8363	1205.7738	15.0321	2.71E-20	0.0089	28.0888	0.0294	0.0125	26.2383	0.0218	0.4852	-0.0983	-0.433	0.00E+00	0.00E+00	0.00E+00	9.98E-07	0.25	2.6133	0.3261	2.0699
Cib1	28.7992	884.9572	11.5659	0.00E+00	26.8659	869.4865	15.5875	0.00E+00	0.0131	27.8739	0.0315	0.0179	26.0444	0.03	0.4548	-0.0979	-0.0695	0.00E+00	0.00E+00	1.81E-22	1.47E-08	0.3634	2.1793	0.4659	1.742
Cept1	31.0147	619.048	2.951	2.66E-08	28.1122	1568.4454	13.9838	8.27E-14	0.0048	29.5203	0.0476	0.0089	27.5864	0.0176	0.898	-0.0978	-1.4335	0.00E+00	4.90E-25	0.00E+00	1.37E-07	0.1411	3.621	0.2427	2.5446
Rbms1	31.8231	1056.7494	6.6914	3.12E-14	29.7496	966.3557	11.3587	2.70E-23	0.0063	30.8671	0.0292	0.0117	28.8452	0.0299	0.8912	-0.0977	0.0316	0.00E+00	0.00E+00	3.71E-10	5.98E-11	0.1942	3.0902	0.3368	2.1559
Cd69	29.4925	3730.0812	20.3424	8.44E-12	29.4148	389.241	3.5335	6.63E-16	0.0054	29.2535	0.0079	0.0091	27.3397	0.0702	0.7387	-0.0976	3.1587	0.00E+00	0.00E+00	0.00E+00	1.61E-06	0.1602	3.4996	0.2486	2.5959
Was	30.8321	534.8124	4.5397	8.41E-18	29.7166	328.0279	4.2303	5.30E-21	0.0085	29.1346	0.0544	0.0129	27.2333	0.0829	0.6028	-0.0974	0.6078	0.00E+00	0.00E+00	0.00E+00	3.17E-08	0.2472	2.6538	0.3509	2.0326
Uqcrc2	29.2071	1102.2228	17.835	0.00E+00	28.1139	491.7256	9.4705	0.00E+00	0.0162	28.4318	0.0259	0.0193	26.5796	0.0541	0.2545	-0.0972	1.0632	0.00E+00	0.00E+00	0.00E+00	1.14E-05	0.4582	1.8705	0.51	1.6118
Nap1l4	31.4293	689.3088	5.1055	8.41E-12	28.6698	1417.9497	18.8168	0.00E+00	0.0074	30.028	0.0434	0.0133	28.0828	0.0198	0.8336	-0.0966	-1.1308	0.00E+00	5.70E-21	0.00E+00	1.76E-14	0.2202	2.7804	0.3713	1.9242
Tuba4a	25.638	605.5208	25.6866	0.00E+00	25.6694	221.1225	11.7322	0.00E+00	0.0423	24.5789	0.0409	0.0531	22.9889	0.1041	0.3268	-0.0965	1.3492	0.00E+00	0.00E+00	0.00E+00	1.89E-13	1.0395	1.1444	1.218	0.9315
Smim12	31.1439	589.7443	3.4142	3.81E-09	28.9019	649.4931	5.5861	1.06E-13	0.0058	29.5504	0.05	0.0086	27.6488	0.0426	0.5669	-0.096	-0.2318	0.00E+00	0.00E+00	0.00E+00	6.27E-06	0.1697	3.231	0.2364	2.5227
Leprot	29.9085	1481.5693	12.7295	1.83E-21	28.9993	508.7538	5.0898	1.18E-20	0.0086	29.2995	0.0198	0.01	27.4254	0.054	0.2191	-0.0954	1.447	0.00E+00	0.00E+00	0.00E+00	4.94E-05	0.2507	2.7148	0.274	2.386
Litaf	29.1565	787.1885	6.8313	6.29E-21	28.1849	397.8963	4.8953	4.03E-21	0.0087	28.095	0.0357	0.0123	26.305	0.066	0.5083	-0.095	0.8863	0.00E+00	0.00E+00	0.00E+00	2.86E-06	0.2425	2.7817	0.3224	2.2113
Faf1	29.7842	1091.8692	7.0443	2.53E-11	27.673	1399.3024	11.3104	3.51E-13	0.0064	28.9641	0.0266	0.0081	27.1213	0.0196	0.3259	-0.0948	-0.4387	0.00E+00	0.00E+00	0.00E+00	2.41E-05	0.1851	3.0782	0.219	2.6233
Srp54b	28.0334	797.9716	8.9612	1.89E-21	27.3127	353.5957	5.1294	2.29E-24	0.0112	27.0654	0.0339	0.0145	25.3473	0.0717	0.3686	-0.0946	1.081	0.00E+00	0.00E+00	0.00E+00	7.86E-07	0.3028	2.3735	0.3678	1.9093
Atg5	31.3643	1083.3805	5.9099	2.65E-08	29.9837	591.2737	5.0148	2.06E-14	0.0054	30.457	0.0282	0.0085	28.5305	0.0482	0.6422	-0.0943	0.7722	0.00E+00	0.00E+00	0.00E+00	1.49E-06	0.1653	3.3119	0.2418	2.4898
Nfyc	30.8257	1731.1528	12.3176	7.19E-15	30.6792	379.5871	3.2001	1.74E-14	0.0071	30.2796	0.0175	0.0084	28.3706	0.0747	0.2477	-0.0939	2.0927	0.00E+00	0.00E+00	0.00E+00	3.32E-05	0.2155	2.8362	0.2386	2.4972
Tada1	30.265	1835.5049	12.2374	4.01E-10	28.3543	1710.0207	12.533	1.73E-12	0.0067	29.7601	0.0162	0.0073	27.8857	0.0163	0.1346	-0.0939	0.01	0.00E+00	0.00E+00	5.13E-05	1.04E-05	0.1986	2.9732	0.2041	2.6686
Dnajc7	32.0777	2596.5386	18.4611	5.63E-20	29.9507	3468.6987	33.3495	2.08E-16	0.0071	31.6702	0.0122	0.0096	29.6782	0.0086	0.4313	-0.0937	-0.5046	0.00E+00	0.00E+00	0.00E+00	1.06E-05	0.2252	2.8176	0.2854	2.2748
Mcee	31.4562	1038.916	6.8503	1.33E-10	29.6731	807.4861	9.6264	0.00E+00	0.0066	30.5096	0.0294	0.0119	28.5939	0.0355	0.8557	-0.0936	0.2695	0.00E+00	0.00E+00	0.00E+00	4.30E-12	0.2002	2.9428	0.3382	2.0594
Gmps	31.346	1334.8673	13.9043	0.00E+00	29.68	883.449	10.5271	3.71E-17	0.0104	30.6155	0.023	0.0119	28.6961	0.0325	0.1976	-0.0934	0.4981	0.00E+00	0.00E+00	0.00E+00	1.13E-04	0.319	2.2915	0.3406	2.0521
Acin1	31.8022	523.2845	4.0254	9.35E-14	29.4007	642.8895	7.1662	2.76E-20	0.0077	29.9542	0.0572	0.0112	28.087	0.0437	0.5338	-0.0929	-0.3902	0.00E+00	2.10E-24	0.00E+00	1.31E-06	0.2297	2.7	0.3115	2.1326
Hiatl1	31.6632	3235.5584	25.5684	1.27E-17	29.9464	1677.7347	18.8444	5.94E-22	0.0079	31.3332	0.0097	0.0112	29.4006	0.0176	0.5064	-0.0918	0.8586	0.00E+00	0.00E+00	0.00E+00	1.02E-06	0.2469	2.6301	0.3295	2.0872
Adpgk	29.8731	2150.3456	19.7398	1.07E-23	28.6837	768.2952	11.9287	0.00E+00	0.0092	29.4507	0.0137	0.0155	27.6389	0.036	0.7556	-0.0916	1.3948	0.00E+00	0.00E+00	0.00E+00	2.69E-12	0.2701	2.5759	0.4288	1.8863
Pnrc2	30.4661	2675.0692	28.0631	2.67E-26	29.1785	926.0704	15.1242	0.00E+00	0.0105	30.1165	0.0113	0.0164	28.2742	0.0305	0.6454	-0.0911	1.4351	0.00E+00	0.00E+00	0.00E+00	2.63E-13	0.3168	2.3286	0.4614	1.7318
Mrpl43	30.5093	1071.5519	13.4824	0.00E+00	29.2463	588.9581	8.5223	0.00E+00	0.0126	29.6421	0.0277	0.0145	27.8436	0.0472	0.2076	-0.0903	0.7676	0.00E+00	0.00E+00	0.00E+00	5.40E-05	0.3716	2.1961	0.4012	1.8882
Mrgpra2b	27.3225	2052.3523	20.0484	5.36E-22	27.872	279.9501	4.0694	0.00E+00	0.0098	26.9544	0.0132	0.0145	25.3209	0.0906	0.5739	-0.0902	2.78	0.00E+00	0.00E+00	0.00E+00	6.22E-07	0.2648	2.6358	0.3659	2.0847
Cox17	30.6836	1672.2566	26.509	0.00E+00	29.0575	1097.1802	23.0988	0.00E+00	0.0158	30.1152	0.0181	0.0211	28.2907	0.0258	0.4141	-0.0902	0.5109	0.00E+00	0.00E+00	0.00E+00	9.45E-11	0.4754	1.7961	0.5936	1.4446
Ndufs6	30.5398	2839.0475	47.2093	0.00E+00	29.7532	625.0181	11.8996	0.00E+00	0.0166	30.1995	0.0107	0.019	28.3729	0.0455	0.1978	-0.09	2.0894	0.00E+00	0.00E+00	0.00E+00	7.44E-05	0.5029	1.7774	0.5362	1.571
Ubl5	28.0866	399.741	10.6888	0.00E+00	26.5058	350.4787	12.0265	0.00E+00	0.0269	26.2229	0.0655	0.0343	24.6374	0.0703	0.3533	-0.09	0.1016	0.00E+00	0.00E+00	0.00E+00	2.25E-13	0.701	1.4226	0.8462	1.1496
Rps6ka1	28.5827	1966.5363	21.9115	0.00E+00	27.7183	595.4851	10.1604	0.00E+00	0.0111	28.1602	0.0143	0.0171	26.4639	0.0445	0.6146	-0.0896	1.6344	0.00E+00	0.00E+00	0.00E+00	4.71E-13	0.313	2.3458	0.4497	1.742
Hspa9	30.8827	1070.9447	11.2847	2.88E-23	28.7344	1523.0877	18.414	2.44E-18	0.0105	29.9982	0.0281	0.0121	28.1946	0.0185	0.1984	-0.0895	-0.5985	0.00E+00	0.00E+00	0.00E+00	7.62E-05	0.3157	2.2785	0.3415	1.9971
Tpm3-rs7	29.3446	883.6836	3.526	5.66E-04	27.2701	1315.7331	11.6891	1.50E-10	0.004	28.3833	0.0322	0.0089	26.7014	0.0203	1.1553	-0.0881	-0.6633	0.00E+00	0.00E+00	0.00E+00	7.23E-11	0.1127	3.9204	0.237	2.4421
Fcgr3	25.6958	624.8276	18.207	0.00E+00	24.3031	526.3599	23.9774	0.00E+00	0.0292	24.6677	0.0395	0.0455	23.2074	0.0442	0.6435	-0.088	0.161	0.00E+00	0.00E+00	0.00E+00	0.00E+00	0.7175	1.5257	1.0471	1.0778
Fdx1	29.9937	1618.4888	13.0787	6.96E-20	29.8785	381.2414	3.7693	2.59E-16	0.0081	29.4347	0.0182	0.0099	27.6957	0.0728	0.2919	-0.0879	1.9983	0.00E+00	0.00E+00	0.00E+00	3.62E-05	0.2381	2.7552	0.2743	2.3118
Kdelr1	27.8045	1823.4389	17.5725	8.81E-19	26.6924	754.9599	9.4378	4.99E-23	0.0097	27.3738	0.015	0.0125	25.763	0.0342	0.3704	-0.0875	1.1902	0.00E+00	6.74E-27	0.00E+00	7.80E-06	0.2635	2.5997	0.3209	2.1231
Mcmbp	31.5181	1304.9992	6.6057	3.42E-07	29.5231	1581.8362	11.2919	7.82E-11	0.0051	30.761	0.0236	0.0071	28.9647	0.0183	0.492	-0.0868	-0.3624	0.00E+00	0.00E+00	0.00E+00	1.30E-05	0.1552	3.3427	0.2063	2.67
Slc6a13	28.8647	496.9001	6.0562	0.00E+00	26.4036	944.9256	12.4866	3.16E-23	0.0122	27.2606	0.0549	0.0132	25.6737	0.0273	0.1145	-0.0865	-1.0088	0.00E+00	0.00E+00	0.00E+00	9.53E-05	0.3315	2.3173	0.3389	2.1149
Pdcl3	28.2258	839.7931	15.533	0.00E+00	27.5775	379.3001	8.3784	0.00E+00	0.0185	27.2697	0.0325	0.0221	25.6837	0.0678	0.2538	-0.0864	1.0623	0.00E+00	0.00E+00	0.00E+00	3.71E-06	0.4968	1.8064	0.5658	1.5374
Asnsd1	29.346	759.3671	10.5804	0.00E+00	28.6363	373.9114	6.6321	0.00E+00	0.0139	28.2222	0.0374	0.0178	26.5818	0.0711	0.3575	-0.0864	0.927	0.00E+00	0.00E+00	0.00E+00	3.05E-07	0.3897	2.0567	0.4707	1.7023
Plscr1	30.9034	738.0774	6.6234	6.19E-24	28.9657	787.0504	9.5619	0.00E+00	0.009	29.6438	0.0403	0.0122	27.9304	0.0355	0.4385	-0.0859	-0.182	0.00E+00	0.00E+00	0.00E+00	9.92E-06	0.2657	2.6031	0.3398	2.1344
Gm11808	34.3235	1686.3296	76.4433	0.00E+00	33.1233	747.4133	37.127	0.00E+00	0.0454	33.6184	0.0199	0.0498	31.6949	0.0424	0.1329	-0.085	1.0878	0.00E+00	0.00E+00	0.00E+00	1.68E-03	1.5204	0.7728	1.5686	0.6909
Eif1b	28.4555	2065.153	37.5745	0.00E+00	27.6443	625.4552	12.2237	0.00E+00	0.0181	28.0476	0.0137	0.0195	26.4505	0.0424	0.1081	-0.0846	1.6281	0.00E+00	0.00E+00	0.00E+00	4.36E-05	0.5086	1.7761	0.5138	1.5964
Ggnbp2	29.3479	2091.8031	22.6001	1.33E-22	27.9511	1169.3741	14.5161	4.84E-19	0.0108	28.9223	0.0138	0.0124	27.287	0.0233	0.1996	-0.084	0.7558	0.00E+00	0.00E+00	0.00E+00	1.04E-04	0.3126	2.3717	0.3388	2.0974
Ptgs1	28.8591	2324.6488	12.7847	9.52E-11	27.2316	2181.5942	20.1959	5.05E-16	0.0055	28.4929	0.0123	0.0092	26.8828	0.0124	0.7515	-0.0839	0.0083	0.00E+00	0.00E+00	9.67E-06	2.48E-07	0.1566	3.4013	0.2489	2.4573
Rp9	29.2069	1357.1542	27.2911	0.00E+00	27.7553	951.3202	23.5742	0.00E+00	0.02	28.569	0.0212	0.0249	26.9594	0.0284	0.311	-0.0837	0.4229	0.00E+00	0.00E+00	0.00E+00	1.67E-08	0.5728	1.6774	0.6716	1.3961
Cd48	31.0563	669.2431	7.3403	3.01E-27	28.9589	866.396	14.3878	0.00E+00	0.011	29.6671	0.0443	0.0166	27.9967	0.0324	0.5905	-0.0836	-0.45	0.00E+00	0.00E+00	0.00E+00	1.91E-10	0.3253	2.4131	0.463	1.8521
Rgs2	27.3783	1378.0396	15.9222	0.00E+00	26.1733	812.3954	15.5581	0.00E+00	0.0116	26.8337	0.0195	0.0191	25.3334	0.0314	0.7253	-0.083	0.6875	0.00E+00	0.00E+00	0.00E+00	1.09E-15	0.3089	2.5135	0.4829	1.7963
Lypla1	29.3256	1668.1586	22.7599	2.88E-26	28.3279	690.2492	11.1198	0.00E+00	0.0136	28.805	0.0173	0.0162	27.197	0.0394	0.2472	-0.0829	1.1852	0.00E+00	0.00E+00	0.00E+00	1.43E-05	0.3908	2.0042	0.4384	1.7209
Cr1l	27.1212	2174.0389	22.9383	2.76E-26	26.2119	718.8116	9.9683	9.51E-23	0.0106	26.7729	0.0123	0.0139	25.2792	0.0352	0.3921	-0.0828	1.5148	0.00E+00	0.00E+00	0.00E+00	8.75E-06	0.2827	2.4891	0.3497	2.0498
Ormdl2	28.2705	724.5883	7.4845	3.78E-21	27.5818	373.4285	4.3893	3.01E-19	0.0103	27.1826	0.0376	0.0118	25.6664	0.0689	0.1892	-0.0828	0.8718	0.00E+00	0.00E+00	0.00E+00	7.29E-05	0.2793	2.4853	0.3008	2.1908
Nip7	31.9127	737.3449	4.2558	4.91E-09	29.7405	992.6121	6.2555	9.41E-10	0.0058	30.549	0.0416	0.0063	28.8463	0.0292	0.1289	-0.0827	-0.5135	0.00E+00	3.64E-21	0.00E+00	6.47E-06	0.1742	3.1692	0.1802	2.8228
Galnt1	28.7953	1014.1362	6.5938	7.90E-11	27.7359	566.038	4.2612	1.81E-12	0.0065	27.9778	0.0277	0.0075	26.4234	0.0467	0.2176	-0.0825	0.7504	0.00E+00	1.17E-22	0.00E+00	8.67E-06	0.1809	3.1348	0.1985	2.8149
Dnaja1	28.7774	2310.4372	54.2469	0.00E+00	28.1199	616.124	17.3639	0.00E+00	0.0235	28.4085	0.0123	0.0281	26.8467	0.044	0.2567	-0.0816	1.8381	0.00E+00	2.99E-23	0.00E+00	2.80E-07	0.6678	1.491	0.7485	1.2768
Cd68	26.2992	591.2642	12.0872	0.00E+00	24.7015	642.9895	14.5655	0.00E+00	0.0204	25.1621	0.0429	0.0227	23.7817	0.037	0.1502	-0.0814	-0.2122	0.00E+00	0.00E+00	0.00E+00	5.19E-04	0.5135	1.8882	0.5393	1.7322
Usp1	31.083	1399.5392	10.3831	5.53E-14	29.4024	1278.535	13.0068	5.17E-17	0.0075	30.3885	0.0217	0.0102	28.7215	0.0225	0.4514	-0.0814	0.05	0.00E+00	7.11E-20	0.00E+00	4.77E-06	0.2254	2.7705	0.2912	2.2331
Akirin2	28.4986	4689.2765	36.3404	2.20E-16	27.8593	697.6804	7.1305	7.55E-14	0.0077	28.3144	0.0061	0.0102	26.7703	0.0384	0.4033	-0.0809	2.6574	0.00E+00	0.00E+00	0.00E+00	1.90E-05	0.22	2.8246	0.2722	2.3258
Rps19	53.8284	2872.1123	198.4433	0.00E+00	51.3458	1887.14	141.793	0.00E+00	0.0695	52.8038	0.0183	0.0754	49.9391	0.0264	0.119	-0.0805	0.5263	5.52E-25	2.27E-16	0.00E+00	2.84E-11	3.6357	0.2614	3.7302	0.2551
Emp3	31.2528	1194.0752	57.5308	0.00E+00	30.1244	665.1827	40.0134	0.00E+00	0.0483	30.437	0.0255	0.0603	28.8009	0.0433	0.3218	-0.0797	0.7612	0.00E+00	0.00E+00	0.00E+00	3.88E-20	1.4653	0.866	1.7304	0.6584
Carhsp1	27.3456	842.7242	6.5451	3.82E-13	26.2528	559.5526	5.5451	1.50E-18	0.0078	26.4759	0.0315	0.0099	25.0636	0.0448	0.3547	-0.0791	0.5067	0.00E+00	0.00E+00	0.00E+00	3.19E-05	0.205	2.962	0.2483	2.5392
Hspa8	31.2635	2405.0808	128.3686	0.00E+00	30.87	560.0381	35.3064	0.00E+00	0.0535	30.8495	0.0128	0.0632	29.2275	0.0521	0.2416	-0.0779	2.0231	0.00E+00	0.00E+00	0.00E+00	6.87E-09	1.6499	0.7892	1.8357	0.6515
Sgms2	30.1978	516.8124	3.4693	2.88E-15	27.6172	1266.2325	11.4537	1.58E-13	0.0067	28.5106	0.0551	0.009	27.0197	0.0214	0.4247	-0.0775	-1.3669	0.00E+00	0.00E+00	0.00E+00	2.06E-05	0.1906	3.0559	0.2445	2.5086
Ilf2	31.3667	1088.8532	12.7381	3.24E-27	29.4641	1491.3802	20.854	3.62E-23	0.0118	30.4704	0.0279	0.014	28.8794	0.0194	0.2547	-0.0774	-0.5297	0.00E+00	1.52E-19	0.00E+00	1.55E-05	0.3563	2.1612	0.405	1.8273
Cdk2ap2	36.7383	4155.8631	220.8581	0.00E+00	35.8841	924.9393	52.6378	0.00E+00	0.053	36.3941	0.0088	0.0574	34.5088	0.0372	0.1169	-0.0767	2.0762	4.69E-24	1.34E-18	0.00E+00	1.96E-07	1.928	0.6721	1.9535	0.5906
Acsl1	31.8833	3014.7597	18.9597	1.63E-15	30.3549	2103.8801	15.5219	1.12E-11	0.0063	31.5375	0.0105	0.0074	29.9073	0.0142	0.2318	-0.0766	0.4411	0.00E+00	1.25E-18	0.00E+00	2.20E-05	0.1992	3.0171	0.2207	2.6167
Mis18a	30.7035	229.8188	2.4786	4.83E-22	26.468	839.8532	10.7181	3.43E-20	0.0108	27.0349	0.1175	0.0127	25.6399	0.0309	0.2341	-0.0764	-1.9289	0.00E+00	0.00E+00	0.00E+00	7.86E-05	0.2888	2.4818	0.3258	2.1641
Ubxn6	32.8772	1318.478	6.7909	9.91E-11	31.1999	1258.8762	9.4413	9.16E-10	0.0052	32.0634	0.0243	0.0075	30.4252	0.0241	0.544	-0.0757	-0.0107	0.00E+00	7.64E-26	0.00E+00	6.99E-06	0.1653	3.3592	0.2275	2.5986
Txn1	31.8905	1839.4852	59.9037	0.00E+00	30.4914	1217.1145	49.1481	0.00E+00	0.0326	31.332	0.0171	0.0405	29.7316	0.0244	0.3148	-0.0756	0.5169	0.00E+00	0.00E+00	0.00E+00	3.88E-14	1.0207	1.1192	1.2004	0.9058
Bcl10	28.2449	1018.6365	14.5792	0.00E+00	26.8613	902.5032	14.1301	0.00E+00	0.0143	27.4744	0.027	0.0156	26.0743	0.029	0.1269	-0.0755	0.1021	0.00E+00	0.00E+00	0.00E+00	2.31E-04	0.394	2.0691	0.4075	1.8891
Acot13	29.7682	4138.6956	26.8737	9.86E-14	28.825	1040.6179	8.3973	2.69E-13	0.0065	29.5339	0.0071	0.0081	28.0295	0.027	0.3111	-0.0754	1.9192	0.00E+00	0.00E+00	0.00E+00	2.44E-05	0.1918	3.0812	0.2251	2.6332
Tubb4b	28.5578	512.4007	9.7245	0.00E+00	26.6732	683.9202	15.3562	0.00E+00	0.019	27.0198	0.0529	0.0225	25.6593	0.0375	0.2457	-0.0745	-0.4951	0.00E+00	0.00E+00	0.00E+00	8.33E-05	0.5082	1.8194	0.5762	1.5945
Blmh	28.8732	1856.7213	12.306	4.28E-09	28.5157	509.9242	4.1277	1.00E-09	0.0066	28.4093	0.0154	0.0081	26.9824	0.0529	0.2924	-0.0743	1.7834	0.00E+00	6.92E-25	0.00E+00	2.50E-05	0.1873	3.0641	0.2176	2.6015
G3bp2	27.4662	1014.0032	11.1705	5.79E-23	26.1349	894.1968	13.4614	0.00E+00	0.011	26.7203	0.0264	0.015	25.3807	0.0285	0.4498	-0.0742	0.1107	0.00E+00	0.00E+00	0.00E+00	1.25E-07	0.2924	2.436	0.3814	1.9271
Mrps9	31.9063	2235.4376	19.913	6.27E-17	30.4464	1634.1562	16.257	9.83E-17	0.0089	31.4435	0.0141	0.01	29.877	0.0183	0.1636	-0.0737	0.3738	0.00E+00	4.15E-27	0.00E+00	8.20E-05	0.281	2.4321	0.2961	2.1909
Prpf40a	29.2752	864.5771	11.1626	0.00E+00	27.3993	1511.9095	30.1524	0.00E+00	0.0129	28.2937	0.0327	0.02	26.8959	0.0178	0.628	-0.0731	-0.8801	0.00E+00	2.32E-19	0.00E+00	3.57E-18	0.3638	2.1558	0.536	1.5726
Rab27a	29.8633	1039.5207	6.894	2.88E-11	28.4766	890.1265	9.5957	1.32E-16	0.0066	28.9991	0.0281	0.0108	27.5748	0.031	0.7117	-0.0727	0.1383	0.00E+00	5.34E-17	0.00E+00	5.14E-09	0.1909	3.0673	0.2968	2.2127
Stk19	29.2236	580.2356	3.8731	6.48E-13	27.1643	1017.1481	7.7611	4.57E-09	0.0067	27.8135	0.048	0.0076	26.4476	0.0261	0.1917	-0.0727	-0.878	0.00E+00	0.00E+00	0.00E+00	1.48E-05	0.1857	3.1436	0.2022	2.7269
Ccnl1	28.1221	931.775	10.7739	2.94E-22	28.0327	356.883	6.692	0.00E+00	0.0115	27.2852	0.0295	0.0187	25.9464	0.0728	0.6982	-0.0726	1.3028	0.00E+00	0.00E+00	0.00E+00	7.48E-16	0.3151	2.3846	0.4816	1.731
Hccs	28.4589	2420.5559	16.426	6.15E-11	28.6717	400.0419	2.9475	8.92E-08	0.0068	28.1132	0.0116	0.0074	26.7352	0.0671	0.1177	-0.0725	2.5273	0.00E+00	0.00E+00	0.00E+00	9.56E-06	0.1907	3.0558	0.1967	2.7246
Hnrnph1	29.5197	1235.8071	7.5478	8.60E-10	28.3958	805.4823	5.7203	6.47E-09	0.0061	28.818	0.0233	0.0071	27.4163	0.034	0.2227	-0.0719	0.5432	0.00E+00	5.57E-26	0.00E+00	1.31E-05	0.1755	3.1899	0.1947	2.7739
Gclm	28.6318	648.4356	4.6636	2.30E-11	27.0944	694.2226	8.2749	1.07E-21	0.0072	27.3879	0.0424	0.012	26.0588	0.0375	0.7367	-0.0718	-0.1784	0.00E+00	1.79E-15	0.00E+00	5.84E-09	0.1948	3.0317	0.3087	2.1979
1700123O20Rik	27.3452	699.1723	14.9016	0.00E+00	26.0374	665.4859	15.8929	0.00E+00	0.0213	26.2995	0.0378	0.0239	25.0408	0.0377	0.1655	-0.0708	-0.0012	0.00E+00	0.00E+00	1.66E-04	5.36E-06	0.559	1.71	0.5965	1.4936
Hnrnpl	28.8685	1666.877	35.7832	0.00E+00	28.2513	625.4785	14.9946	0.00E+00	0.0215	28.3658	0.017	0.024	27.0136	0.0432	0.1615	-0.0705	1.3431	0.00E+00	0.00E+00	0.00E+00	5.54E-06	0.6088	1.5662	0.6439	1.3777
Banf1	29.1736	644.0344	13.4547	0.00E+00	28.878	332.4776	7.315	0.00E+00	0.0209	27.8799	0.0435	0.022	26.5566	0.08	0.0772	-0.0702	0.8788	0.00E+00	0.00E+00	0.00E+00	2.49E-04	0.5786	1.6373	0.5835	1.5098
Tnfaip8l2	29.2509	781.6726	7.541	2.83E-27	28.1058	605.9846	10.7985	0.00E+00	0.0097	28.1774	0.0361	0.0178	26.8432	0.0443	0.8863	-0.07	0.2945	0.00E+00	0.00E+00	0.00E+00	6.94E-19	0.2714	2.6529	0.4773	1.808
Exosc8	27.8514	889.142	14.0518	0.00E+00	27.1839	482.3563	8.108	0.00E+00	0.0158	26.9977	0.0306	0.0168	25.7208	0.0533	0.0901	-0.0699	0.802	0.00E+00	0.00E+00	0.00E+00	1.98E-04	0.4264	1.9331	0.4313	1.7841
1110001J03Rik	30.6395	2860.5482	24.7156	1.46E-20	30.6824	491.0976	5.7544	5.19E-20	0.0086	30.2961	0.0106	0.0117	28.8673	0.0588	0.44	-0.0697	2.4713	0.00E+00	0.00E+00	0.00E+00	8.30E-07	0.2605	2.5526	0.3374	2.0246
Tpst2	29.9753	1824.4532	13.9364	3.28E-16	29.2196	741.6704	8.383	1.02E-21	0.0076	29.4738	0.0162	0.0113	28.0851	0.0381	0.5622	-0.0696	1.2338	0.00E+00	0.00E+00	0.00E+00	5.06E-07	0.2244	2.877	0.316	2.2114
Utp11l	28.2696	542.7395	4.2391	1.15E-11	26.6237	672.3451	7.0197	2.63E-14	0.0078	26.8582	0.0495	0.0104	25.5946	0.0382	0.4157	-0.0695	-0.373	0.00E+00	0.00E+00	0.00E+00	1.32E-05	0.2087	2.9221	0.2663	2.364
Asna1	30.0496	1469.1212	13.0778	1.19E-17	28.766	1156.7846	11.0285	6.48E-13	0.0089	29.4262	0.0202	0.0095	28.0473	0.0243	0.0985	-0.0692	0.2721	0.00E+00	0.00E+00	0.00E+00	3.61E-05	0.2616	2.5504	0.2661	2.3291
Gm16286	27.3289	724.148	14.0555	0.00E+00	25.9705	740.8419	15.3465	0.00E+00	0.0194	26.3115	0.0365	0.0208	25.0795	0.0339	0.102	-0.0692	-0.1091	0.00E+00	0.00E+00	0.00E+00	2.29E-04	0.5089	1.7503	0.5204	1.6018
Mpp1	31.7319	527.3787	2.9903	5.97E-08	29.1748	1288.9144	12.5818	3.60E-16	0.0057	29.9172	0.0567	0.0098	28.5175	0.0221	0.7835	-0.0691	-1.3578	0.00E+00	0.00E+00	0.00E+00	2.31E-08	0.1699	3.2265	0.2792	2.3193
Ppp1r12a	29.2106	2462.3692	13.29	1.04E-09	28.6542	694.9711	6.4734	6.77E-16	0.0054	28.8535	0.0117	0.0093	27.504	0.0396	0.7835	-0.0691	1.7572	0.00E+00	1.01E-13	0.00E+00	6.31E-08	0.1563	3.4171	0.2557	2.4233
Mapk14	30.7524	857.8949	5.7994	1.06E-14	29.7543	583.1539	5.4885	4.49E-13	0.0068	29.681	0.0346	0.0095	28.2943	0.0485	0.4823	-0.069	0.4857	0.00E+00	0.00E+00	0.00E+00	4.78E-06	0.2007	3.0022	0.2663	2.37
Fam49b	39.9874	4213.3795	203.5346	0.00E+00	38.4048	2252.5386	121.1499	0.00E+00	0.0483	39.5851	0.0094	0.0539	37.7396	0.0168	0.1593	-0.0689	0.8338	0.00E+00	1.61E-22	0.00E+00	6.30E-05	1.9058	0.614	2.0332	0.5054
Rbm42	30.8017	530.1359	8.5765	0.00E+00	28.8697	722.1304	12.6606	0.00E+00	0.0162	29.0876	0.055	0.0175	27.7354	0.0386	0.1128	-0.0687	-0.5117	0.00E+00	0.00E+00	0.00E+00	3.00E-04	0.4701	1.8624	0.4853	1.6909
Atp6v1a	29.4477	395.4729	2.5595	9.09E-12	26.9806	840.2661	9.1948	1.42E-18	0.0065	27.391	0.0694	0.0109	26.1199	0.0311	0.7571	-0.0686	-1.155	0.00E+00	0.00E+00	0.00E+00	9.81E-09	0.1768	3.1743	0.2841	2.2681
Mtch2	29.3481	706.6874	8.0115	2.53E-27	27.7741	836.6901	11.1705	1.65E-21	0.0114	28.1675	0.0399	0.0134	26.8621	0.0321	0.2441	-0.0685	-0.3132	0.00E+00	0.00E+00	0.00E+00	3.99E-05	0.3185	2.3185	0.3587	1.9824
Rsbn1l	28.362	1042.9079	6.4646	1.26E-11	27.4929	630.4337	5.2349	9.92E-12	0.0062	27.6001	0.0265	0.0083	26.3242	0.0419	0.4195	-0.0683	0.6625	0.00E+00	0.00E+00	0.00E+00	1.42E-05	0.171	3.3665	0.2173	2.7109
Dhx15	28.4137	1204.4435	9.454	3.02E-11	27.0525	1246.7615	11.5703	4.86E-12	0.0078	27.7425	0.0231	0.0093	26.467	0.0212	0.2455	-0.0679	-0.1238	0.00E+00	0.00E+00	0.00E+00	3.64E-05	0.2166	2.8165	0.2456	2.4012
Gtpbp4	27.8669	2540.3958	13.3383	1.04E-09	27.3347	692.2834	5.6041	1.17E-09	0.0052	27.5488	0.0109	0.0081	26.2823	0.038	0.6299	-0.0679	1.796	0.00E+00	5.21E-25	0.00E+00	5.04E-06	0.1443	3.496	0.2121	2.6629
Pnrc1	28.1759	2216.7648	30.2537	0.00E+00	27.3573	898.6481	15.7055	0.00E+00	0.0136	27.8098	0.0126	0.0175	26.535	0.0295	0.3581	-0.0677	1.2318	0.00E+00	0.00E+00	0.00E+00	1.99E-06	0.3807	2.1743	0.4626	1.8014
Glipr2	26.5023	484.6229	8.8764	0.00E+00	26.5893	245.608	7.0733	0.00E+00	0.0183	25.112	0.052	0.0288	23.9746	0.0977	0.6559	-0.0669	0.9091	0.00E+00	0.00E+00	0.00E+00	9.53E-21	0.4593	1.9194	0.6883	1.4353
Ly86	27.705	1310.8148	16.9315	0.00E+00	29.0811	236.8595	3.4269	0.00E+00	0.0129	27.1147	0.0208	0.0145	25.8898	0.1094	0.1663	-0.0667	2.396	0.00E+00	0.00E+00	0.00E+00	1.29E-04	0.3492	2.3759	0.3737	2.1439
Napa	28.8862	869.0141	12.5754	0.00E+00	27.2982	1194.4191	18.0657	8.01E-24	0.0144	27.9312	0.0322	0.0151	26.6698	0.0224	0.0652	-0.0667	-0.5251	3.74E-18	3.13E-20	0.00E+00	1.34E-04	0.3998	2.0429	0.4028	1.8667
Atf4	31.1125	1223.8442	8.9366	2.90E-18	29.7753	1094.8906	11.9996	2.12E-24	0.0073	30.3265	0.0248	0.011	28.9697	0.0265	0.5822	-0.066	0.0976	0.00E+00	9.55E-24	0.00E+00	9.83E-08	0.221	2.8832	0.3168	2.1733
Atp5g3	29.0784	523.0799	7.2747	0.00E+00	27.9405	453.3708	7.8873	0.00E+00	0.0139	27.5265	0.0529	0.0174	26.2986	0.058	0.3255	-0.0658	0.1348	0.00E+00	3.68E-27	0.00E+00	7.38E-07	0.3815	2.0674	0.4557	1.7157
Ndufs4	27.3542	932.1471	17.4615	0.00E+00	26.3578	680.3781	14.2129	0.00E+00	0.0187	26.5477	0.0287	0.0209	25.3642	0.0373	0.1646	-0.0658	0.3757	0.00E+00	0.00E+00	0.00E+00	9.23E-05	0.493	1.8076	0.5291	1.602
Ncaph2	30.0591	1436.8472	10.0893	7.50E-15	29.9071	472.8896	3.8238	9.70E-15	0.007	29.427	0.0205	0.0081	28.1159	0.0595	0.2059	-0.0658	1.5358	0.00E+00	0.00E+00	0.00E+00	2.74E-05	0.2064	2.8819	0.2275	2.5287
Adrbk1	29.4182	662.2773	3.9359	1.28E-13	28.1219	619.1863	5.6162	6.19E-14	0.0059	28.1345	0.0427	0.0091	26.8862	0.0434	0.6139	-0.0655	0.0251	0.00E+00	7.95E-19	3.68E-23	1.58E-06	0.1657	3.3808	0.2432	2.5184
Znrf1	28.5121	2213.2743	24.0114	0.00E+00	27.3797	1511.5807	18.2463	2.48E-22	0.0108	28.1277	0.0128	0.0121	26.8835	0.0178	0.1577	-0.0653	0.4774	0.00E+00	3.34E-15	0.00E+00	6.91E-05	0.3042	2.4216	0.3248	2.1216
Rnpep	29.4735	673.7327	5.2378	3.48E-13	28.5658	495.5611	4.9462	4.55E-18	0.0078	28.227	0.0419	0.01	26.9965	0.0545	0.3635	-0.0643	0.3783	0.00E+00	1.28E-14	0.00E+00	1.83E-05	0.2195	2.8597	0.2698	2.3475
Mrpl54	29.7632	1068.265	14.4942	0.00E+00	28.5512	931.6398	18.9012	0.00E+00	0.0135	28.9365	0.0272	0.0203	27.6844	0.0297	0.5855	-0.0638	0.1295	0.00E+00	0.00E+00	0.00E+00	1.49E-17	0.3905	2.0934	0.5602	1.5478
Twf2	27.5487	346.8528	5.5777	0.00E+00	25.7814	463.9162	11.5935	0.00E+00	0.0161	25.5158	0.0736	0.025	24.4175	0.0526	0.6363	-0.0635	-0.483	0.00E+00	0.00E+00	0.00E+00	8.32E-22	0.4099	2.02	0.6092	1.4638
Atp8b4	29.5219	884.8462	8.2342	1.04E-16	28.087	1038.9969	13.1876	9.44E-21	0.0093	28.5561	0.0323	0.0127	27.3347	0.0264	0.4447	-0.0631	-0.2914	0.00E+00	0.00E+00	0.00E+00	3.87E-07	0.2651	2.557	0.3464	2.0187
Mospd1	29.8079	1050.6153	7.1408	1.12E-14	28.6611	868.7159	7.5067	6.18E-18	0.0068	28.9671	0.0275	0.0086	27.7321	0.032	0.3348	-0.0629	0.2182	0.00E+00	1.84E-22	0.00E+00	2.49E-05	0.1964	3.0438	0.2393	2.5272
Mbnl1	27.8271	652.713	9.8826	0.00E+00	27.6455	339.2611	5.9775	0.00E+00	0.0151	26.6712	0.041	0.0176	25.5485	0.0754	0.2184	-0.062	0.8794	0.00E+00	0.00E+00	0.00E+00	7.89E-05	0.4032	2.0673	0.4498	1.8017
Mob4	26.6833	397.329	5.0695	8.60E-27	24.8425	655.8127	8.8581	3.51E-21	0.0128	24.9791	0.0629	0.0135	23.9282	0.0365	0.079	-0.062	-0.784	4.90E-21	2.47E-12	0.00E+00	7.88E-05	0.3163	2.3535	0.3229	2.1462
Rpl27a	40.1498	1954.192	108.8853	0.00E+00	38.5242	1752.1025	109.5852	0.00E+00	0.0558	39.3254	0.0201	0.063	37.6788	0.0215	0.1749	-0.0617	0.0961	0.00E+00	7.85E-15	0.00E+00	5.15E-08	2.1938	0.5663	2.3607	0.48
Hnrnpul1	29.9418	1311.8841	9.582	6.74E-11	28.3797	2459.4577	22.2932	5.73E-12	0.0073	29.2638	0.0223	0.0091	28.0388	0.0114	0.3109	-0.0617	-0.9675	0.00E+00	2.50E-22	0.00E+00	2.94E-05	0.2137	2.8433	0.2546	2.3663
Khdrbs1	27.4938	542.0634	6.9982	1.46E-23	25.8135	891.7904	13.3718	0.00E+00	0.0129	26.1532	0.0482	0.015	25.0622	0.0282	0.2114	-0.0615	-0.7763	0.00E+00	4.13E-13	0.00E+00	6.10E-05	0.3363	2.2192	0.3723	1.9177
Rnf187	28.9053	2794.7267	28.1977	3.47E-23	28.4559	758.625	8.1622	2.48E-15	0.0101	28.5933	0.0103	0.0107	27.4118	0.0362	0.0945	-0.0609	1.8131	0.00E+00	0.00E+00	0.00E+00	5.82E-05	0.2886	2.4732	0.2936	2.2214
Wipi1	29.959	2177.1969	11.6721	1.12E-09	28.7401	2024.0732	20.0527	6.39E-17	0.0054	29.534	0.0135	0.0099	28.3177	0.014	0.8859	-0.0607	0.0452	0.00E+00	4.22E-12	2.42E-08	1.47E-08	0.1584	3.4363	0.2798	2.4013
Coa3	28.3418	1864.2739	35.2334	0.00E+00	28.5169	435.8598	9.5428	0.00E+00	0.0188	27.9017	0.0151	0.022	26.7535	0.0614	0.2203	-0.0606	2.0276	0.00E+00	2.80E-25	0.00E+00	9.08E-07	0.5261	1.7456	0.5865	1.4773
Atp6v1d	27.6555	469.5364	5.4641	0.00E+00	26.2563	540.8299	8.108	9.96E-26	0.0117	26.0995	0.0555	0.015	25.0268	0.0463	0.36	-0.0606	-0.2617	0.00E+00	2.03E-16	0.00E+00	4.39E-06	0.3032	2.4114	0.3752	1.9874
Tnfrsf1a	28.5518	1672.4054	9.6091	1.25E-10	27.7178	937.3029	8.4447	3.00E-12	0.0057	28.0514	0.0168	0.009	26.9051	0.0289	0.6487	-0.0602	0.7805	0.00E+00	0.00E+00	0.00E+00	1.07E-06	0.1605	3.3731	0.2427	2.5203
Csf2ra	30.273	1011.7728	32.7889	0.00E+00	28.9712	1044.3594	39.578	0.00E+00	0.0323	29.3703	0.0292	0.038	28.1725	0.027	0.2312	-0.0601	-0.114	0.00E+00	4.59E-23	0.00E+00	7.85E-10	0.9479	1.1888	1.0659	1.0016
Hnrnpd	29.8547	2103.659	14.0607	1.09E-13	28.7984	1498.5602	14.659	1.10E-15	0.0067	29.4192	0.014	0.0097	28.2335	0.0191	0.5426	-0.0593	0.4448	0.00E+00	1.34E-12	0.00E+00	1.23E-06	0.1966	3.023	0.2744	2.3298
Hspa5	30.6992	1195.7111	60.9349	0.00E+00	30.0231	668.5651	37.127	0.00E+00	0.0509	29.9101	0.0251	0.0557	28.7143	0.0429	0.1307	-0.0589	0.7764	0.00E+00	4.99E-19	0.00E+00	5.01E-04	1.5137	0.8231	1.5931	0.7283
Rpe	29.4949	1169.9117	6.1057	6.42E-09	28.2286	1303.0339	11.6133	1.58E-12	0.0052	28.7528	0.0248	0.0089	27.6137	0.0212	0.7762	-0.0583	-0.2249	0.00E+00	1.50E-25	0.00E+00	6.51E-08	0.1492	3.4457	0.2456	2.4357
Slc16a3	28.6276	679.5458	3.9323	2.06E-09	27.1209	984.6743	14.4679	0.00E+00	0.0058	27.4583	0.0404	0.0147	26.3787	0.0268	1.3402	-0.0579	-0.5916	0.00E+00	2.29E-17	0.00E+00	4.92E-25	0.1592	3.4257	0.3856	1.976
Sh3glb1	29.1903	1225.5749	12.9122	0.00E+00	28.125	1054.0433	13.0263	0.00E+00	0.0106	28.4952	0.0232	0.0124	27.386	0.026	0.2284	-0.0573	0.1628	0.00E+00	0.00E+00	0.00E+00	7.61E-05	0.2992	2.5742	0.3385	2.2931
Rnps1	31.1445	3114.4523	30.3624	6.64E-18	30.5353	1019.386	10.8523	1.68E-22	0.0097	30.8225	0.0099	0.0107	29.6231	0.029	0.131	-0.0573	1.5511	0.00E+00	0.00E+00	0.00E+00	7.86E-05	0.3007	2.3825	0.3146	2.1178
Srsf10	28.74	956.252	7.256	2.15E-15	27.4308	1230.6365	12.3737	3.92E-14	0.0076	27.8863	0.0292	0.01	26.8018	0.0219	0.4047	-0.0572	-0.4164	0.00E+00	3.18E-22	0.00E+00	1.47E-05	0.2112	2.8262	0.2671	2.3038
Cct2	29.8469	2107.0806	22.3623	1.87E-22	28.5471	3119.215	38.3478	2.84E-18	0.0106	29.4169	0.014	0.0123	28.2759	0.0091	0.2124	-0.0571	-0.6219	0.00E+00	4.16E-21	0.00E+00	3.95E-05	0.312	2.3306	0.348	1.9785
Akr1a1	29.0267	945.4717	23.6798	0.00E+00	27.5886	1453.6481	43.5225	0.00E+00	0.0251	28.1505	0.0298	0.0299	27.0631	0.0186	0.2565	-0.0568	-0.676	0.00E+00	0.00E+00	0.00E+00	1.85E-10	0.7051	1.4704	0.8085	1.2164
Smarcb1	31.1453	3699.6588	18.7495	5.34E-05	29.9232	3888.4366	26.5928	1.24E-09	0.0051	30.8671	0.0083	0.0068	29.6758	0.0077	0.4311	-0.0568	-0.126	0.00E+00	1.69E-15	0.00E+00	1.74E-05	0.1565	3.2803	0.2039	2.6725
Def6	30.6717	4373.0682	49.0172	3.49E-27	29.6426	2379.8348	31.4008	2.72E-21	0.0112	30.4422	0.007	0.0132	29.2675	0.0123	0.24	-0.0568	0.808	0.00E+00	0.00E+00	0.00E+00	1.65E-05	0.3419	2.2214	0.3877	1.8791
Tra2a	28.8431	3036.528	29.5139	2.78E-23	28.1928	1088.0151	13.8558	5.00E-25	0.0097	28.564	0.0094	0.0128	27.468	0.0252	0.3932	-0.0564	1.4206	0.00E+00	9.36E-21	0.00E+00	5.72E-06	0.2785	2.5241	0.349	2.0668
Cd44	29.3672	2536.1148	17.6998	2.08E-14	28.3454	1878.7366	17.7902	2.85E-18	0.007	29.0165	0.0115	0.0095	27.9109	0.0149	0.4424	-0.056	0.3747	0.00E+00	0.00E+00	0.00E+00	1.73E-05	0.2025	3.0401	0.2643	2.4778
Samsn1	30.2064	793.5395	15.9178	0.00E+00	28.9786	850.2937	23.8856	0.00E+00	0.0201	29.0886	0.0367	0.028	27.998	0.0333	0.4807	-0.0551	-0.1389	0.00E+00	0.00E+00	0.00E+00	7.08E-20	0.5827	1.644	0.784	1.2629
Phb	30.1326	1703.8645	23.972	0.00E+00	29.895	611.3329	8.9693	0.00E+00	0.0141	29.5921	0.0174	0.0147	28.485	0.0466	0.0599	-0.055	1.4233	0.00E+00	0.00E+00	0.00E+00	1.16E-04	0.415	1.935	0.4174	1.7723
Rwdd1	29.4817	489.6266	6.6813	0.00E+00	27.384	1190.4618	18.2874	0.00E+00	0.0137	27.7953	0.0568	0.0154	26.7562	0.0225	0.1682	-0.055	-1.3339	0.00E+00	2.80E-17	0.00E+00	3.73E-05	0.379	2.1272	0.4108	1.8436
Ccr2	26.6207	258.9307	2.792	8.55E-24	25.6824	246.8545	3.9831	0.00E+00	0.0108	24.1182	0.0936	0.0161	23.2172	0.0949	0.5795	-0.0549	0.0192	0.00E+00	0.00E+00	1.83E-05	2.52E-07	0.259	2.7748	0.3732	2.1586
Eif2s1	29.9103	1550.7658	22.5368	0.00E+00	29.6677	593.3783	9.2432	0.00E+00	0.0145	29.3285	0.0189	0.0156	28.2347	0.0475	0.104	-0.0548	1.3288	0.00E+00	1.90E-09	0.00E+00	1.77E-04	0.4256	1.9387	0.438	1.7562
Son	28.6918	1427.282	28.325	0.00E+00	29.1279	389.5941	13.6537	0.00E+00	0.0199	28.1178	0.0197	0.0351	27.0807	0.0695	0.8195	-0.0542	1.8169	0.00E+00	1.26E-15	0.00E+00	0.00E+00	0.5581	1.6697	0.9457	1.0625
Lypla2	28.819	1832.1493	16.7734	4.03E-21	30.3627	274.0962	3.1986	3.94E-18	0.0091	28.3543	0.0156	0.0117	27.3124	0.0997	0.3525	-0.054	2.6788	0.00E+00	6.56E-20	0.00E+00	1.90E-05	0.2591	2.5832	0.318	2.1458
Tpm4	30.2128	822.1637	5.6879	1.96E-14	28.6097	1490.0658	16.5634	0.00E+00	0.0069	29.1266	0.0355	0.0111	28.0589	0.0189	0.684	-0.0539	-0.9099	0.00E+00	3.15E-26	0.00E+00	9.10E-07	0.2003	3.2103	0.3118	2.4267
Faim	31.2089	1012.9079	8.0735	2.08E-19	30.4267	714.3115	5.9542	3.32E-11	0.008	30.2625	0.03	0.0083	29.1607	0.0409	0.066	-0.0535	0.4482	1.58E-15	6.99E-20	0.00E+00	1.53E-05	0.2398	2.7309	0.2423	2.515
Pdha1	29.6711	2552.9321	19.4395	1.59E-15	28.7871	1594.4311	17.3701	1.68E-17	0.0076	29.3252	0.0115	0.0109	28.2589	0.0178	0.514	-0.0534	0.628	0.00E+00	0.00E+00	0.00E+00	4.59E-07	0.2247	2.7992	0.3075	2.1593
Hcst	30.0073	346.3355	6.4508	0.00E+00	27.6729	706.5097	17.6482	0.00E+00	0.0186	27.6138	0.0797	0.025	26.6112	0.0377	0.4213	-0.0534	-1.079	0.00E+00	0.00E+00	0.00E+00	3.13E-15	0.5148	1.7797	0.6625	1.3867
Cct3	32.1016	2641.1455	22.3427	8.50E-16	31.0318	2043.9978	20.3697	3.17E-17	0.0084	31.6998	0.0121	0.01	30.5506	0.015	0.239	-0.0533	0.3106	0.00E+00	2.92E-26	0.00E+00	7.79E-05	0.2683	2.4813	0.3042	2.1535
Arf4	30.4704	1349.5648	23.7306	0.00E+00	29.2251	1736.4515	39.2421	0.00E+00	0.0177	29.7819	0.022	0.0226	28.7108	0.0166	0.3536	-0.0528	-0.4114	0.00E+00	9.74E-14	0.00E+00	5.30E-10	0.5238	1.7366	0.6434	1.4144
Ict1	29.9499	327.1738	3.5332	1.25E-20	28.0461	464.7456	6.256	1.40E-24	0.0108	27.4067	0.084	0.0134	26.4258	0.057	0.3181	-0.0526	-0.56	0.00E+00	1.68E-13	0.00E+00	8.20E-06	0.2938	2.4563	0.3526	2.0217
Eif4h	29.5554	573.3958	11.824	0.00E+00	28.4381	590.7194	13.8559	0.00E+00	0.0207	28.0939	0.049	0.0235	27.0997	0.0459	0.1835	-0.052	-0.0927	0.00E+00	3.31E-14	3.87E-18	6.32E-06	0.5788	1.6114	0.6293	1.3999
Shisa5	27.8198	471.1046	7.0197	0.00E+00	25.9102	1176.5265	19.6903	0.00E+00	0.0149	26.2572	0.0557	0.0167	25.3378	0.0216	0.164	-0.0514	-1.3664	0.00E+00	0.00E+00	0.00E+00	2.69E-04	0.3906	2.1469	0.4229	1.9237
Dnm2	30.3774	520.8658	3.4051	1.68E-11	29.7136	405.3789	3.6215	2.39E-18	0.0065	28.67	0.0551	0.009	27.6681	0.0682	0.4546	-0.0513	0.307	0.00E+00	1.99E-13	0.00E+00	1.55E-05	0.1866	3.0724	0.2458	2.4797
Gm10073	26.8734	1757.2202	50.0987	0.00E+00	26.8898	517.2161	15.8481	0.00E+00	0.0284	26.4452	0.0152	0.0306	25.5386	0.0497	0.1085	-0.0503	1.7076	0.00E+00	2.02E-18	0.00E+00	3.66E-04	0.7471	1.3381	0.7805	1.2192
Abtb1	31.4953	611.6973	3.3177	3.48E-10	29.4474	1645.758	15.2406	1.22E-21	0.0054	29.9319	0.049	0.0092	28.9061	0.0176	0.7687	-0.0503	-1.4749	0.00E+00	2.18E-15	0.00E+00	2.26E-07	0.1623	3.3913	0.2653	2.4552
Ckap4	28.3717	781.5182	7.4178	4.98E-18	27.3744	777.6096	12.1636	0.00E+00	0.0095	27.3629	0.035	0.0157	26.4277	0.034	0.723	-0.0502	-0.0438	0.00E+00	5.22E-16	1.20E-17	9.35E-12	0.2594	2.6174	0.4122	1.9246
Alas1	26.2625	616.6772	20.7458	0.00E+00	26.0786	366.6171	15.7361	0.00E+00	0.0337	25.1817	0.0409	0.0429	24.3327	0.0664	0.3511	-0.0495	0.7007	0.00E+00	2.53E-21	0.00E+00	9.97E-18	0.8482	1.2902	1.043	1.0165
Ebna1bp2	28.6984	1518.7626	19.6692	0.00E+00	27.8699	1160.522	19.0542	0.00E+00	0.013	28.1484	0.0185	0.0164	27.2001	0.0235	0.3393	-0.0494	0.3425	0.00E+00	1.71E-15	0.00E+00	1.29E-06	0.3643	2.1435	0.4455	1.7842
Hk3	29.6217	348.7349	5.4715	0.00E+00	27.9603	469.1459	8.8245	0.00E+00	0.0157	27.2897	0.0782	0.0188	26.3724	0.0564	0.2577	-0.0493	-0.471	0.00E+00	3.38E-24	0.00E+00	3.70E-06	0.4279	1.9426	0.4958	1.6402
Khk	27.6104	599.2493	11.4971	0.00E+00	26.8199	522.6394	13.8567	0.00E+00	0.0192	26.3815	0.0441	0.0266	25.4955	0.0487	0.471	-0.0493	0.1457	0.00E+00	4.28E-16	0.00E+00	2.32E-17	0.506	1.853	0.6739	1.4092
Osbpl9	28.7267	483.1306	3.752	1.71E-15	27.4733	566.2398	6.0923	4.39E-22	0.0078	27.0919	0.0564	0.0108	26.1876	0.0462	0.4741	-0.049	-0.2854	0.00E+00	0.00E+00	0.00E+00	9.03E-06	0.2095	2.9515	0.2816	2.3722
Snx1	27.391	1156.905	8.4713	1.49E-09	27.177	541.578	6.2107	4.88E-20	0.0073	26.7482	0.0231	0.0115	25.8661	0.0477	0.6437	-0.0484	1.0462	0.00E+00	1.19E-17	0.00E+00	2.07E-07	0.196	3.0433	0.2953	2.2863
Rab14	26.4707	1776.1944	42.8305	0.00E+00	26.3906	575.3035	16.2416	0.00E+00	0.0241	26.0731	0.0148	0.0283	25.2149	0.0438	0.2317	-0.0483	1.5691	0.00E+00	0.00E+00	0.00E+00	2.87E-08	0.6298	1.5695	0.709	1.3195
Atp6v1f	28.7056	1558.4506	60.7789	0.00E+00	29.3438	387.9599	16.3099	0.00E+00	0.039	28.1732	0.0181	0.0422	27.2605	0.0702	0.1143	-0.0475	1.9548	0.00E+00	2.29E-14	0.00E+00	1.12E-08	1.0981	1.0747	1.1415	0.9328
Tsnax	30.77	3687.7516	20.5776	3.96E-09	29.8452	2910.3263	18.469	2.32E-07	0.0056	30.502	0.0083	0.0063	29.517	0.0102	0.1871	-0.0474	0.2904	0.00E+00	1.49E-16	0.00E+00	9.33E-06	0.1702	3.177	0.1861	2.798
Anxa3	27.1687	627.8007	18.0689	0.00E+00	25.9186	901.5254	29.2758	0.00E+00	0.0287	26.0194	0.0418	0.0324	25.1835	0.028	0.1758	-0.0471	-0.5779	0.00E+00	0.00E+00	0.00E+00	3.76E-08	0.747	1.409	0.8161	1.206
Romo1	30.2692	929.3976	11.0916	0.00E+00	29.2769	925.7587	13.0866	8.13E-24	0.0119	29.2995	0.0315	0.0141	28.3654	0.0307	0.244	-0.0467	-0.0398	0.00E+00	1.06E-13	1.22E-09	2.18E-05	0.349	2.1382	0.4007	1.8118
Shkbp1	29.7832	1756.4096	10.6355	1.13E-12	28.9205	1466.8255	11.5178	1.38E-13	0.006	29.2714	0.0167	0.0078	28.3503	0.0194	0.3749	-0.0461	0.2147	0.00E+00	1.32E-15	0.00E+00	2.00E-05	0.1773	3.1836	0.2225	2.6186
Nucks1	30.721	972.922	8.155	5.45E-15	29.3068	1841.0339	19.6794	2.08E-19	0.0084	29.7602	0.0306	0.0107	28.8269	0.0157	0.351	-0.046	-0.9658	0.00E+00	1.38E-10	0.00E+00	3.00E-05	0.249	2.6046	0.307	2.1843
Nudcd2	29.3261	717.9415	8.0188	8.65E-24	28.4743	665.4417	7.7964	1.97E-23	0.0112	28.1653	0.0393	0.0117	27.2845	0.0412	0.0662	-0.0458	0.0683	2.66E-23	8.63E-22	0.00E+00	8.62E-05	0.314	2.3149	0.3183	2.1033
Map2k3	28.5922	3482.3034	18.6265	4.40E-06	28.0331	1395.1707	10.9817	7.98E-11	0.0054	28.3457	0.0081	0.0079	27.4608	0.0198	0.5514	-0.0458	1.281	0.00E+00	3.08E-10	0.00E+00	5.16E-06	0.1521	3.4489	0.2148	2.6278
Mrps12	27.4722	885.2556	12.057	0.00E+00	28.0546	327.7842	4.7179	4.73E-23	0.0136	26.6353	0.0302	0.0144	25.8128	0.0791	0.0778	-0.0453	1.3891	0.00E+00	2.20E-27	0.00E+00	1.44E-04	0.3621	2.16	0.3699	1.9621
Pxylp1	31.8579	1553.1998	10.1238	1.71E-15	31.453	794.9938	5.8222	1.31E-08	0.0065	31.1968	0.0201	0.0073	30.2365	0.0381	0.1685	-0.0451	0.9201	0.00E+00	0.00E+00	0.00E+00	2.43E-05	0.2027	2.975	0.2207	2.5528
Lyz2	26.6084	821.2501	79.0542	0.00E+00	25.4136	1450.3335	160.1735	0.00E+00	0.0961	25.7477	0.0315	0.1103	24.9597	0.0172	0.1986	-0.0448	-0.867	0.00E+00	1.93E-11	0.00E+00	3.79E-10	2.4608	0.7041	2.7372	0.6694
Sdf2	29.1081	1104.1876	6.5422	2.77E-10	28.1649	1209.9925	10.0546	1.07E-13	0.0059	28.3564	0.0257	0.0083	27.5157	0.0228	0.4874	-0.0434	-0.1762	0.00E+00	0.00E+00	0.00E+00	9.54E-06	0.1681	3.3732	0.2289	2.6395
Cbx1	29.3575	1202.5681	8.7685	2.12E-11	28.1946	1994.0994	15.2243	8.13E-12	0.0073	28.6343	0.0238	0.0076	27.7868	0.0139	0.0613	-0.0433	-0.7691	1.92E-16	5.28E-17	0.00E+00	7.66E-06	0.2086	2.8903	0.2122	2.6619
Fam132a	27.5856	524.5766	7.35	0.00E+00	26.0286	1123.1237	18.7223	0.00E+00	0.0141	26.1899	0.0499	0.0167	25.4248	0.0227	0.2439	-0.0428	-1.1354	0.00E+00	0.00E+00	0.00E+00	4.41E-06	0.3658	2.2004	0.4234	1.8392
Tacc3	30.0909	1477.2592	11.8388	3.78E-18	29.7356	770.1905	6.5611	1.72E-12	0.008	29.4719	0.02	0.0085	28.6129	0.0371	0.092	-0.0427	0.8945	2.81E-24	2.09E-09	0.00E+00	1.07E-05	0.2366	2.6783	0.2424	2.5156
Bloc1s1	27.7313	1754.6999	34.625	0.00E+00	28.4318	391.6198	8.6564	0.00E+00	0.0197	27.2878	0.0156	0.0222	26.493	0.0676	0.1696	-0.0426	2.1147	0.00E+00	5.44E-18	0.00E+00	4.35E-06	0.5385	1.6718	0.5864	1.4509
Cdkn2c	28.1086	536.5003	11.6064	0.00E+00	26.8138	792.0026	31.2523	0.00E+00	0.0216	26.6877	0.0498	0.0394	25.915	0.0328	0.8665	-0.0424	-0.6039	0.00E+00	1.07E-15	0.00E+00	0.00E+00	0.5738	1.6931	1.0179	1.1118
Myeov2	25.6401	783.7984	14.4795	0.00E+00	27.0237	223.5253	5.1209	0.00E+00	0.0185	24.813	0.0317	0.0229	24.0951	0.1078	0.3096	-0.0424	1.7679	0.00E+00	3.07E-17	0.00E+00	2.14E-08	0.4573	1.8493	0.551	1.5184
mt-Co3	29.6765	1197.8941	45.3077	0.00E+00	29.7241	531.8511	21.2064	0.00E+00	0.0379	28.9409	0.0242	0.0398	28.1186	0.053	0.0727	-0.0416	1.1341	9.87E-22	3.96E-13	0.00E+00	1.03E-04	1.0914	1.0801	1.1163	0.9809
Kras	27.9356	988.8176	6.7824	2.61E-12	26.6555	2588.5135	24.2936	1.54E-17	0.0069	27.1509	0.0274	0.0094	26.3805	0.0102	0.4485	-0.0415	-1.4227	0.00E+00	0.00E+00	0.00E+00	9.81E-06	0.1842	3.1586	0.2487	2.5041
BC017643	28.9247	687.079	4.4044	5.42E-12	27.7472	969.417	9.9261	3.01E-16	0.0064	27.7458	0.0403	0.0102	26.9586	0.0279	0.6702	-0.0415	-0.5344	0.00E+00	2.83E-22	0.00E+00	6.41E-08	0.1773	3.2178	0.2754	2.3311
Gemin7	31.2899	1532.9804	10.6885	7.84E-14	30.1536	2472.6799	18.2453	7.14E-11	0.007	30.6439	0.02	0.0074	29.777	0.0121	0.0785	-0.0414	-0.7288	3.45E-20	8.14E-11	0.00E+00	1.42E-05	0.2131	2.9215	0.2197	2.6225
Tmed5	30.8539	2627.78	24.1319	1.85E-20	31.0045	669.1465	7.6074	3.00E-24	0.0092	30.4767	0.0117	0.0114	29.6168	0.0443	0.3122	-0.0413	1.9256	0.00E+00	2.75E-19	0.00E+00	1.63E-05	0.2789	2.5031	0.336	2.0782
Adprh	30.3242	1654.3795	13.8645	4.04E-19	31.1552	409.4205	4.0512	8.96E-19	0.0084	29.7533	0.018	0.01	28.9261	0.0705	0.2502	-0.0407	1.9698	0.00E+00	2.62E-10	0.00E+00	5.04E-05	0.2468	2.6901	0.285	2.3003
Wls	28.8499	839.4676	4.4533	3.05E-07	28.1856	718.4263	5.8777	5.65E-12	0.0053	27.8797	0.0332	0.0082	27.1094	0.0377	0.6214	-0.0404	0.1841	0.00E+00	3.16E-11	0.00E+00	1.85E-06	0.1481	3.5427	0.2217	2.6176
Hpgd	26.5133	317.6416	14.8497	0.00E+00	25.7729	308.1594	20.8849	0.00E+00	0.0468	24.4372	0.077	0.0678	23.7648	0.0772	0.5361	-0.0403	0.0034	0.00E+00	3.73E-12	7.63E-08	0.00E+00	1.1352	1.1874	1.607	0.8887
N4bp2l1	28.2234	1620.3512	11.5013	1.69E-15	27.3251	2172.7991	15.99	3.20E-12	0.0071	27.7256	0.0171	0.0074	26.9677	0.0124	0.0495	-0.04	-0.4602	1.15E-05	3.90E-06	0.00E+00	2.57E-06	0.1967	3.1128	0.1976	2.8951
Rps27rt	34.9182	1648.2105	75.9572	0.00E+00	33.7669	2198.8221	107.6323	0.00E+00	0.0463	34.1631	0.0207	0.0489	33.2302	0.0151	0.0792	-0.0399	-0.4495	3.84E-26	1.22E-16	0.00E+00	7.52E-07	1.5635	0.7626	1.6213	0.6514
Psmb7	28.0907	537.7066	13.0882	0.00E+00	27.8413	387.7896	10.2207	0.00E+00	0.0243	26.6829	0.0497	0.0264	25.9623	0.067	0.1154	-0.0395	0.4301	0.00E+00	1.93E-24	0.00E+00	1.56E-06	0.649	1.5219	0.6831	1.3271
Mfap1b	29.7166	2966.3175	18.5104	7.20E-11	30.2486	534.9174	3.5687	4.00E-08	0.0062	29.4052	0.0099	0.0067	28.6157	0.0535	0.0965	-0.0393	2.4318	0.00E+00	2.63E-19	0.00E+00	5.58E-06	0.1834	3.1259	0.1908	2.8209
Sfxn1	30.5725	4981.7133	28.5344	8.21E-09	29.8271	3886.2588	24.3789	1.10E-07	0.0057	30.3709	0.0061	0.0063	29.5792	0.0077	0.1304	-0.0381	0.3288	0.00E+00	8.42E-08	0.00E+00	1.28E-05	0.1748	3.2036	0.1861	2.7578
Ppp2ca	30.4885	1613.9537	17.2988	1.21E-24	29.6165	1871.2962	20.7996	6.53E-20	0.0107	29.9094	0.0185	0.0112	29.1386	0.0156	0.0591	-0.0377	-0.2526	5.35E-24	1.66E-25	0.00E+00	7.94E-05	0.3212	2.3247	0.3245	2.1321
Rhob	28.139	445.952	8.4023	0.00E+00	28.1053	316.6487	7.7336	0.00E+00	0.0189	26.4625	0.0594	0.0244	25.7871	0.0818	0.372	-0.0373	0.46	0.00E+00	0.00E+00	0.00E+00	9.20E-12	0.4978	1.8065	0.6297	1.4418
Pdrg1	27.9439	851.2336	6.4278	2.10E-12	27.2121	858.1382	8.1363	1.63E-11	0.0076	27.0466	0.0318	0.0095	26.3676	0.0308	0.3259	-0.0367	-0.0435	0.00E+00	3.37E-25	1.11E-16	2.51E-05	0.2045	2.9853	0.2495	2.4732
Dap3	29.103	366.7212	2.6736	1.42E-08	29.0788	273.9631	2.0883	2.95E-08	0.0074	26.9443	0.0737	0.0076	26.2716	0.0959	0.0434	-0.0365	0.3802	0.00E+00	0.00E+00	0.00E+00	5.86E-06	0.1963	2.971	0.1998	2.729
Arfgap2	30.742	1315.1801	8.5729	1.88E-14	29.6647	2303.6258	16.7693	1.96E-11	0.0065	30.02	0.0228	0.0073	29.2713	0.0127	0.1551	-0.0364	-0.8404	0.00E+00	7.61E-24	0.00E+00	1.93E-05	0.1948	3.0602	0.2138	2.6573
Psmd1	30.4843	2025.6458	13.3009	4.26E-12	29.6549	2350.4233	18.598	2.71E-13	0.0065	30.0146	0.015	0.0079	29.2731	0.0125	0.2712	-0.0361	-0.258	0.00E+00	2.78E-16	0.00E+00	3.38E-05	0.1967	2.9399	0.2319	2.5211
Mrps16	29.1124	1142.442	15.3532	0.00E+00	28.4594	1022.6358	15.8594	0.00E+00	0.0135	28.3698	0.0248	0.0155	27.6784	0.0271	0.2051	-0.0356	0.125	0.00E+00	0.00E+00	0.00E+00	2.84E-05	0.3814	2.0778	0.4291	1.7796
mt-Nd5	30.123	592.2892	3.8814	3.46E-08	28.4183	1735.5016	11.6539	6.58E-10	0.0066	28.6413	0.0483	0.0067	27.9439	0.0161	0.0266	-0.0356	-1.5835	7.46E-08	1.68E-16	0.00E+00	3.43E-06	0.1873	3.1339	0.1879	2.8678
Copb1	32.6267	4385.1949	23.9129	1.41E-08	32.7752	886.2464	8.2349	6.55E-22	0.0054	32.3711	0.0074	0.0093	31.5847	0.0356	0.7813	-0.0355	2.2612	0.00E+00	8.14E-13	0.00E+00	4.76E-10	0.1761	3.199	0.2927	2.2276
Sdcbp	29.1824	1474.9707	61.4841	0.00E+00	31.9174	224.7116	9.9878	0.00E+00	0.0417	28.594	0.0194	0.0446	27.9008	0.124	0.0981	-0.0354	2.6758	1.97E-20	3.22E-06	0.00E+00	1.88E-08	1.1851	0.9838	1.2308	0.8591
Pdcd4	27.2162	1201.6616	8.0782	1.57E-11	28.1686	339.3377	3.794	6.27E-24	0.0067	26.6073	0.0222	0.0112	25.9734	0.0768	0.7304	-0.0348	1.7909	0.00E+00	1.94E-10	0.00E+00	6.03E-09	0.1792	3.3077	0.2885	2.3234
Myo1g	29.87	387.5116	2.2684	9.23E-10	28.7909	456.266	4.794	2.76E-18	0.0059	27.7227	0.0716	0.0105	27.0685	0.0594	0.8415	-0.0345	-0.2689	0.00E+00	2.06E-23	0.00E+00	2.90E-09	0.1623	3.3081	0.2837	2.317
Tmem38b	29.7414	2262.4968	40.8058	0.00E+00	29.1493	1731.854	41.2372	0.00E+00	0.018	29.3292	0.013	0.0238	28.6397	0.0166	0.4016	-0.0343	0.3508	0.00E+00	6.96E-09	0.00E+00	1.90E-14	0.5253	1.7555	0.6737	1.3794
Lyl1	25.9534	687.8556	8.6698	8.15E-26	26.9577	259.6606	5.9518	0.00E+00	0.0126	24.9968	0.0365	0.023	24.4099	0.094	0.8657	-0.0343	1.3666	0.00E+00	3.89E-10	0.00E+00	0.00E+00	0.3148	2.3405	0.5591	1.548
Commd1	30.1352	629.7604	7.04	3.89E-27	29.9842	445.7464	6.7492	0.00E+00	0.0112	28.7435	0.0456	0.0152	28.0713	0.0629	0.4388	-0.0341	0.4637	0.00E+00	9.49E-06	0.00E+00	1.33E-08	0.3205	2.3015	0.4238	1.8132
Imp4	27.8128	642.4129	4.9854	7.20E-12	27.3102	561.4497	4.5319	7.04E-12	0.0078	26.6464	0.0415	0.0081	26.0268	0.0464	0.0557	-0.0339	0.1614	1.85E-10	3.66E-08	0.00E+00	7.63E-06	0.2066	2.9345	0.2087	2.6783
Mpv17l2	28.9925	809.8028	5.5947	1.12E-13	28.1362	962.7132	7.4792	5.41E-11	0.0069	27.9705	0.0346	0.0078	27.3227	0.0285	0.1689	-0.0338	-0.2824	0.00E+00	4.89E-18	0.00E+00	1.78E-05	0.1931	3.0434	0.2125	2.6668
Ndfip1	29.0948	703.846	5.4098	8.58E-14	29.3914	382.8026	3.6108	6.54E-17	0.0077	27.9168	0.0399	0.0095	27.2801	0.0712	0.3012	-0.0333	0.8362	0.00E+00	4.71E-21	0.00E+00	3.02E-05	0.2133	2.9444	0.2568	2.4724
Dpm2	31.8122	1757.7532	11.2222	4.93E-12	30.894	2642.5133	21.5412	5.85E-13	0.0064	31.2245	0.0178	0.0081	30.5178	0.0116	0.3513	-0.033	-0.6192	0.00E+00	1.34E-08	0.00E+00	1.44E-05	0.199	3.0298	0.2482	2.4504
Mrpl22	28.6278	1708.7836	14.0859	2.08E-13	28.0741	1395.4812	11.9402	1.50E-15	0.0083	28.1442	0.0165	0.0086	27.5091	0.0198	0.0518	-0.0329	0.2607	8.83E-21	1.50E-12	0.00E+00	1.29E-05	0.2326	2.7344	0.2345	2.5324
Rnaseh2b	27.5769	1576.8213	12.3542	7.94E-13	27.053	1287.5183	10.9919	1.75E-13	0.0078	27.0865	0.0172	0.0085	26.4864	0.0206	0.1241	-0.0323	0.2611	0.00E+00	5.12E-21	0.00E+00	2.40E-05	0.2116	2.862	0.226	2.5157
Tcp11l2	25.5399	1377.0874	23.1944	0.00E+00	26.8087	290.8549	7.3172	0.00E+00	0.0168	25.0612	0.0183	0.0252	24.5152	0.0843	0.5837	-0.0318	2.2026	0.00E+00	2.76E-27	0.00E+00	1.42E-15	0.4215	2.0945	0.6124	1.5819
Ap2s1	26.1716	808.4139	23.3899	0.00E+00	26.6766	353.3018	12.5389	0.00E+00	0.029	25.3368	0.0313	0.0355	24.7945	0.0704	0.2941	-0.0312	1.1672	0.00E+00	0.00E+00	0.00E+00	3.83E-16	0.7317	1.403	0.8811	1.1138
Tmx4	27.6971	1423.9322	13.4973	5.27E-19	29.657	258.0135	3.3356	2.00E-23	0.0095	27.1619	0.0191	0.0129	26.5832	0.1033	0.4476	-0.0311	2.4344	0.00E+00	0.00E+00	0.00E+00	2.05E-06	0.2581	2.6378	0.3434	2.1206
Top2a	28.7448	1725.5779	10.4283	2.17E-12	28.1031	1823.4641	19.8248	2.90E-21	0.006	28.2605	0.0164	0.0108	27.6597	0.0153	0.8433	-0.031	-0.1021	0.00E+00	3.00E-08	4.95E-20	1.46E-08	0.1712	3.2457	0.2987	2.3301
Eif6	29.6325	1534.0546	33.7591	0.00E+00	29.6276	712.7394	16.7788	0.00E+00	0.0219	29.0526	0.0191	0.0235	28.4367	0.04	0.1004	-0.0309	1.0682	0.00E+00	3.94E-23	0.00E+00	9.24E-08	0.6364	1.5512	0.669	1.3367
Selt	26.2345	664.0918	12.405	0.00E+00	25.5001	797.5604	20.923	0.00E+00	0.0187	25.2237	0.0382	0.0262	24.6908	0.0311	0.4898	-0.0308	-0.2954	0.00E+00	1.51E-13	0.00E+00	2.20E-17	0.4692	1.8589	0.6439	1.416
Nrros	28.6052	1300.0908	29.4041	0.00E+00	28.0854	1123.5985	26.0422	0.00E+00	0.0227	27.9659	0.0215	0.0231	27.3826	0.0245	0.0276	-0.0304	0.1917	9.46E-17	7.24E-17	0.00E+00	4.91E-05	0.6299	1.5542	0.6327	1.4221
Atp6ap2	28.3537	1697.1779	69.8869	0.00E+00	28.2248	838.7152	36.0089	0.00E+00	0.0411	27.8725	0.0165	0.043	27.297	0.0325	0.0632	-0.0301	0.9795	0.00E+00	3.95E-12	0.00E+00	1.46E-07	1.1465	1.0253	1.1731	0.9027
Cops8	30.9418	914.5133	9.3698	1.56E-26	29.6988	2248.3481	25.1742	1.37E-18	0.0103	29.9135	0.0327	0.0112	29.2963	0.013	0.1302	-0.0301	-1.3297	0.00E+00	3.68E-07	0.00E+00	7.71E-05	0.3051	2.3793	0.3273	2.0832
Rnaseh2c	28.5242	932.8822	14.276	0.00E+00	28.0142	837.8515	16.6804	0.00E+00	0.0153	27.6614	0.0298	0.0199	27.0913	0.0323	0.3835	-0.03	0.1182	0.00E+00	1.40E-11	0.00E+00	2.39E-09	0.4213	1.9892	0.5379	1.6003
Mtpn	26.9369	1254.8121	9.3841	5.14E-13	26.5319	963.3881	9.3992	1.31E-11	0.0075	26.3535	0.0211	0.0098	25.8106	0.0269	0.3882	-0.03	0.3475	0.00E+00	0.00E+00	0.00E+00	1.80E-05	0.1962	2.995	0.2518	2.4497
F10	27.28	1038.46	12.4712	0.00E+00	27.4039	519.7727	16.2829	0.00E+00	0.012	26.5666	0.0256	0.0313	26.0205	0.0501	1.3836	-0.03	0.967	0.00E+00	1.35E-07	0.00E+00	0.00E+00	0.3187	2.401	0.8136	1.2529
Med10	29.2166	698.7627	8.7022	0.00E+00	28.0662	1281.07	16.5132	7.63E-19	0.0125	28.0229	0.0401	0.0129	27.4483	0.0214	0.0475	-0.0299	-0.9028	1.96E-06	2.34E-04	0.00E+00	1.26E-04	0.3468	2.2348	0.3524	2.0394
Polr1d	29.5983	1432.1532	30.0265	0.00E+00	29.398	840.687	21.2809	0.00E+00	0.021	28.9737	0.0202	0.0254	28.391	0.0338	0.27	-0.0293	0.74	0.00E+00	2.24E-19	0.00E+00	1.74E-10	0.6061	1.6012	0.7187	1.3098
Mrps23	31.4672	534.2923	4.0946	4.79E-12	30.2098	818.4891	6.9815	1.40E-17	0.0077	29.6996	0.0556	0.0085	29.1048	0.0356	0.1568	-0.0292	-0.6459	0.00E+00	9.79E-09	0.00E+00	3.66E-05	0.2269	2.7942	0.2459	2.4792
Morc3	28.7171	250.3324	2.5331	1.35E-18	26.299	634.6863	7.9352	1.06E-18	0.0102	25.7498	0.1031	0.0125	25.2385	0.0398	0.2962	-0.0289	-1.3722	0.00E+00	1.60E-23	0.00E+00	2.35E-05	0.2605	2.5875	0.3155	2.1602
Lamtor1	27.1961	944.2173	19.747	0.00E+00	27.0793	599.4873	14.923	0.00E+00	0.0209	26.4133	0.028	0.0249	25.8918	0.0434	0.2508	-0.0288	0.6295	0.00E+00	9.16E-22	0.00E+00	3.23E-09	0.5481	1.7192	0.6434	1.4175
Tpi1	28.5928	465.4876	14.7543	0.00E+00	28.0994	441.0789	18.4038	0.00E+00	0.0317	26.9109	0.058	0.0417	26.3824	0.0599	0.3977	-0.0286	0.0462	0.00E+00	7.43E-10	3.67E-08	2.03E-24	0.8492	1.2626	1.0928	0.962
Wbp4	29.8268	1855.8182	12.235	2.46E-13	30.0214	715.9905	6.2667	3.26E-15	0.0066	29.3372	0.0158	0.0087	28.7818	0.0405	0.4052	-0.0276	1.3563	0.00E+00	6.00E-11	0.00E+00	1.58E-05	0.1933	3.064	0.2508	2.4874
Rad23b	31.1791	1609.4899	16.1247	1.41E-23	30.5107	1859.2063	22.9698	1.18E-25	0.01	30.5682	0.019	0.0124	29.9902	0.0161	0.3016	-0.0275	-0.2352	0.00E+00	1.95E-05	0.00E+00	2.00E-05	0.3062	2.3349	0.3664	1.9615
Psph	29.1132	1998.4844	12.4448	1.48E-10	29.0064	985.9858	7.0205	2.49E-09	0.0062	28.6861	0.0144	0.0071	28.1555	0.0286	0.1899	-0.0269	0.9952	0.00E+00	8.07E-09	0.00E+00	1.92E-05	0.1791	3.1384	0.1989	2.6745
Sp100	29.6333	1789.6115	29.825	0.00E+00	29.9595	640.8683	13.1919	0.00E+00	0.0167	29.1405	0.0163	0.0206	28.6057	0.0446	0.3093	-0.0267	1.4531	0.00E+00	5.38E-09	0.00E+00	1.31E-08	0.4871	1.8122	0.5879	1.4864
Nifk	28.8457	1700.757	9.9837	1.14E-08	28.3879	1502.7905	9.6788	1.71E-06	0.0059	28.3604	0.0167	0.0064	27.8519	0.0186	0.1329	-0.0261	0.1554	0.00E+00	1.83E-21	0.00E+00	7.35E-06	0.1676	3.2181	0.1795	2.8351
Zfp422	26.1956	1983.3446	29.7792	0.00E+00	27.2672	368.2723	6.5345	0.00E+00	0.015	25.8322	0.0131	0.0178	25.3711	0.0688	0.2446	-0.026	2.3974	0.00E+00	1.52E-05	0.00E+00	1.52E-06	0.3844	2.0898	0.4489	1.7382
Hpcal1	27.9545	519.6055	5.1115	1.19E-18	27.1842	632.5721	9.5696	0.00E+00	0.0099	26.5119	0.051	0.0152	26.0395	0.0412	0.6237	-0.0259	-0.309	0.00E+00	9.51E-06	0.00E+00	9.58E-11	0.2594	2.6554	0.3922	1.9606
Samhd1	28.0534	1044.0612	10.6806	1.33E-24	27.8902	708.4911	10.1854	0.00E+00	0.0103	27.2953	0.0261	0.0144	26.8194	0.038	0.4854	-0.0254	0.5408	0.00E+00	6.69E-26	0.00E+00	1.29E-06	0.2768	2.6476	0.3854	2.1127
Itgb2	28.4555	1330.5412	42.6867	0.00E+00	28.433	730.7674	28.0058	0.00E+00	0.0321	27.8425	0.0213	0.0384	27.3587	0.0375	0.2593	-0.0253	0.8161	0.00E+00	7.08E-08	0.00E+00	4.10E-12	0.8958	1.2462	1.0486	1.0282
Gyg	26.8965	758.7941	25.4129	0.00E+00	26.6872	593.675	20.8826	0.00E+00	0.0335	25.9653	0.0343	0.0351	25.5222	0.0431	0.0697	-0.0248	0.3319	0.00E+00	2.99E-16	0.00E+00	2.47E-06	0.8681	1.2661	0.8963	1.1309
Fam195b	26.9804	244.4914	5.9799	0.00E+00	25.1665	470.9477	11.9981	0.00E+00	0.0244	24.2723	0.0995	0.0255	23.8746	0.0508	0.0583	-0.0238	-0.9689	9.79E-27	9.64E-11	0.00E+00	4.09E-05	0.5906	1.6529	0.6055	1.4705
Ndufs5	29.2474	362.0653	6.0366	0.00E+00	27.7458	660.881	16.2628	0.00E+00	0.0167	27.0425	0.0747	0.0246	26.6002	0.0403	0.5562	-0.0238	-0.8911	0.00E+00	2.41E-07	0.00E+00	7.31E-23	0.4507	1.8846	0.6478	1.3772
Bin3	30.4403	2793.9066	36.3362	0.00E+00	30.0624	2016.1924	35.6308	0.00E+00	0.013	30.0942	0.0108	0.0177	29.6078	0.0147	0.4487	-0.0235	0.4418	0.00E+00	1.50E-16	0.00E+00	1.45E-12	0.3909	2.0722	0.5236	1.6033
Dnajc2	30.3756	1497.3116	8.7444	2.10E-10	29.6002	2814.9876	25.3018	7.34E-16	0.0058	29.7553	0.0199	0.009	29.2809	0.0105	0.6197	-0.0232	-0.9281	0.00E+00	5.39E-06	0.00E+00	3.27E-07	0.1736	3.1858	0.2632	2.366
Ptpn6	30.7827	1244.0904	32.9547	0.00E+00	30.7911	739.7665	28.316	0.00E+00	0.0266	30.0109	0.0241	0.0384	29.5331	0.0399	0.5301	-0.0232	0.7274	0.00E+00	2.29E-06	0.00E+00	0.00E+00	0.7881	1.3555	1.125	0.9305
Arpc1a	31.2954	876.0061	9.8338	5.72E-27	30.568	1096.2486	15.0321	1.04E-23	0.0112	30.1867	0.0346	0.0137	29.7089	0.0272	0.2867	-0.023	-0.3448	0.00E+00	2.20E-08	0.00E+00	2.87E-06	0.336	2.251	0.4038	1.858
Taf6l	27.6784	1204.5688	16.8151	0.00E+00	26.9365	2403.212	39.5815	0.00E+00	0.0139	27.0448	0.0225	0.0165	26.6204	0.0111	0.2412	-0.0228	-1.0242	0.00E+00	1.13E-19	0.00E+00	1.70E-05	0.3772	2.1228	0.4371	1.8141
Ufm1	29.9444	2967.4417	22.5417	1.17E-17	30.46	702.0761	6.073	7.79E-15	0.0076	29.63	0.01	0.0087	29.1704	0.0417	0.1904	-0.0226	2.054	0.00E+00	2.05E-08	0.00E+00	4.00E-05	0.2253	2.8195	0.2518	2.4409
Rtfdc1	29.9485	545.6572	8.0748	0.00E+00	28.2708	2507.9294	39.0239	0.00E+00	0.0148	28.3701	0.0521	0.0156	27.9365	0.0111	0.0755	-0.0222	-2.2257	1.54E-18	2.05E-11	0.00E+00	1.41E-04	0.4172	2.0088	0.4332	1.7968
Adrb2	26.1422	673.2682	9.044	0.00E+00	26.3474	417.9303	11.7987	0.00E+00	0.0134	25.1454	0.0374	0.0282	24.765	0.0594	1.0686	-0.022	0.6685	0.00E+00	7.38E-08	0.00E+00	0.00E+00	0.337	2.3499	0.6959	1.4649
Eif5b	29.1046	615.263	4.6653	1.13E-14	28.1404	1011.6143	12.0885	7.04E-22	0.0076	27.7763	0.0451	0.0119	27.3599	0.0271	0.6527	-0.0218	-0.7352	0.00E+00	3.10E-04	0.00E+00	4.21E-09	0.2104	2.9248	0.3258	2.147
Lyar	28.6226	595.0519	5.7257	7.95E-20	28.7915	416.1747	4.0752	1.27E-15	0.0096	27.2978	0.0459	0.0098	26.9013	0.0651	0.021	-0.0211	0.5066	1.61E-05	1.78E-09	0.00E+00	2.12E-05	0.2628	2.5459	0.263	2.3692
Tspo	47.1839	5923.0252	312.2322	0.00E+00	46.7821	3295.6021	182.0823	0.00E+00	0.0527	46.7778	0.0079	0.0555	46.0993	0.014	0.0748	-0.0211	0.8224	9.35E-20	1.12E-04	0.00E+00	6.46E-04	2.4578	0.4601	2.5459	0.3938
Snx6	28.5903	969.4374	5.7128	1.99E-08	27.933	1386.5628	14.2999	1.13E-17	0.0059	27.7548	0.0287	0.0103	27.3577	0.0198	0.8106	-0.0208	-0.5413	0.00E+00	5.93E-12	0.00E+00	5.08E-09	0.1627	3.284	0.2807	2.3111
Tomm40	28.8238	2871.0764	27.3635	3.25E-21	28.9454	1034.9254	11.2828	1.95E-19	0.0095	28.5297	0.01	0.0109	28.145	0.0272	0.1968	-0.0196	1.4453	0.00E+00	1.26E-15	0.00E+00	7.47E-05	0.2741	2.4631	0.307	2.137
Mar-02	28.1978	1690.1924	17.9466	2.84E-25	27.8243	1682.7813	21.8111	2.26E-26	0.0106	27.7232	0.0165	0.013	27.3589	0.0163	0.2877	-0.0191	-0.0132	0.00E+00	0.00E+00	1.20E-06	5.75E-06	0.2949	2.4387	0.3539	2.0017
Iah1	29.1934	353.8485	2.1948	8.60E-11	30.3934	214.5955	1.6892	1.25E-10	0.0062	26.9568	0.0762	0.0079	26.6034	0.1244	0.344	-0.019	0.7063	0.00E+00	9.90E-08	0.00E+00	1.73E-05	0.1669	3.3334	0.209	2.7446
Chmp3	32.6306	1073.2104	6.7248	4.73E-14	31.5987	3122.8877	28.2338	2.78E-18	0.0063	31.6587	0.0295	0.0091	31.2607	0.01	0.5395	-0.0183	-1.5626	0.00E+00	0.00E+00	0.00E+00	1.58E-06	0.1986	3.0059	0.2831	2.325
Irf8	29.1261	858.3506	8.7152	0.00E+00	28.173	2216.2022	37.7079	0.00E+00	0.0102	28.1575	0.0328	0.017	27.8095	0.0126	0.7406	-0.0179	-1.3828	0.00E+00	3.38E-19	0.00E+00	3.18E-11	0.2849	2.7039	0.4739	1.9796
Ndufb4	29.3942	1329.4845	25.7629	0.00E+00	29.4398	802.428	16.0025	0.00E+00	0.0194	28.7333	0.0216	0.02	28.3808	0.0354	0.0395	-0.0178	0.7107	3.08E-26	1.00E-20	0.00E+00	1.36E-04	0.5534	1.6627	0.5647	1.5081
Capza1	28.5973	1057.6879	21.2488	0.00E+00	28.3853	883.2894	18.4594	0.00E+00	0.0201	27.8261	0.0265	0.0209	27.4907	0.0311	0.059	-0.0175	0.2349	0.00E+00	0.00E+00	0.00E+00	3.51E-04	0.5563	1.6416	0.574	1.4967
Eif4e2	29.5849	212.4447	2.4956	1.13E-22	26.8522	558.2169	7.4141	4.26E-22	0.0117	25.9244	0.1223	0.0133	25.6121	0.0459	0.1802	-0.0175	-1.4147	0.00E+00	8.68E-21	0.00E+00	6.27E-05	0.3023	2.4218	0.3403	2.0785
Gipc1	28.8036	2503.2404	19.974	1.01E-16	29.2126	767.6533	6.9893	1.76E-13	0.008	28.4644	0.0114	0.0091	28.1255	0.0367	0.1934	-0.0173	1.6872	0.00E+00	1.81E-15	0.00E+00	4.66E-05	0.2276	2.7687	0.2552	2.391
Zeb2	31.4134	1751.7652	9.8315	6.42E-09	30.9329	2243.8771	24.2562	9.96E-27	0.0056	30.8445	0.0176	0.0108	30.4895	0.0136	0.9406	-0.0167	-0.3736	0.00E+00	1.63E-07	0.00E+00	4.68E-12	0.1737	3.4387	0.3274	2.2583
Hiat1	29.9414	2640.9498	32.0473	0.00E+00	30.4122	790.0017	9.905	4.46E-24	0.0121	29.5862	0.0112	0.0125	29.2574	0.0371	0.0497	-0.0161	1.7216	1.22E-08	8.54E-04	0.00E+00	1.47E-04	0.3582	2.1655	0.364	1.9678
4930523C07Rik	27.0898	468.4573	2.6596	4.32E-07	25.8074	1350.6593	13.0475	4.79E-12	0.0057	25.5921	0.0546	0.0096	25.3138	0.0189	0.7598	-0.0158	-1.5323	0.00E+00	1.76E-17	0.00E+00	2.36E-07	0.1445	3.5715	0.2439	2.5597
Ubac2	30.5133	4347.1716	27.8814	4.18E-11	30.4361	1971.0219	13.3123	6.48E-11	0.0064	30.2854	0.007	0.0068	29.9579	0.0152	0.0829	-0.0157	1.1142	1.73E-25	3.26E-15	0.00E+00	1.06E-05	0.1952	3.1029	0.2026	2.744
Ankrd13a	29.1537	836.0969	10.3998	1.33E-26	28.5299	1185.4307	15.6004	1.92E-24	0.0124	28.1519	0.0338	0.0132	27.8478	0.0235	0.0835	-0.0157	-0.523	0.00E+00	5.41E-03	0.00E+00	5.20E-05	0.3485	2.2049	0.3663	1.9293
Cdc37	28.834	1357.5546	22.457	0.00E+00	28.7339	991.3908	18.9999	0.00E+00	0.0166	28.2186	0.0208	0.0192	27.9139	0.0282	0.2106	-0.0157	0.438	0.00E+00	2.57E-13	0.00E+00	1.19E-06	0.4659	1.8463	0.5338	1.5604
Il1r2	27.5141	1076.311	10.2035	1.50E-18	27.8768	555.4785	10.7898	0.00E+00	0.0095	26.8114	0.0249	0.0195	26.5308	0.0477	1.0379	-0.0152	0.9386	0.00E+00	9.39E-09	0.00E+00	2.73E-21	0.254	2.835	0.5143	1.8759
Fli1	29.7803	214.1495	1.5547	2.79E-08	26.2744	1644.5447	15.8735	1.12E-15	0.0073	26.1138	0.1218	0.0096	25.8411	0.0158	0.4007	-0.0151	-2.9443	0.00E+00	3.56E-09	0.00E+00	1.10E-05	0.1883	3.0475	0.2483	2.437
Psme3	31.1746	3911.2292	25.353	3.86E-12	30.8971	3332.8789	22.1322	1.11E-09	0.0065	30.9147	0.008	0.0066	30.5995	0.0092	0.0342	-0.0148	0.218	4.86E-06	1.61E-04	0.00E+00	1.15E-05	0.2	2.9303	0.2037	2.6402
Trappc1	27.7577	1327.6789	12.391	1.01E-21	28.1199	630.7589	6.3887	3.07E-16	0.0093	27.1787	0.0205	0.0102	26.9023	0.0426	0.1292	-0.0147	1.0565	0.00E+00	0.00E+00	0.00E+00	4.44E-05	0.2536	2.6883	0.2719	2.3856
Rab18	29.4842	1585.8321	18.2034	1.38E-22	29.3023	1278.967	18.2923	0.00E+00	0.0115	28.929	0.0183	0.0143	28.6368	0.0224	0.3237	-0.0146	0.2904	0.00E+00	6.86E-18	0.00E+00	8.16E-07	0.3312	2.2382	0.4109	1.8366
Mafg	30.3107	1296.8292	9.0773	7.74E-15	29.9217	1489.6106	15.997	2.85E-22	0.007	29.5968	0.0228	0.0107	29.2992	0.0198	0.6121	-0.0146	-0.2067	0.00E+00	1.33E-14	0.00E+00	5.87E-08	0.2062	3.0004	0.3115	2.228
Eif3b	29.634	1505.7017	16.8722	3.28E-24	29.6157	1027.1285	12.9386	3.45E-19	0.0112	29.0477	0.0193	0.0126	28.7626	0.028	0.1728	-0.0142	0.5353	0.00E+00	3.82E-07	0.00E+00	6.99E-05	0.3255	2.2382	0.36	1.9393
Snx4	28.1835	755.6288	7.4697	9.03E-20	28.6465	449.2307	6.2369	2.10E-26	0.0099	27.1541	0.0359	0.0139	26.8998	0.06	0.4894	-0.0136	0.7382	0.00E+00	8.05E-08	0.00E+00	6.39E-09	0.2678	2.5142	0.3714	1.9303
Rpl7l1	27.2093	1034.1961	14.8755	0.00E+00	26.8429	1225.9726	22.5975	0.00E+00	0.0144	26.5002	0.0258	0.0184	26.2545	0.0215	0.3595	-0.0134	-0.2632	0.00E+00	6.89E-16	0.00E+00	7.50E-09	0.3814	2.0629	0.4825	1.6578
Eif3a	32.1872	2648.129	11.2716	5.50E-08	31.8158	3224.6532	32.314	1.16E-17	0.0043	31.7811	0.012	0.01	31.4903	0.0098	1.2338	-0.0133	-0.2895	0.00E+00	2.70E-16	0.00E+00	5.72E-19	0.1347	3.625	0.317	2.118
Drap1	29.7143	830.0191	5.3608	1.29E-11	29.5663	742.2282	5.796	3.71E-11	0.0065	28.6718	0.0345	0.0078	28.4168	0.0383	0.2732	-0.0129	0.1492	0.00E+00	3.31E-07	0.00E+00	2.21E-05	0.1846	3.159	0.2216	2.6527
Igbp1	28.842	556.9215	3.3059	3.30E-08	28.0811	849.4759	7.3665	3.11E-14	0.0059	27.4092	0.0493	0.0087	27.1663	0.0321	0.5454	-0.0128	-0.6169	0.00E+00	3.66E-07	0.00E+00	1.57E-06	0.1623	3.4728	0.2349	2.5554
Eef1a1	39.7663	2559.4621	162.2551	0.00E+00	39.9792	1316.6683	89.4712	0.00E+00	0.0636	39.1195	0.0153	0.068	38.7813	0.0295	0.0961	-0.0125	0.9489	0.00E+00	3.30E-11	0.00E+00	1.15E-11	2.4609	0.493	2.6321	0.4345
Stx7	29.2256	545.1788	9.6681	0.00E+00	28.5052	769.751	15.2179	0.00E+00	0.0177	27.7134	0.0509	0.0198	27.474	0.0357	0.1579	-0.0125	-0.5119	0.00E+00	1.49E-07	0.00E+00	2.63E-05	0.489	1.8445	0.5422	1.6006
Rps2	44.6861	7064.3169	371.083	0.00E+00	44.5447	3837.7624	228.9129	0.00E+00	0.0524	44.3777	0.0063	0.0598	44.0008	0.0115	0.1915	-0.0123	0.8581	0.00E+00	7.16E-04	0.00E+00	0.00E+00	2.3279	0.5331	2.6147	0.4543
Sec13	28.4933	1573.0859	21.9632	0.00E+00	28.9621	668.4617	9.542	0.00E+00	0.014	27.9748	0.0178	0.0143	27.7471	0.0415	0.03	-0.0118	1.2229	5.55E-10	3.20E-13	0.00E+00	1.51E-04	0.3915	2.0601	0.3951	1.8789
Trim27	28.8493	2436.5982	13.6854	2.87E-07	28.7572	1725.8711	12.6	2.17E-11	0.0056	28.4988	0.0117	0.0073	28.2747	0.0164	0.3781	-0.0114	0.4856	0.00E+00	4.97E-08	0.00E+00	1.54E-05	0.1605	3.2946	0.2063	2.6502
Tpgs1	30.4644	1118.3854	8.669	6.68E-15	30.2228	1104.9025	11.7277	4.18E-21	0.0078	29.6399	0.0265	0.0106	29.4082	0.0267	0.4502	-0.0113	0.0105	0.00E+00	3.01E-18	8.22E-12	9.18E-07	0.2298	2.8462	0.3129	2.2157
Emc2	27.6954	1198.5009	17.0106	0.00E+00	27.8087	783.5501	11.4092	1.16E-26	0.0142	27.055	0.0227	0.0146	26.8456	0.0343	0.04	-0.0112	0.5965	2.00E-17	1.99E-08	0.00E+00	1.58E-04	0.3826	2.0836	0.3914	1.8968
Rasgrp2	28.4338	2067.2036	52.9168	0.00E+00	28.9615	731.8176	22.2477	0.00E+00	0.0256	28.035	0.0136	0.0303	27.833	0.0382	0.2462	-0.0104	1.4889	0.00E+00	1.82E-09	0.00E+00	5.07E-11	0.7194	1.4277	0.8414	1.1792
Ypel3	25.4398	1155.6825	34.3889	0.00E+00	25.3429	998.5581	30.5662	0.00E+00	0.0297	24.8766	0.0217	0.0307	24.704	0.0247	0.0487	-0.01	0.1912	2.24E-12	5.11E-03	0.00E+00	3.15E-03	0.7384	1.5212	0.7582	1.4265
Papola	27.4967	1122.6382	15.6616	0.00E+00	27.3926	978.5966	13.8737	2.88E-26	0.0139	26.8203	0.024	0.0142	26.6355	0.0273	0.0253	-0.01	0.1834	8.40E-08	3.61E-05	0.00E+00	1.36E-04	0.3731	2.1383	0.3771	1.956
Ptges3	31.6431	3093.5421	23.4748	3.11E-15	31.5619	2202.0367	28.7735	0.00E+00	0.0076	31.31	0.0102	0.0131	31.0953	0.0141	0.7864	-0.0099	0.4767	0.00E+00	8.28E-19	0.00E+00	9.59E-17	0.2379	2.6427	0.4055	1.825
Mrps10	30.1616	928.7703	8.538	5.17E-19	29.4405	1937.7098	18.527	2.48E-16	0.0093	29.1833	0.0313	0.0095	28.9856	0.015	0.042	-0.0098	-1.0602	4.79E-18	2.78E-19	0.00E+00	5.69E-05	0.2661	2.5392	0.277	2.2826
Ccndbp1	28.8832	1824.1137	14.5856	2.84E-19	29.3317	756.0893	6.5531	1.19E-16	0.008	28.4159	0.0156	0.0087	28.2238	0.0373	0.1181	-0.0098	1.2597	0.00E+00	3.02E-07	0.00E+00	2.29E-05	0.227	2.8441	0.2446	2.559
Mrps24	28.4353	1379.9435	23.4108	0.00E+00	28.3509	1172.49	21.6679	0.00E+00	0.0169	27.8435	0.0204	0.0185	27.662	0.0236	0.1319	-0.0094	0.21	0.00E+00	2.39E-08	0.00E+00	7.69E-06	0.4702	1.8954	0.5112	1.6272
Rtn4	30.0445	1149.3243	8.9203	2.38E-17	29.8556	1142.0537	13.1069	4.68E-22	0.0078	29.2603	0.0254	0.0115	29.0771	0.0255	0.5617	-0.0091	0.0028	0.00E+00	4.39E-17	1.14E-05	2.02E-08	0.2256	2.8881	0.3328	2.1537
Arrdc1	30.7155	2517.2047	19.8434	1.26E-17	30.4753	2810.9626	26.8517	1.02E-17	0.0079	30.3199	0.0121	0.0095	30.1305	0.0108	0.2744	-0.009	-0.1655	0.00E+00	7.73E-08	0.00E+00	3.35E-05	0.2377	2.7475	0.2864	2.3031
Caprin1	30.5638	874.997	7.4148	4.01E-14	30.2686	962.0743	10.4901	2.65E-18	0.0085	29.5065	0.0338	0.0109	29.3245	0.0305	0.3672	-0.0089	-0.149	0.00E+00	7.22E-10	0.00E+00	3.06E-06	0.2477	2.5747	0.3193	2.0725
Xpc	26.1344	806.4615	29.1596	0.00E+00	27.4098	306.4734	11.4886	0.00E+00	0.0362	25.2983	0.0314	0.0375	25.1423	0.0821	0.0536	-0.0089	1.3855	3.68E-22	4.31E-06	0.00E+00	1.76E-04	0.9096	1.2653	0.94	1.144
Ergic2	30.892	2266.9133	16.0014	1.90E-14	30.6848	2416.7134	18.915	1.22E-11	0.007	30.4556	0.0136	0.0078	30.2767	0.0126	0.1512	-0.0085	-0.1048	0.00E+00	4.70E-04	2.24E-21	3.42E-05	0.2141	2.8618	0.2368	2.4903
Sf3b1	27.3302	1550.4522	37.434	0.00E+00	27.7308	725.1886	22.9366	0.00E+00	0.0241	26.8429	0.0174	0.0318	26.689	0.0368	0.3968	-0.0083	1.0777	0.00E+00	1.12E-08	0.00E+00	4.02E-20	0.6472	1.5298	0.8425	1.1771
Emc4	31.9994	1856.8588	17.1364	2.90E-22	32.2946	1004.1445	9.6393	1.15E-14	0.0092	31.4387	0.0169	0.0096	31.2594	0.0311	0.0577	-0.0082	0.8784	4.15E-09	8.47E-12	0.00E+00	6.07E-05	0.2889	2.4527	0.2977	2.1723
Dtd1	28.6446	528.1838	3.2333	3.25E-07	28.008	760.0012	5.3766	1.77E-07	0.0061	27.1576	0.0515	0.0071	27.0065	0.0356	0.2091	-0.0081	-0.5339	0.00E+00	3.57E-04	0.00E+00	1.39E-05	0.1666	3.2271	0.1914	2.7739
Emc10	26.4891	487.1914	9.7463	0.00E+00	25.582	1039.605	24.31	0.00E+00	0.02	25.0837	0.0516	0.0234	24.95	0.0241	0.2271	-0.0077	-1.102	0.00E+00	1.04E-21	0.00E+00	6.40E-09	0.4953	1.8046	0.5819	1.4775
Rpl34	39.6683	3366.4881	179.0825	0.00E+00	39.6229	2439.0715	142.8695	0.00E+00	0.0535	39.1698	0.0116	0.0591	38.9641	0.016	0.1449	-0.0076	0.4634	0.00E+00	4.89E-07	0.00E+00	7.88E-15	2.0663	0.5682	2.2927	0.448
Syncrip	28.7623	1072.1175	7.9556	1.84E-14	28.4023	1461.3094	16.105	2.21E-18	0.0074	27.996	0.0261	0.011	27.8532	0.0191	0.5701	-0.0074	-0.4538	0.00E+00	4.79E-06	0.00E+00	9.27E-08	0.208	2.8573	0.3081	2.1623
G0s2	27.9323	1446.7341	10.5154	1.74E-14	27.4771	3564.6129	38.1609	0.00E+00	0.0073	27.3912	0.019	0.0107	27.2556	0.0077	0.5569	-0.0072	-1.3063	0.00E+00	2.39E-05	0.00E+00	8.08E-06	0.1987	3.169	0.2916	2.5515
2700029M09Rik	29.5982	756.7749	6.687	1.58E-15	28.7402	2003.9868	19.5697	4.43E-15	0.0089	28.4567	0.0376	0.0098	28.3175	0.0141	0.1425	-0.0071	-1.4106	0.00E+00	1.66E-06	0.00E+00	6.88E-05	0.2508	2.5919	0.2769	2.2945
Rassf5	28.5964	2061.7515	12.1196	1.01E-10	28.5026	1848.3905	16.0654	2.52E-15	0.0059	28.1861	0.0137	0.0087	28.0535	0.0152	0.5608	-0.0068	0.1553	0.00E+00	7.88E-19	0.00E+00	1.77E-06	0.1647	3.3934	0.2428	2.5396
Serinc1	28.5004	1935.1327	11.6335	4.14E-11	28.5422	1361.0021	10.7644	2.75E-14	0.006	28.0679	0.0146	0.0079	27.9431	0.0206	0.3984	-0.0064	0.494	0.00E+00	1.99E-17	0.00E+00	1.22E-05	0.168	3.3441	0.2209	2.6726
Hist1h1c	28.1913	1495.8918	21.1537	0.00E+00	28.393	945.3131	15.8589	0.00E+00	0.0141	27.6518	0.0185	0.0168	27.548	0.0293	0.2464	-0.0054	0.6615	0.00E+00	7.29E-04	0.00E+00	3.08E-05	0.3901	2.1535	0.4608	1.8445
Csk	30.5376	449.7831	3.9558	2.46E-20	29.7655	661.9169	6.292	1.20E-14	0.0088	28.5649	0.0635	0.0095	28.4586	0.043	0.1057	-0.0054	-0.5619	4.74E-27	8.00E-05	0.00E+00	4.55E-05	0.2494	2.6814	0.2691	2.3662
Slc25a17	29.661	1211.2903	11.472	1.17E-16	29.7998	899.9528	10.6734	1.97E-18	0.0095	28.9287	0.024	0.0119	28.8216	0.032	0.3286	-0.0053	0.4181	0.00E+00	4.52E-10	0.00E+00	3.75E-06	0.2721	2.5156	0.341	2.0403
Hsd11b1	30.1798	3410.6256	24.4991	9.52E-20	30.1688	2416.8999	17.8781	3.23E-12	0.0072	29.8951	0.0088	0.0074	29.7846	0.0124	0.0441	-0.0053	0.4924	5.93E-27	0.00E+00	0.00E+00	7.67E-06	0.2139	2.9508	0.2206	2.7156
Pnisr	29.3818	2456.7818	15.9981	9.43E-11	29.2683	2577.8914	19.5432	6.01E-13	0.0065	29.0303	0.0118	0.0076	28.9271	0.0112	0.2197	-0.0051	-0.0768	0.00E+00	5.21E-12	0.00E+00	2.02E-05	0.1898	3.1287	0.2194	2.691
1110008P14Rik	28.4607	2831.8017	27.7568	1.26E-26	29.4285	608.8819	8.4281	0.00E+00	0.0098	28.1524	0.01	0.0138	28.0562	0.0461	0.4981	-0.0049	2.211	0.00E+00	3.93E-13	0.00E+00	3.71E-08	0.2736	2.5979	0.3877	2.0146
Ppp3r1	27.4763	322.4636	3.5967	6.62E-22	27.061	370.8242	4.7336	2.97E-21	0.0111	25.2898	0.0786	0.0128	25.2041	0.068	0.1982	-0.0049	-0.2101	0.00E+00	7.35E-04	0.00E+00	6.33E-05	0.2809	2.4608	0.3205	2.1206
Stx8	32.3124	827.6897	4.2241	2.71E-09	31.5008	1924.4455	14.0667	2.76E-12	0.0051	31.072	0.0377	0.0073	30.9725	0.0162	0.5158	-0.0046	-1.2209	0.00E+00	3.23E-02	0.00E+00	5.37E-06	0.1573	3.3981	0.2255	2.6176
Naa10	28.989	1343.6334	10.9622	7.86E-15	28.7496	1767.0535	17.5996	1.50E-19	0.0081	28.3511	0.0212	0.01	28.2708	0.016	0.2907	-0.0041	-0.4039	0.00E+00	7.45E-04	0.00E+00	2.22E-05	0.2296	2.7452	0.2805	2.2737
Fnta	30.0039	1837.45	14.5896	4.93E-17	29.9457	1745.3258	14.6806	1.07E-15	0.0079	29.5067	0.0161	0.0084	29.4232	0.0169	0.0802	-0.0041	0.0735	0.00E+00	1.62E-16	4.57E-27	3.53E-05	0.2351	2.6903	0.2472	2.4184
Ostm1	31.1049	899.9786	4.8102	2.65E-09	30.3139	2772.2804	20.8075	3.61E-15	0.0053	30.0499	0.0334	0.0075	29.9661	0.0108	0.4886	-0.004	-1.6257	0.00E+00	4.06E-13	0.00E+00	7.56E-06	0.1596	3.3366	0.2239	2.6053
Chmp5	25.6497	184.017	3.4993	0.00E+00	26.4904	147.5219	3.3422	0.00E+00	0.0192	22.4924	0.1222	0.0227	22.4302	0.1522	0.2417	-0.004	0.3169	0.00E+00	8.20E-18	0.00E+00	8.72E-07	0.427	1.9555	0.5063	1.6327
Ube2a	29.5286	1464.0934	25.5022	0.00E+00	29.7299	1003.826	21.0727	0.00E+00	0.0174	28.9298	0.0199	0.0211	28.8507	0.0287	0.2755	-0.004	0.5321	0.00E+00	1.08E-26	0.00E+00	2.55E-09	0.5034	1.791	0.6032	1.4643
Trmt112	27.2035	805.1849	18.5267	0.00E+00	26.9428	989.934	23.8223	0.00E+00	0.023	26.2891	0.0329	0.0241	26.2209	0.0265	0.0688	-0.0037	-0.3101	0.00E+00	2.21E-06	0.00E+00	2.79E-05	0.6027	1.6023	0.6307	1.4172
Pnkp	27.7488	768.2224	16.57	0.00E+00	27.5408	872.9566	26.4004	0.00E+00	0.0216	26.7554	0.0348	0.0302	26.6917	0.0306	0.4858	-0.0034	-0.1855	0.00E+00	0.00E+00	0.00E+00	3.75E-27	0.5731	1.6642	0.8084	1.2239
Aip	28.4711	1397.9551	18.256	0.00E+00	28.4588	1373.5103	19.7752	0.00E+00	0.0131	27.8912	0.02	0.0144	27.8647	0.0204	0.1361	-0.0014	0.029	0.00E+00	3.18E-03	4.17E-20	6.60E-05	0.364	2.2114	0.3997	1.9266
Cox7a2	29.3004	631.2345	25.221	0.00E+00	29.7291	473.6784	19.2067	0.00E+00	0.04	27.9782	0.0443	0.0409	27.9565	0.059	0.0306	-0.0011	0.4133	7.28E-08	7.94E-05	0.00E+00	1.06E-07	1.1141	1.031	1.1343	0.9191
Mydgf	28.5148	538.5364	6.5384	0.00E+00	27.6707	1239.8583	15.7636	2.50E-18	0.0121	27.0619	0.0504	0.0127	27.0418	0.0221	0.0628	-0.0011	-1.1881	0.00E+00	8.19E-08	0.00E+00	8.66E-05	0.3265	2.3283	0.3422	2.0571
Tmx2	28.5865	991.8766	6.0832	1.87E-09	28.2896	1513.8916	9.9465	1.66E-07	0.0061	27.771	0.028	0.0066	27.7527	0.0184	0.0957	-0.0009	-0.6049	0.00E+00	9.94E-02	0.00E+00	1.20E-05	0.1696	3.1668	0.1828	2.7694
Lrg1	24.8733	495.8833	15.4981	0.00E+00	25.092	419.7878	19.0972	0.00E+00	0.0313	23.675	0.0478	0.0454	23.6614	0.0566	0.5395	-0.0008	0.244	0.00E+00	3.44E-16	0.00E+00	1.81E-24	0.7396	1.5318	1.0727	1.2134
Psmc6	28.2009	366.8958	6.4759	0.00E+00	27.0547	792.1922	17.1608	0.00E+00	0.0176	26.1609	0.0715	0.0217	26.1516	0.033	0.297	-0.0005	-1.1142	0.00E+00	3.45E-10	0.00E+00	1.59E-10	0.4593	1.8562	0.5648	1.4866
Glmp	28.4205	2673.7761	39.4665	0.00E+00	28.4455	2409.8395	38.2092	0.00E+00	0.0147	28.1099	0.0106	0.0158	28.1023	0.0117	0.1047	-0.0004	0.145	0.00E+00	4.59E-04	0.00E+00	5.09E-05	0.4142	2.0211	0.4455	1.7588
Stra13	28.8864	1373.5802	32.4011	0.00E+00	28.9319	1285.2914	32.0342	0.00E+00	0.0236	28.2716	0.0206	0.025	28.2738	0.022	0.0778	0.0001	0.0977	1.41E-13	1.96E-04	1.03E-26	7.02E-06	0.6637	1.5158	0.7018	1.327
Rfc2	29.141	430.9875	7.2373	0.00E+00	28.4527	678.6673	12.1101	0.00E+00	0.0168	27.2745	0.0637	0.0178	27.278	0.0404	0.0862	0.0002	-0.6567	6.84E-24	0.00E+00	0.00E+00	6.67E-05	0.456	1.9008	0.4839	1.6717
Rsrc2	29.3701	993.0739	7.306	5.65E-16	28.9135	2112.5082	21.3593	7.04E-19	0.0073	28.5027	0.0288	0.0101	28.5116	0.0135	0.4596	0.0004	-1.0904	0.00E+00	1.56E-06	0.00E+00	1.65E-06	0.2084	2.9672	0.288	2.3062
Bnip3	28.9704	952.0321	5.0516	1.58E-08	28.3373	3486.1456	32.1068	4.53E-17	0.0053	28.0832	0.0295	0.0092	28.0978	0.0081	0.7946	0.0008	-1.8717	0.00E+00	7.37E-12	0.00E+00	2.58E-08	0.1478	3.5559	0.2599	2.4736
Dars	27.5942	537.1288	16.8901	0.00E+00	27.3826	632.2028	19.6691	0.00E+00	0.0314	26.2094	0.049	0.0311	26.23	0.0415	-0.0098	0.0011	-0.2388	5.82E-17	2.18E-19	0.00E+00	2.62E-05	0.814	1.2897	0.8141	1.1858
Api5	26.8785	785.4292	6.3305	2.37E-13	27.2707	562.3148	5.2962	3.83E-09	0.008	25.9754	0.0332	0.0094	25.9974	0.0463	0.2255	0.0012	0.48	0.00E+00	1.59E-04	0.00E+00	2.82E-05	0.2088	2.8746	0.2439	2.4071
Baz1a	28.262	2635.898	42.0885	0.00E+00	28.7365	1066.4482	28.1252	0.00E+00	0.0159	27.9437	0.0108	0.0264	27.9723	0.0263	0.7286	0.0015	1.288	0.00E+00	7.67E-17	0.00E+00	0.00E+00	0.4463	1.9366	0.7376	1.2969
Bola2	28.8772	556.1969	5.7946	6.02E-21	30.0586	320.2213	3.9032	1.82E-20	0.0104	27.4331	0.0493	0.0122	27.4678	0.0859	0.2276	0.0018	0.8009	0.00E+00	1.08E-12	0.00E+00	3.81E-05	0.285	2.3995	0.3346	2.0342
2810474O19Rik	27.4753	1000.4439	5.0849	6.46E-08	28.7228	393.3939	4.409	3.10E-21	0.0051	26.7237	0.0267	0.0112	26.7583	0.068	1.1395	0.0019	1.3491	0.00E+00	1.06E-09	0.00E+00	1.26E-14	0.1348	3.7721	0.3003	2.2748
1600014C10Rik	29.3782	1265.3675	6.1598	3.03E-07	29.138	2208.2005	17.0219	4.73E-13	0.0049	28.6957	0.0227	0.0077	28.746	0.013	0.6632	0.0025	-0.8014	0.00E+00	4.00E-03	0.00E+00	8.49E-07	0.1393	3.6075	0.2215	2.6
Mat2a	29.6114	814.1653	5.1877	1.05E-09	29.4972	973.1526	6.8699	6.11E-12	0.0064	28.5574	0.0351	0.0071	28.6134	0.0294	0.1473	0.0028	-0.2548	0.00E+00	3.79E-06	0.00E+00	9.92E-06	0.1819	3.0781	0.2019	2.7512
Klf13	28.0429	1216.0291	6.8509	2.69E-08	29.92	336.5555	3.8132	0.00E+00	0.0056	27.3866	0.0226	0.0114	27.441	0.0814	1.0184	0.0029	1.8451	0.00E+00	2.42E-07	0.00E+00	1.98E-11	0.1529	3.6347	0.3079	2.3469
Tmem261	28.4069	493.5332	3.6167	7.38E-13	28.6831	436.3226	3.945	5.10E-13	0.0073	26.8299	0.0546	0.009	26.8835	0.0617	0.3043	0.0029	0.1774	0.00E+00	6.89E-07	0.00E+00	1.62E-05	0.1951	3.0697	0.2417	2.479
Pnp	28.7618	547.8251	6.0211	5.61E-19	28.5403	666.6306	8.2775	2.91E-23	0.011	27.2937	0.0502	0.0124	27.3483	0.041	0.1824	0.0029	-0.2917	0.00E+00	1.58E-05	0.00E+00	5.96E-05	0.2984	2.3828	0.3385	2.0575
Tmpo	27.8338	696.081	14.8915	0.00E+00	28.1226	578.9743	12.4622	0.00E+00	0.0215	26.7476	0.0384	0.0216	26.8082	0.0464	0.0021	0.0033	0.2755	5.02E-14	5.36E-17	0.00E+00	6.88E-04	0.5708	1.6697	0.5764	1.5402
2210016F16Rik	28.3592	714.9327	4.8424	2.36E-09	27.9651	1229.1151	10.7237	1.09E-11	0.0068	27.2643	0.0382	0.0087	27.3297	0.0222	0.3658	0.0035	-0.7791	0.00E+00	4.08E-03	0.00E+00	1.18E-05	0.184	3.1188	0.238	2.4818
Rnf6	28.1621	288.2111	2.3503	9.64E-12	27.3874	419.7279	3.7948	6.16E-14	0.0082	25.6319	0.0891	0.009	25.6951	0.0613	0.1505	0.0036	-0.539	0.00E+00	2.67E-04	0.00E+00	2.77E-05	0.2084	2.921	0.2321	2.5346
Psmb10	27.4448	1457.0576	21.7233	0.00E+00	27.8181	929.6147	13.9871	0.00E+00	0.0149	26.9204	0.0185	0.0151	26.9895	0.029	0.0168	0.0037	0.6489	4.75E-04	4.21E-05	0.00E+00	1.29E-04	0.3991	2.1339	0.4059	1.9119
Ssbp2	30.9352	932.7025	6.534	5.91E-16	30.3073	3321.6357	23.696	1.35E-11	0.007	29.9265	0.0323	0.0071	30.0117	0.0092	0.0198	0.0041	-1.8148	5.88E-07	3.41E-12	0.00E+00	4.29E-06	0.2093	2.983	0.2132	2.7727
Lcp1	28.1029	1207.8804	39.7179	0.00E+00	28.9512	571.6568	23.3124	0.00E+00	0.0329	27.4497	0.0228	0.0409	27.538	0.0481	0.3166	0.0046	1.0805	0.00E+00	5.59E-19	0.00E+00	4.34E-21	0.9009	1.2195	1.1217	0.9498
Agpat5	28.6652	1479.2874	10.9232	2.39E-11	30.4223	387.8278	3.2093	2.31E-12	0.0074	28.1033	0.019	0.0083	28.1984	0.0727	0.1678	0.0049	1.9324	0.00E+00	4.71E-17	0.00E+00	3.37E-05	0.207	2.8879	0.2332	2.5034
Fundc1	31.1308	882.2411	6.5354	3.14E-15	31.1339	985.7152	7.4958	1.95E-12	0.0074	30.055	0.034	0.0076	30.1594	0.0306	0.0374	0.005	-0.1545	9.33E-08	1.72E-17	0.00E+00	1.21E-05	0.2223	2.8901	0.228	2.6087
Rac1	28.698	971.5781	37.6278	0.00E+00	28.5652	1356.8584	55.2765	0.00E+00	0.0386	27.853	0.0288	0.0408	27.9527	0.0206	0.0767	0.0052	-0.484	2.43E-15	1.90E-10	0.00E+00	1.14E-05	1.0738	1.0712	1.133	0.9429
Ppig	29.0267	496.1106	7.5971	0.00E+00	30.4025	290.7972	5.1249	0.00E+00	0.0153	27.4033	0.0552	0.0177	27.5056	0.0945	0.2033	0.0054	0.7754	0.00E+00	4.29E-04	0.00E+00	8.30E-07	0.4173	2.0081	0.4831	1.6732
P4hb	28.4004	906.0143	10.5544	1.39E-20	28.7885	692.8189	10.6585	0.00E+00	0.0117	27.5131	0.0304	0.0154	27.6217	0.0399	0.4017	0.0057	0.3917	0.00E+00	1.28E-09	0.00E+00	6.98E-09	0.3183	2.3259	0.4239	1.8226
Usf2	28.2616	555.631	5.1802	1.20E-16	31.5985	187.7205	2.0105	1.97E-16	0.0093	26.884	0.0484	0.0107	26.9919	0.1444	0.1948	0.0058	1.5767	0.00E+00	1.93E-08	0.00E+00	4.49E-05	0.2498	2.677	0.2874	2.2787
Cox7c	28.836	762.3326	27.6494	0.00E+00	28.6682	1029.9343	39.7754	0.00E+00	0.0363	27.7595	0.0364	0.0386	27.8839	0.0271	0.09	0.0065	-0.4268	0.00E+00	9.70E-18	0.00E+00	6.55E-08	0.9985	1.1125	1.0781	0.9514
Rnf138	30.1172	356.7477	2.401	4.68E-10	28.703	1013.9586	7.0865	4.27E-09	0.0067	27.7653	0.0778	0.007	27.8927	0.0275	0.0541	0.0066	-1.4998	2.01E-15	1.92E-16	0.00E+00	1.15E-05	0.1866	3.1651	0.1941	2.7719
Mtus1	28.4094	2076.8882	11.711	4.11E-11	28.8584	1151.0296	10.1421	5.43E-15	0.0056	28.0073	0.0135	0.0088	28.1379	0.0244	0.6458	0.0067	0.8567	0.00E+00	2.95E-13	0.00E+00	4.01E-07	0.1568	3.4041	0.2478	2.4832
Stk11	30.3034	1776.4148	12.0427	5.81E-11	30.848	1032.1473	8.1356	3.29E-14	0.0068	29.7866	0.0168	0.0079	29.9261	0.029	0.2197	0.0067	0.7891	0.00E+00	1.47E-18	0.00E+00	2.99E-05	0.202	2.9664	0.2346	2.5125
Smc2	28.4712	379.7363	2.1277	1.19E-05	28.3763	423.3085	3.8047	9.92E-14	0.0056	26.4532	0.0696	0.009	26.58	0.0628	0.6809	0.0069	-0.1484	0.00E+00	3.33E-11	0.00E+00	1.07E-06	0.1474	3.4534	0.238	2.569
Plin2	26.2806	2277.3245	29.9682	7.99E-26	29.5748	223.1544	3.1693	0.00E+00	0.0131	25.9659	0.0115	0.0142	26.0958	0.117	0.1155	0.0072	3.3409	0.00E+00	1.41E-08	0.00E+00	2.02E-04	0.3411	2.2737	0.3701	2.0459
Klf6	27.096	2225.142	39.3448	0.00E+00	28.2932	549.4669	13.8733	0.00E+00	0.0177	26.7555	0.012	0.0253	26.8914	0.0489	0.5132	0.0073	2.0254	0.00E+00	3.56E-12	0.00E+00	2.29E-20	0.4732	2.004	0.6772	1.4848
H13	28.4989	687.7588	15.8889	0.00E+00	28.4047	879.4958	20.8824	0.00E+00	0.0231	27.3426	0.0399	0.0237	27.4943	0.0313	0.0411	0.008	-0.3495	1.13E-06	3.33E-03	0.00E+00	2.24E-05	0.6295	1.5839	0.6499	1.409
Psmb4	26.8577	787.8545	18.5996	0.00E+00	29.2575	243.4836	5.9326	0.00E+00	0.0236	25.9577	0.0332	0.0244	26.1042	0.1072	0.0501	0.0081	1.6935	3.37E-20	2.27E-03	0.00E+00	5.37E-06	0.6132	1.6114	0.6352	1.419
Rpl24	37.6936	3593.0273	220.2464	0.00E+00	38.3966	1648.4461	113.2713	0.00E+00	0.0612	37.2922	0.0104	0.069	37.5085	0.0228	0.1725	0.0083	1.1287	0.00E+00	7.38E-10	0.00E+00	9.26E-26	2.2883	0.5372	2.5825	0.4097
Zfp36	27.238	823.0044	19.6894	0.00E+00	27.3015	947.5415	25.8966	0.00E+00	0.024	26.3608	0.0322	0.0272	26.5144	0.0282	0.1851	0.0084	-0.1918	0.00E+00	3.07E-16	0.00E+00	3.04E-07	0.6313	1.6162	0.721	1.3799
Lamtor2	26.7997	785.9858	24.8073	0.00E+00	27.2174	624.3128	22.032	0.00E+00	0.0316	25.8969	0.033	0.0353	26.0558	0.0418	0.1621	0.0088	0.3411	0.00E+00	6.37E-09	0.00E+00	4.55E-10	0.8142	1.3254	0.9132	1.1014
Chmp2a	27.7076	1536.6743	46.513	0.00E+00	27.9002	1457.8144	52.1822	0.00E+00	0.0302	27.1883	0.0178	0.0357	27.3578	0.0188	0.245	0.009	0.0803	0.00E+00	8.41E-15	2.34E-11	3.27E-16	0.8138	1.34	0.9743	1.0667
Adipor1	28.0373	1341.5111	41.6165	0.00E+00	29.0704	564.76	18.4568	0.00E+00	0.031	27.4469	0.0205	0.0328	27.6196	0.0488	0.0827	0.009	1.2492	3.02E-20	9.92E-21	0.00E+00	3.99E-06	0.8509	1.261	0.8935	1.1264
Acyp1	28.314	652.4287	5.9293	3.34E-16	28.621	598.5574	5.8854	3.20E-16	0.0091	27.1248	0.0416	0.0098	27.2976	0.0456	0.1122	0.0092	0.1343	0.00E+00	4.27E-06	0.00E+00	5.00E-05	0.2463	2.7084	0.2683	2.3732
Atp5j	30.1739	828.639	37.0598	0.00E+00	30.6659	665.3423	31.4901	0.00E+00	0.0448	29.1025	0.0351	0.0473	29.2899	0.0441	0.0794	0.0093	0.3285	0.00E+00	7.44E-07	0.00E+00	3.08E-07	1.2996	0.9243	1.3812	0.7916
Trappc3	28.2679	705.4196	7.1871	1.28E-23	28.9991	483.9622	6.1862	1.50E-23	0.0102	27.1527	0.0385	0.0128	27.3336	0.0565	0.3215	0.0096	0.5551	0.00E+00	9.46E-03	0.00E+00	7.64E-07	0.276	2.5672	0.3477	2.0343
Cyb5r4	26.7147	359.1359	9.4211	0.00E+00	26.6538	408.6192	13.1021	0.00E+00	0.0262	24.8383	0.0693	0.0322	25.005	0.0612	0.2967	0.0097	-0.1795	0.00E+00	1.30E-02	0.00E+00	1.10E-15	0.6482	1.5407	0.8005	1.2198
Ppp2r1a	28.4336	1387.4579	13.3407	1.73E-16	29.2398	699.173	8.6892	2.75E-22	0.0096	27.8488	0.0201	0.0124	28.0425	0.0402	0.3715	0.01	0.9977	0.00E+00	2.69E-08	0.00E+00	1.15E-06	0.2676	2.5357	0.3467	2.0308
Mrpl40	32.3588	502.7114	5.1147	0.00E+00	31.3071	1373.7703	13.8296	2.84E-20	0.0102	30.375	0.0605	0.0101	30.5905	0.0223	-0.0168	0.0102	-1.4373	6.41E-02	1.69E-03	0.00E+00	6.96E-05	0.3073	2.4171	0.3074	2.179
Pqlc1	31.3015	1029.7688	6.4945	2.52E-12	31.5925	976.8051	6.5361	3.65E-11	0.0063	30.3665	0.0295	0.0067	30.5845	0.0313	0.0881	0.0103	0.0851	2.40E-24	1.30E-12	0.00E+00	9.73E-06	0.1915	3.0987	0.2041	2.7541
Plin3	27.8152	407.7302	5.6994	0.00E+00	27.2746	692.5001	15.123	0.00E+00	0.014	26.0203	0.064	0.0218	26.2078	0.0379	0.6418	0.0104	-0.754	0.00E+00	4.56E-13	0.00E+00	6.02E-24	0.3635	2.1758	0.5662	1.5235
Sec62	29.4675	419.2329	5.4429	0.00E+00	28.1051	1970.1885	32.4011	0.00E+00	0.0131	27.5003	0.0654	0.0164	27.6996	0.0142	0.329	0.0104	-2.2063	0.00E+00	0.00E+00	0.00E+00	2.84E-09	0.354	2.1912	0.4561	1.7302
Mrps28	27.2221	1294.9952	13.8395	6.52E-22	27.9671	677.7791	7.6713	5.06E-14	0.0107	26.6525	0.0206	0.0113	26.847	0.0396	0.0829	0.0105	0.9438	0.00E+00	7.39E-10	0.00E+00	6.65E-05	0.2857	2.4754	0.3034	2.1703
Uap1	30.0119	1972.0663	16.13	6.14E-18	30.39	1505.1121	12.4353	1.26E-14	0.0082	29.5479	0.0152	0.0083	29.7712	0.0198	0.0199	0.0109	0.3844	1.59E-05	2.88E-08	0.00E+00	2.06E-05	0.2414	2.6798	0.2448	2.4494
R3hdm4	27.7591	185.1946	4.4782	0.00E+00	25.8042	425.6199	11.0523	0.00E+00	0.0242	24.1298	0.1305	0.0259	24.3141	0.0573	0.1013	0.011	-1.1871	0.00E+00	3.78E-25	0.00E+00	7.00E-05	0.5845	1.6203	0.6294	1.4469
Atp1b3	27.2099	1099.5023	10.5626	2.42E-16	29.6953	272.4874	3.0972	3.07E-20	0.0096	26.5495	0.0242	0.0114	26.7543	0.0985	0.2428	0.0111	2.0258	0.00E+00	2.48E-06	0.00E+00	3.75E-05	0.2557	2.6681	0.3035	2.2553
Csgalnact2	29.6792	1140.6464	7.2741	1.86E-09	30.0561	987.1887	6.7641	9.57E-09	0.0064	28.915	0.0254	0.0069	29.1452	0.0295	0.1113	0.0114	0.2115	0.00E+00	1.11E-26	0.00E+00	1.26E-05	0.1834	3.0709	0.1984	2.7284
1810058I24Rik	29.3552	1701.7704	37.9597	0.00E+00	30.3691	687.78	15.7006	0.00E+00	0.0223	28.844	0.017	0.0229	29.0749	0.0423	0.0371	0.0115	1.3143	9.35E-12	5.09E-03	0.00E+00	6.79E-05	0.641	1.5686	0.663	1.4023
Pnn	29.2904	1561.1804	10.0681	9.17E-10	29.2863	2834.6776	20.3157	8.35E-12	0.0064	28.7393	0.0185	0.0072	28.9697	0.0102	0.1541	0.0115	-0.8542	0.00E+00	1.10E-25	0.00E+00	1.88E-05	0.1856	3.0614	0.2075	2.6683
B230118H07Rik	29.1197	824.4251	7.199	6.08E-15	30.8563	352.9308	3.3313	2.45E-16	0.0087	28.1085	0.0341	0.0094	28.3426	0.0808	0.1068	0.012	1.2458	0.00E+00	2.52E-10	0.00E+00	3.93E-05	0.2446	2.6994	0.267	2.4437
Cstb	28.4615	380.8278	8.9756	0.00E+00	27.6835	754.1899	21.5657	0.00E+00	0.0236	26.4638	0.0698	0.0285	26.6851	0.0356	0.2772	0.012	-0.972	0.00E+00	6.19E-09	0.00E+00	1.08E-11	0.6231	1.5813	0.7607	1.2893
Derl2	29.6592	743.9092	7.5021	6.72E-22	30.0375	686.8494	7.007	7.60E-20	0.0101	28.513	0.0383	0.0102	28.7572	0.0419	0.0188	0.0123	0.1265	5.56E-04	2.33E-13	0.00E+00	4.93E-05	0.2872	2.4482	0.2922	2.2508
Bnip2	30.5724	2000.0308	18.7809	5.52E-24	31.1472	1243.2896	16.6635	0.00E+00	0.0094	30.098	0.015	0.0134	30.3567	0.0244	0.51	0.0123	0.6989	0.00E+00	2.70E-08	0.00E+00	7.29E-11	0.2825	2.4902	0.4027	1.8645
Cd33	28.8694	1009.6335	13.9705	0.00E+00	28.7871	1754.3392	44.7719	0.00E+00	0.0138	28.042	0.0279	0.0254	28.3018	0.0163	0.8805	0.0133	-0.775	0.00E+00	6.57E-03	0.00E+00	0.00E+00	0.3858	2.1648	0.7193	1.3899
Srsf11	26.8441	697.1068	13.4529	0.00E+00	27.6079	476.1083	11.3826	0.00E+00	0.0193	25.836	0.0371	0.0239	26.079	0.0548	0.3096	0.0135	0.5633	0.00E+00	5.97E-05	0.00E+00	1.76E-11	0.4974	1.8283	0.6211	1.452
Hoxa7	29.5468	4109.3003	27.4498	1.58E-11	30.3802	1192.2721	9.7384	2.21E-12	0.0067	29.3186	0.0072	0.0082	29.6049	0.0249	0.2913	0.014	1.7963	0.00E+00	1.88E-09	0.00E+00	2.28E-05	0.1971	3.0808	0.2419	2.5528
Psmd4	26.8602	1038.7217	25.4038	0.00E+00	27.1331	1036.2133	27.467	0.00E+00	0.0245	26.174	0.0252	0.0265	26.4324	0.0255	0.1125	0.0142	0.0176	0.00E+00	4.19E-11	9.67E-14	3.24E-07	0.6428	1.5276	0.702	1.3144
Rps26	28.4008	940.122	40.0176	0.00E+00	30.2181	352.5627	18.762	0.00E+00	0.0427	27.5517	0.0293	0.0533	27.824	0.0789	0.3224	0.0142	1.4293	0.00E+00	7.84E-12	0.00E+00	0.00E+00	1.1682	0.9993	1.4788	0.7565
Atp6v1b2	28.7682	648.0401	6.2866	4.79E-18	30.6633	301.1795	4.6814	0.00E+00	0.0097	27.5382	0.0425	0.0156	27.8164	0.0923	0.6848	0.0145	1.1181	0.00E+00	0.00E+00	0.00E+00	4.66E-15	0.2671	2.5462	0.4308	1.8186
Rps28	36.6836	2479.1072	124.5144	0.00E+00	37.2452	1878.2105	106.3469	0.00E+00	0.0502	36.1181	0.0146	0.0569	36.4915	0.0194	0.181	0.0148	0.4106	0.00E+00	2.28E-03	0.00E+00	8.62E-18	1.8049	0.6772	2.0592	0.5473
Bet1	29.1481	1519.6189	9.8743	4.22E-11	29.2576	2331.2594	21.5813	6.52E-17	0.0065	28.5818	0.0188	0.0092	28.879	0.0125	0.5086	0.0149	-0.5971	0.00E+00	3.38E-12	0.00E+00	8.24E-07	0.1851	3.1166	0.2664	2.3587
Tmem205	27.9839	1157.75	9.5788	1.21E-17	29.2532	491.6345	5.6366	1.86E-20	0.0083	27.3118	0.0237	0.0115	27.5962	0.0562	0.4707	0.0149	1.2485	0.00E+00	0.00E+00	0.00E+00	1.41E-07	0.2267	2.8843	0.3162	2.1832
Eif3j1	28.507	2027.3079	16.6978	4.05E-14	28.988	1442.9338	14.6411	3.94E-20	0.0082	28.1084	0.0139	0.0101	28.4047	0.0197	0.301	0.0151	0.5041	0.00E+00	1.75E-13	0.00E+00	3.00E-05	0.2323	2.6485	0.2882	2.2129
Rpl38	30.4696	1597.0197	66.4576	0.00E+00	31.6593	671.7936	36.1594	0.00E+00	0.0416	29.8848	0.0187	0.0539	30.2034	0.0449	0.3734	0.0153	1.2633	0.00E+00	3.52E-10	0.00E+00	0.00E+00	1.2421	0.9488	1.6168	0.6817
Cct4	27.7328	850.1383	15.2691	0.00E+00	27.6035	1690.4896	38.8936	0.00E+00	0.018	26.8451	0.0316	0.0229	27.1337	0.0162	0.3493	0.0154	-0.9632	0.00E+00	2.04E-07	0.00E+00	5.76E-13	0.4819	1.8141	0.6186	1.4301
Tomm5	27.445	603.3132	8.4774	0.00E+00	28.2092	444.6036	6.7098	0.00E+00	0.014	26.2264	0.0438	0.0151	26.5084	0.0597	0.1069	0.0154	0.4485	0.00E+00	1.11E-04	0.00E+00	8.95E-05	0.3658	2.1664	0.3988	1.8901
Cox6b2	27.7544	468.743	7.6035	0.00E+00	26.8046	2257.0353	43.9086	0.00E+00	0.0163	26.1918	0.056	0.0194	26.4738	0.0118	0.253	0.0154	-2.2509	0.00E+00	4.11E-10	0.00E+00	8.22E-07	0.4252	1.9756	0.5134	1.6474
Tmem55b	28.0973	384.2924	2.9064	2.05E-13	27.8905	518.1239	4.1532	7.62E-12	0.0076	26.1697	0.0682	0.008	26.4526	0.0511	0.0866	0.0155	-0.4164	0.00E+00	5.14E-08	0.00E+00	8.78E-06	0.1977	3.1012	0.2118	2.7898
Sdf4	27.9123	1114.1524	18.7141	0.00E+00	27.9619	1748.6274	31.1254	0.00E+00	0.0168	27.2117	0.0244	0.0178	27.5099	0.0158	0.0797	0.0157	-0.6297	4.60E-19	1.74E-21	0.00E+00	1.05E-05	0.4555	1.9189	0.4889	1.6582
Commd6	28.8119	321.5648	3.8913	0.00E+00	28.3458	477.0758	6.7681	1.01E-25	0.0121	26.4309	0.0821	0.0142	26.7264	0.0562	0.2228	0.016	-0.5469	0.00E+00	3.44E-08	0.00E+00	2.25E-05	0.319	2.3419	0.3768	1.9719
AI662270	28.13	1505.4297	38.2664	0.00E+00	28.6541	1124.7327	29.8773	0.00E+00	0.0254	27.6005	0.0183	0.0265	27.9124	0.0249	0.06	0.0162	0.442	1.84E-08	7.37E-12	0.00E+00	2.81E-05	0.7023	1.4622	0.735	1.3017
Ahsa1	29.1381	833.7927	14.323	0.00E+00	29.5459	782.5777	14.73	0.00E+00	0.0172	28.1345	0.0337	0.0188	28.4624	0.0364	0.1283	0.0167	0.1103	0.00E+00	4.03E-14	0.00E+00	9.12E-06	0.4819	1.8165	0.5365	1.5575
Eef1e1	28.2391	1181.8257	12.3863	2.83E-22	28.5343	1272.6526	13.5122	7.42E-17	0.0105	27.5658	0.0233	0.0106	27.8948	0.022	0.0159	0.0171	-0.0866	3.37E-03	4.51E-10	1.37E-23	6.87E-05	0.2882	2.4397	0.2964	2.2039
Hcls1	28.1511	1288.0747	24.7861	0.00E+00	28.5663	1138.1024	27.5187	0.00E+00	0.0192	27.5305	0.0215	0.0242	27.8594	0.0247	0.3337	0.0171	0.1977	0.00E+00	9.22E-12	0.00E+00	1.73E-13	0.5274	1.7335	0.6749	1.3728
Aldh3b1	26.8728	1596.7862	27.098	0.00E+00	28.1005	554.4911	12.3314	0.00E+00	0.017	26.4139	0.0165	0.0222	26.7302	0.0485	0.3891	0.0172	1.5528	0.00E+00	6.33E-24	0.00E+00	2.93E-13	0.4471	1.9197	0.5948	1.4932
Eif3d	29.1924	3104.4324	25.1577	7.51E-16	29.7968	1628.0279	16.2782	4.55E-15	0.0081	28.8965	0.0094	0.01	29.248	0.018	0.3093	0.0174	0.9409	0.00E+00	3.02E-10	0.00E+00	4.82E-06	0.2327	2.7252	0.2928	2.1747
Ppp3ca	24.7846	776.1576	12.3615	0.00E+00	26.6562	276.7064	5.3489	0.00E+00	0.0159	23.9986	0.031	0.0193	24.2912	0.088	0.2805	0.0175	1.5054	0.00E+00	6.54E-06	0.00E+00	9.63E-08	0.3807	2.1135	0.469	1.7285
Ifi30	28.8571	669.1992	5.9292	2.04E-21	28.9238	875.9608	9.3058	7.43E-26	0.0089	27.6491	0.0413	0.0106	27.9918	0.032	0.2605	0.0178	-0.3688	0.00E+00	0.00E+00	0.00E+00	3.59E-05	0.244	2.9187	0.298	2.4827
Selm	28.1609	1971.6063	12.4818	1.24E-12	29.5868	568.2768	6.8106	1.29E-20	0.0063	27.7483	0.0141	0.012	28.0962	0.0494	0.9252	0.018	1.8096	0.00E+00	1.36E-06	0.00E+00	1.95E-13	0.1755	3.2328	0.3343	2.1509
Rps5	46.7557	2324.6395	148.8428	0.00E+00	47.221	2806.0543	193.0934	0.00E+00	0.0641	45.8143	0.0197	0.0693	46.4015	0.0165	0.1131	0.0184	-0.2574	2.95E-27	2.51E-17	0.00E+00	0.00E+00	2.9329	0.3837	3.185	0.3297
Asl	29.4642	1600.5541	10.6183	1.31E-13	29.9399	1377.3103	10.475	9.58E-13	0.0066	28.9138	0.0181	0.0076	29.2911	0.0213	0.2009	0.0187	0.2315	0.00E+00	1.23E-09	0.00E+00	2.25E-05	0.1905	3.1204	0.223	2.6115
Psmd5	28.9017	453.1561	4.6733	6.00E-18	28.0049	1586.3353	16.5338	6.23E-16	0.0103	27.1544	0.06	0.0104	27.5124	0.0174	0.0155	0.0189	-1.789	5.94E-05	1.66E-06	0.00E+00	5.19E-05	0.2789	2.4446	0.2877	2.1791
Fbxl5	28.0724	619.09	4.7193	3.73E-15	27.5778	2070.7766	19.6689	1.92E-19	0.0077	26.8277	0.0432	0.0095	27.1927	0.0132	0.3062	0.0195	-1.7166	0.00E+00	1.54E-06	0.00E+00	2.40E-05	0.2024	3.0704	0.2569	2.543
Erp44	29.7909	954.3644	9.7908	3.06E-23	30.1717	1013.2604	12.0963	4.25E-25	0.0103	28.8762	0.0304	0.0119	29.27	0.0291	0.2153	0.0195	-0.0657	0.00E+00	5.02E-17	4.09E-24	3.87E-05	0.2963	2.3964	0.3461	2.0469
Ikzf1	28.426	864.3499	7.7753	1.47E-17	28.5698	1201.3868	10.7564	5.81E-16	0.009	27.5061	0.0319	0.0089	27.882	0.0233	-0.0094	0.0196	-0.4511	3.77E-06	6.00E-10	0.00E+00	1.19E-05	0.2464	2.6446	0.2481	2.4693
Anapc16	27.8987	831.9357	9.6757	0.00E+00	28.1767	933.5415	13.1241	2.79E-27	0.0116	26.967	0.0325	0.014	27.3381	0.0294	0.2737	0.0197	-0.1449	0.00E+00	5.50E-16	0.00E+00	1.49E-06	0.3109	2.4163	0.3839	1.9539
Lsm1	31.0734	1029.1745	9.5854	1.77E-21	31.1483	1684.4866	16.3376	5.70E-20	0.0093	30.1463	0.0294	0.0097	30.5623	0.0181	0.0612	0.0198	-0.6948	8.13E-12	7.94E-20	0.00E+00	7.20E-05	0.2799	2.5041	0.2948	2.2467
Vps36	27.8742	601.7633	4.9788	9.04E-13	29.6197	307.8577	2.6453	5.01E-14	0.0083	26.621	0.0443	0.0086	26.9897	0.0877	0.0578	0.0198	0.9846	2.95E-10	5.25E-08	0.00E+00	2.29E-05	0.2189	2.8647	0.2308	2.5502
Ccdc124	25.8902	1311.3427	18.7227	0.00E+00	26.9501	574.8575	9.1773	2.64E-27	0.0143	25.3745	0.0194	0.016	25.7321	0.0449	0.1621	0.0202	1.2095	0.00E+00	5.52E-20	0.00E+00	4.55E-05	0.3617	2.1643	0.4107	1.8657
Glyr1	28.1258	540.716	5.6649	6.55E-23	27.9462	921.4977	11.723	1.29E-20	0.0105	26.7307	0.0495	0.0128	27.1109	0.0294	0.2836	0.0204	-0.7497	0.00E+00	2.95E-25	0.00E+00	3.25E-06	0.28	2.4463	0.3452	1.9888
Mrpl33	29.5368	796.975	39.0734	0.00E+00	29.8622	885.2763	47.7416	0.00E+00	0.0492	28.4608	0.0357	0.0541	28.8672	0.0326	0.1352	0.0205	-0.1298	0.00E+00	1.61E-10	0.00E+00	8.17E-10	1.389	0.8763	1.5551	0.7236
Hspa4	26.035	1115.0069	7.3775	3.69E-09	27.3579	458.1108	4.0553	1.52E-11	0.0066	25.4201	0.0229	0.0088	25.7839	0.0565	0.4193	0.0205	1.3044	0.00E+00	3.22E-03	0.00E+00	4.39E-06	0.1676	3.296	0.226	2.5198
Eif2a	29.1491	1932.9693	12.269	1.02E-11	29.8543	1190.2061	7.6226	8.18E-11	0.0063	28.7002	0.0149	0.0064	29.1177	0.0245	0.0176	0.0208	0.7115	2.48E-03	3.80E-06	0.00E+00	4.72E-06	0.1816	3.0895	0.1867	2.8109
Brd7	26.9132	1846.4945	14.1682	1.41E-12	27.5317	1205.2796	12.5569	1.78E-17	0.0077	26.5125	0.0144	0.0104	26.8987	0.0225	0.439	0.0209	0.6399	0.00E+00	1.18E-19	0.00E+00	1.02E-06	0.2034	2.9562	0.2795	2.2839
Saraf	28.7043	1186.9708	10.4421	2.85E-17	29.8101	613.1854	5.5581	1.13E-19	0.0088	28.0095	0.0236	0.0091	28.421	0.0464	0.0429	0.021	0.9739	9.80E-20	3.79E-08	0.00E+00	3.42E-05	0.2466	2.6838	0.2576	2.4134
Ppil2	28.9501	1504.8561	14.1586	3.76E-21	29.3539	1600.2255	16.3265	8.98E-18	0.0094	28.3905	0.0189	0.0102	28.8085	0.0181	0.1173	0.0211	-0.0664	0.00E+00	3.28E-10	6.70E-15	6.39E-05	0.2663	2.5581	0.2936	2.2306
Atxn10	27.8498	890.8425	20.2506	0.00E+00	29.969	319.1104	8.9812	0.00E+00	0.0227	26.9803	0.0303	0.0282	27.3785	0.0858	0.3083	0.0211	1.5019	0.00E+00	1.06E-10	0.00E+00	7.95E-15	0.6094	1.5747	0.7701	1.2525
Idh2	28.8168	773.8426	6.504	2.21E-13	29.2099	841.1398	7.857	3.20E-12	0.0084	27.771	0.036	0.0093	28.1982	0.0336	0.1516	0.022	-0.0985	0.00E+00	0.00E+00	2.14E-20	3.93E-05	0.2328	2.7421	0.2612	2.3354
Srsf6	29.2392	556.2371	12.9282	0.00E+00	29.4138	680.659	17.6039	0.00E+00	0.0233	27.7525	0.0499	0.0259	28.1863	0.0414	0.153	0.0224	-0.2682	0.00E+00	1.25E-22	0.00E+00	7.40E-08	0.6411	1.5231	0.7293	1.291
Atp6ap1	26.3623	570.3274	10.2097	0.00E+00	26.3915	859.9995	17.8941	0.00E+00	0.0179	25.1886	0.0443	0.0208	25.5848	0.0299	0.2144	0.0225	-0.5679	0.00E+00	0.00E+00	0.00E+00	1.17E-08	0.4515	1.931	0.5298	1.583
Rtn3	30.2943	360.2221	6.2276	0.00E+00	29.1292	1093.322	24.0514	0.00E+00	0.0173	27.9211	0.0774	0.022	28.3621	0.0259	0.3448	0.0226	-1.5773	0.00E+00	2.87E-09	0.00E+00	3.81E-13	0.4806	1.791	0.6239	1.4131
Rchy1	28.1496	1882.598	20.9712	2.42E-27	28.823	1254.2924	17.1079	3.67E-24	0.0111	27.7203	0.0147	0.0136	28.1616	0.0225	0.2909	0.0228	0.6113	0.00E+00	4.85E-05	0.00E+00	3.12E-06	0.3089	2.3773	0.3837	1.9549
Tomm7	28.3542	1108.2224	23.6979	0.00E+00	29.1221	786.9377	18.936	0.00E+00	0.0214	27.6258	0.025	0.0241	28.0722	0.0358	0.1713	0.0231	0.5171	0.00E+00	6.01E-26	0.00E+00	5.57E-09	0.5869	1.5693	0.676	1.3113
Pdia6	27.4738	1427.7942	45.1994	0.00E+00	28.7589	580.6262	19.6729	0.00E+00	0.0316	26.9381	0.0191	0.034	27.3827	0.0471	0.1066	0.0236	1.3039	0.00E+00	9.89E-21	0.00E+00	7.07E-07	0.8497	1.2933	0.9253	1.1127
Pbdc1	28.5782	801.6253	9.189	8.30E-23	28.5312	1681.6778	19.4512	4.03E-19	0.0114	27.5754	0.0345	0.0115	28.0356	0.0167	0.0131	0.0239	-1.045	6.52E-03	2.08E-07	0.00E+00	1.16E-04	0.314	2.2875	0.3231	2.0719
Krcc1	27.0303	2070.0512	18.7705	3.01E-13	29.1532	391.8324	5.2011	1.00E-24	0.0091	26.6732	0.0129	0.0133	27.1277	0.0693	0.5498	0.0244	2.4257	0.00E+00	7.25E-10	0.00E+00	1.92E-10	0.2418	2.717	0.3595	1.9838
Eif4ebp1	29.0701	815.7323	23.7475	0.00E+00	29.5265	865.522	27.9021	0.00E+00	0.0291	28.0526	0.0345	0.0324	28.5331	0.0329	0.1543	0.0245	-0.069	0.00E+00	4.21E-20	2.14E-14	6.18E-11	0.8144	1.344	0.9167	1.1134
Mrps36	28.0018	2522.7904	25.2119	1.68E-19	28.8457	1209.7908	12.6873	1.48E-16	0.01	27.6772	0.011	0.0105	28.1557	0.0233	0.0739	0.0247	1.0805	7.41E-14	1.99E-11	0.00E+00	6.76E-05	0.2759	2.5066	0.2944	2.2045
Ly6c2	26.4709	678.0563	42.5051	0.00E+00	27.1251	583.7024	39.5646	0.00E+00	0.0627	25.464	0.0376	0.0678	25.906	0.0444	0.113	0.0248	0.2404	0.00E+00	1.26E-11	0.00E+00	5.38E-06	1.5931	0.8678	1.7514	0.7771
Dguok	28.7008	797.0968	4.8757	6.28E-11	29.2076	797.129	6.8233	7.95E-14	0.0061	27.6832	0.0347	0.0086	28.1664	0.0354	0.4818	0.025	0.0273	0.00E+00	1.14E-14	6.51E-07	4.61E-06	0.1679	3.3599	0.2412	2.5761
Vma21	26.6614	735.4643	6.9602	4.54E-19	27.3812	603.2688	7.0663	7.34E-20	0.0095	25.7201	0.0351	0.0117	26.1699	0.0434	0.3114	0.025	0.3066	0.00E+00	6.09E-18	0.00E+00	9.47E-06	0.243	2.649	0.3045	2.1633
Txnl1	27.7451	440.1045	8.1454	0.00E+00	27.0037	1562.4534	30.0351	0.00E+00	0.0185	26.0734	0.0595	0.0192	26.5357	0.0171	0.0558	0.0254	-1.7968	0.00E+00	1.73E-09	0.00E+00	1.57E-05	0.4808	1.8157	0.5111	1.5896
Taf10	31.1826	685.7194	3.41	4.57E-08	30.6156	3644.1827	25.5727	9.04E-11	0.005	29.8074	0.0436	0.007	30.3567	0.0083	0.4983	0.0263	-2.3865	0.00E+00	4.17E-06	0.00E+00	6.27E-06	0.1478	3.5118	0.2136	2.7029
Smad2	29.4631	591.9817	4.2269	1.01E-11	29.8489	661.9826	4.8468	4.87E-12	0.0071	28.0246	0.0476	0.0073	28.5452	0.0431	0.0418	0.0266	-0.1424	1.80E-09	1.10E-06	0.00E+00	1.25E-05	0.1983	3.029	0.2082	2.6806
Hnrnpll	26.8047	1416.6866	12.6948	1.39E-13	27.6681	857.5665	10.4861	6.25E-24	0.0089	26.2937	0.0187	0.0122	26.7838	0.0313	0.4502	0.0266	0.7448	0.00E+00	4.10E-10	0.00E+00	9.04E-08	0.2353	2.6959	0.3261	2.0761
Traf3ip3	30.0738	1254.2551	8.0561	6.93E-16	30.284	2495.2877	22.6271	9.75E-19	0.0064	29.3511	0.0234	0.0091	29.907	0.012	0.4954	0.0271	-0.9636	0.00E+00	1.68E-04	0.00E+00	8.67E-07	0.1882	3.1206	0.272	2.362
Atp5k	28.4945	524.488	8.1922	0.00E+00	28.7483	633.7948	10.3311	0.00E+00	0.0156	26.9743	0.0515	0.0163	27.4901	0.0434	0.0624	0.0273	-0.2473	0.00E+00	2.07E-19	0.00E+00	1.22E-04	0.4144	1.9369	0.4481	1.7086
Gnb2	32.9487	1616.8777	81.3811	0.00E+00	34.0451	975.387	51.2876	0.00E+00	0.0502	32.2624	0.02	0.0527	32.8837	0.0337	0.069	0.0275	0.7499	2.57E-25	8.62E-12	0.00E+00	3.30E-08	1.6147	0.741	1.7296	0.6074
App	29.2746	429.6659	5.9184	0.00E+00	28.1975	2902.6018	47.0855	0.00E+00	0.0138	27.3793	0.0637	0.0162	27.9098	0.0097	0.2324	0.0277	-2.7233	0.00E+00	7.81E-05	0.00E+00	2.89E-06	0.3753	2.0894	0.4533	1.7514
Ptp4a1	28.2101	937.0459	17.145	0.00E+00	28.8879	829.9074	18.5802	0.00E+00	0.0183	27.3688	0.0292	0.0224	27.9002	0.0336	0.2912	0.0277	0.2029	0.00E+00	1.03E-04	0.00E+00	5.60E-12	0.5006	1.7874	0.6238	1.4291
Lockd	29.7137	728.3245	4.5823	2.11E-10	29.6903	1480.8771	10.5452	9.22E-11	0.0063	28.5299	0.0391	0.0071	29.0863	0.0197	0.1755	0.0279	-0.9931	0.00E+00	1.53E-09	0.00E+00	1.99E-05	0.1789	3.0794	0.2064	2.6633
Rnf5	31.1219	1723.1944	13.2644	1.71E-15	31.6198	2189.8317	17.5506	5.61E-15	0.0077	30.5574	0.0177	0.008	31.1542	0.0142	0.0582	0.0279	-0.3183	1.38E-16	2.84E-06	0.00E+00	2.65E-05	0.2356	2.738	0.2501	2.4702
Zfp207	27.432	474.7155	7.9256	0.00E+00	27.6541	596.4631	13.7314	0.00E+00	0.0166	25.8992	0.055	0.023	26.4158	0.0443	0.4683	0.0285	-0.3101	0.00E+00	8.42E-09	0.00E+00	3.26E-19	0.4286	1.9342	0.6065	1.4372
Rps12-ps3	31.5921	3143.7276	55.9807	0.00E+00	32.3091	2685.6719	66.2174	0.00E+00	0.0178	31.2682	0.01	0.0246	31.9049	0.0119	0.4689	0.0291	0.254	0.00E+00	9.15E-27	0.00E+00	1.52E-25	0.5601	1.6283	0.7854	1.2075
Rabgap1l	29.3638	1033.76	5.8205	7.28E-08	30.022	1003.551	7.4889	8.25E-11	0.0056	28.5368	0.0276	0.0074	29.1185	0.0291	0.4026	0.0291	0.0765	0.00E+00	1.08E-06	0.00E+00	7.70E-06	0.1599	3.4437	0.2156	2.6608
Slc9a3r1	26.0866	1055.1385	18.4526	0.00E+00	26.3937	1664.3212	33.3237	0.00E+00	0.0175	25.4463	0.0241	0.02	25.9701	0.0156	0.1943	0.0294	-0.6277	0.00E+00	1.38E-09	0.00E+00	8.94E-07	0.4439	1.9128	0.5211	1.6085
Cox14	26.1609	836.5371	18.4035	0.00E+00	27.6107	417.4268	10.124	0.00E+00	0.0219	25.3452	0.0305	0.0243	25.8723	0.0619	0.149	0.0297	1.0202	0.00E+00	4.06E-09	0.00E+00	2.21E-07	0.555	1.6901	0.6238	1.422
Tra2b	29.9811	994.5766	19.0378	0.00E+00	30.0997	2298.4291	50.82	0.00E+00	0.0192	29.0774	0.0292	0.0221	29.6851	0.0129	0.2017	0.0298	-1.1759	0.00E+00	4.50E-05	0.00E+00	5.65E-09	0.5543	1.6596	0.6538	1.3722
Pgk1	26.7535	1097.3144	23.2557	0.00E+00	27.4081	1006.792	22.061	0.00E+00	0.0212	26.1097	0.0238	0.0218	26.6621	0.0267	0.0445	0.0302	0.1629	9.22E-15	6.19E-16	0.00E+00	1.28E-04	0.5534	1.6087	0.5818	1.4473
Zfp414	29.3246	2380.5064	17.0866	1.98E-14	30.1622	1556.3798	13.0018	1.42E-15	0.0072	28.9447	0.0122	0.0083	29.5606	0.0192	0.21	0.0304	0.6585	0.00E+00	1.55E-07	0.00E+00	3.14E-05	0.207	2.9741	0.2443	2.5631
Git2	29.8503	698.1067	4.9353	1.95E-17	31.5308	403.4491	3.0583	5.79E-12	0.0071	28.6107	0.0409	0.0076	29.2238	0.0725	0.0956	0.0306	0.8241	0.00E+00	3.00E-10	0.00E+00	1.84E-05	0.2019	3.0524	0.2206	2.6762
Snrnp27	28.7178	1005.8691	16.6946	0.00E+00	28.9	2105.6368	35.6765	0.00E+00	0.0166	27.899	0.0278	0.017	28.503	0.0136	0.0323	0.0309	-1.0335	1.75E-16	0.00E+00	0.00E+00	1.41E-04	0.4608	1.8759	0.4855	1.6709
Cdkn2d	26.1728	1332.4788	50.1359	0.00E+00	28.0971	395.3389	14.8744	0.00E+00	0.0375	25.6457	0.0195	0.0376	26.203	0.0664	0.004	0.031	1.7698	8.73E-09	3.15E-12	0.00E+00	6.90E-06	0.9586	1.2096	0.9782	1.1028
Tor2a	28.7498	1712.7275	12.4524	2.48E-15	29.7355	1020.2191	7.9785	1.70E-13	0.0073	28.2605	0.0165	0.0078	28.8756	0.0283	0.1026	0.0311	0.7803	0.00E+00	7.68E-11	0.00E+00	2.55E-05	0.2051	2.9313	0.2254	2.5904
Timm13	25.8427	759.5304	18.3319	0.00E+00	28.2651	265.5632	7.8713	0.00E+00	0.0241	24.9832	0.033	0.0297	25.527	0.096	0.3011	0.0311	1.5392	0.00E+00	0.00E+00	0.00E+00	5.09E-15	0.603	1.5995	0.7556	1.2598
Srd5a3	27.6106	763.805	5.208	1.20E-11	28.8721	484.2875	5.2744	4.98E-21	0.0068	26.6266	0.035	0.0109	27.2146	0.0562	0.6787	0.0315	0.6842	0.00E+00	8.68E-19	0.00E+00	7.33E-09	0.1809	3.1601	0.2944	2.2677
Slc4a8	26.5661	716.8703	9.2165	0.00E+00	27.9243	427.5796	8.462	0.00E+00	0.0128	25.6063	0.0359	0.0198	26.1933	0.0613	0.625	0.0327	0.7697	0.00E+00	0.00E+00	0.00E+00	2.88E-21	0.3299	2.4369	0.5178	1.678
Farsa	29.1399	506.2694	3.6461	1.27E-13	28.5659	2126.1451	19.6119	1.23E-14	0.0072	27.5423	0.0544	0.0092	28.176	0.0133	0.3545	0.0328	-2.0309	0.00E+00	0.00E+00	0.00E+00	5.61E-06	0.1981	2.9519	0.2601	2.3283
Ptbp1	27.3638	1015.7467	6.28	5.99E-08	28.2028	819.3922	6.0788	1.71E-09	0.0062	26.6361	0.0262	0.0074	27.2504	0.0334	0.2597	0.0329	0.3482	0.00E+00	0.00E+00	0.00E+00	1.72E-05	0.1648	3.2581	0.202	2.6715
Ube2i	28.974	832.1215	32.2998	0.00E+00	29.4676	1049.5557	41.7935	0.00E+00	0.0389	27.991	0.0336	0.0399	28.6472	0.0273	0.0388	0.0334	-0.3021	7.62E-10	3.23E-16	0.00E+00	1.26E-06	1.0857	1.0638	1.1382	0.9318
Chst12	28.6039	412.689	9.1993	0.00E+00	28.0165	1189.4528	32.4719	0.00E+00	0.0223	26.7215	0.0649	0.0272	27.348	0.0231	0.289	0.0334	-1.4895	0.00E+00	3.04E-23	0.00E+00	1.02E-15	0.5932	1.6018	0.7395	1.2572
Daglb	28.5985	832.3013	6.1994	2.26E-14	28.8382	1467.6196	11.2617	1.12E-12	0.0074	27.6152	0.0335	0.0077	28.2691	0.0195	0.0465	0.0338	-0.7789	0.00E+00	3.55E-12	0.00E+00	1.88E-05	0.2036	2.9816	0.2175	2.6134
Phpt1	30.9267	1204.131	13.7326	1.36E-25	31.2447	2445.5924	30.5881	1.66E-21	0.0114	30.118	0.0251	0.0125	30.836	0.0126	0.1354	0.034	-0.991	0.00E+00	2.59E-20	0.00E+00	6.35E-06	0.3409	2.1895	0.3863	1.8331
Grk6	28.252	634.8776	6.1366	2.40E-16	27.9731	2681.0189	35.956	6.18E-27	0.0097	27.0287	0.0427	0.0134	27.6746	0.0103	0.4749	0.0341	-2.049	0.00E+00	4.16E-13	0.00E+00	1.28E-08	0.2607	2.6048	0.3722	1.9975
Rpl19	46.3839	4187.4514	230.532	0.00E+00	47.5793	3748.2737	228.8025	0.00E+00	0.0552	45.841	0.0109	0.0614	46.9477	0.0125	0.1551	0.0344	0.1915	0.00E+00	2.68E-06	0.00E+00	0.00E+00	2.5179	0.4638	2.8652	0.3632
Ssrp1	27.4378	1090.6068	15.7944	0.00E+00	29.3041	426.3112	6.2105	0.00E+00	0.0145	26.7521	0.0246	0.0146	27.4019	0.0643	0.0082	0.0346	1.3893	3.47E-03	2.68E-15	0.00E+00	2.35E-04	0.3872	2.0349	0.3988	1.8593
Rps6	49.1632	4587.848	321.5665	0.00E+00	52.0248	1182.8394	83.5813	0.00E+00	0.0703	48.6082	0.0106	0.0711	49.7899	0.042	0.0158	0.0347	1.9888	1.34E-02	3.59E-08	0.00E+00	2.41E-06	3.4091	0.2898	3.5095	0.2584
Seh1l	27.9131	686.5769	5.9969	5.16E-16	28.4139	828.7034	8.4663	5.92E-14	0.0087	26.8055	0.0391	0.0102	27.4587	0.0331	0.2289	0.0347	-0.2404	0.00E+00	1.49E-15	0.00E+00	2.29E-05	0.2331	2.7068	0.2806	2.241
2310011J03Rik	28.9908	826.7701	11.5052	0.00E+00	29.0111	2618.3295	44.5121	0.00E+00	0.0139	27.9849	0.0341	0.017	28.6699	0.011	0.2899	0.0349	-1.6334	0.00E+00	4.65E-16	0.00E+00	7.95E-09	0.3875	2.0898	0.4842	1.6773
Pa2g4	27.5583	369.393	5.9079	0.00E+00	27.1263	840.1686	15.0722	0.00E+00	0.016	25.6239	0.0698	0.0179	26.2551	0.0314	0.1641	0.0351	-1.1523	0.00E+00	4.24E-07	0.00E+00	4.10E-05	0.4076	1.9955	0.4692	1.7167
Dph3	26.5199	1296.0767	14.0407	4.98E-21	27.7445	668.176	8.1766	6.13E-23	0.0109	25.9757	0.02	0.0123	26.6168	0.0398	0.174	0.0352	0.9918	0.00E+00	1.82E-07	0.00E+00	3.67E-05	0.2817	2.5366	0.324	2.1456
Mdh1	28.598	928.4115	26.01	0.00E+00	28.9108	1718.9837	47.9736	0.00E+00	0.028	27.7231	0.03	0.0279	28.416	0.0166	-0.0039	0.0356	-0.8574	9.01E-05	6.61E-13	0.00E+00	1.72E-05	0.7739	1.3688	0.7919	1.2251
Dgat1	27.3928	1630.7633	11.8126	4.18E-13	28.2781	1191.2226	15.7369	6.35E-27	0.0072	26.9186	0.0165	0.0132	27.6	0.0232	0.869	0.0361	0.4872	0.00E+00	9.86E-08	0.00E+00	3.58E-16	0.1934	3.1034	0.3619	2.0192
Fubp1	28.7909	735.0711	5.1403	1.32E-10	28.6088	4123.3066	35.3881	4.19E-12	0.007	27.6902	0.0377	0.0086	28.3923	0.0069	0.2897	0.0361	-2.4446	0.00E+00	1.30E-11	0.00E+00	2.01E-05	0.1937	2.9823	0.2435	2.4396
1700020I14Rik	28.1358	509.2586	4.2947	3.12E-13	27.8363	1544.1683	16.099	2.41E-15	0.0084	26.6474	0.0524	0.0104	27.3284	0.0177	0.3073	0.0364	-1.5657	0.00E+00	4.86E-17	0.00E+00	1.84E-05	0.2243	2.7988	0.2842	2.3077
Pop5	25.2733	1479.8751	15.0776	1.34E-18	26.7617	537.3463	5.6523	3.81E-16	0.0102	24.8365	0.0168	0.0105	25.4742	0.0476	0.0423	0.0366	1.5047	1.47E-12	1.78E-13	0.00E+00	4.37E-05	0.2533	2.6816	0.2667	2.3557
Clec4a2	30.3332	2100.6264	73.251	0.00E+00	31.0696	2435.6612	116.1798	0.00E+00	0.0348	29.8851	0.0143	0.0477	30.6567	0.0126	0.4554	0.0368	-0.1803	0.00E+00	7.56E-14	0.00E+00	0.00E+00	1.0407	1.1489	1.4566	0.806
Tbcb	29.4206	1133.2167	20.5832	0.00E+00	29.9803	1580.613	33.7455	0.00E+00	0.0182	28.6576	0.0253	0.0215	29.3979	0.0186	0.2364	0.0368	-0.4444	0.00E+00	2.42E-15	0.00E+00	1.37E-08	0.5203	1.731	0.6237	1.4331
Atp5e	27.6132	656.2383	27.5469	0.00E+00	28.0017	925.4446	41.1953	0.00E+00	0.0419	26.4773	0.0404	0.0445	27.1649	0.0294	0.087	0.037	-0.4618	0.00E+00	5.11E-16	0.00E+00	8.27E-08	1.1077	1.0171	1.2091	0.8658
Cdc26	25.817	211.5735	3.4405	0.00E+00	25.0645	402.9501	7.4932	0.00E+00	0.0162	22.9684	0.109	0.0186	23.5689	0.0591	0.1931	0.0372	-0.883	0.00E+00	3.88E-16	0.00E+00	3.40E-06	0.3714	2.1583	0.4369	1.7965
Glrx2	28.8094	1043.9	7.6193	2.33E-15	29.284	1656.3961	13.079	5.92E-11	0.0073	28.0191	0.0268	0.0079	28.7549	0.0175	0.1052	0.0374	-0.6129	0.00E+00	1.01E-06	0.00E+00	2.07E-05	0.2042	3.0099	0.2256	2.634
Txndc9	28.0979	1178.6594	16.1883	4.09E-27	28.9951	980.5806	17.6082	0.00E+00	0.0138	27.4246	0.0232	0.0179	28.1508	0.0288	0.383	0.0377	0.3068	0.00E+00	6.99E-19	0.00E+00	1.26E-12	0.3745	2.1448	0.5056	1.6287
Med8	29.2821	845.1668	9.4735	2.13E-24	29.779	1188.8587	13.7791	7.49E-24	0.0112	28.2797	0.0334	0.0116	29.0322	0.0246	0.0408	0.0379	-0.4405	1.65E-10	0.00E+00	0.00E+00	1.30E-04	0.3146	2.3326	0.3348	2.0893
Prps1	29.1207	2959.2044	21.5587	3.43E-11	30.2046	1490.3373	11.1542	6.40E-11	0.0073	28.8201	0.0098	0.0075	29.587	0.0198	0.0428	0.0379	1.0193	1.33E-12	3.53E-16	0.00E+00	2.22E-05	0.2101	2.8695	0.2217	2.5456
Cnppd1	27.403	1011.5344	9.3755	3.08E-19	28.0606	1150.3114	14.1245	0.00E+00	0.0093	26.6681	0.0264	0.0123	27.379	0.0238	0.4064	0.038	-0.15	0.00E+00	1.05E-13	0.00E+00	3.59E-07	0.2477	2.703	0.3359	2.0953
Arhgap30	27.9224	1511.2926	7.3205	7.25E-07	29.3441	687.5999	6.1776	1.08E-16	0.0049	27.3975	0.0181	0.009	28.1389	0.041	0.888	0.0385	1.1774	0.00E+00	0.00E+00	0.00E+00	6.73E-09	0.1319	3.8079	0.2521	2.5189
Pitpna	27.3628	432.1277	6.251	0.00E+00	27.7001	573.6201	11.5781	0.00E+00	0.0145	25.7109	0.0594	0.0202	26.413	0.046	0.4778	0.0389	-0.3682	0.00E+00	1.88E-23	0.00E+00	7.44E-15	0.3699	2.2025	0.5323	1.6503
Apmap	28.7383	1014.3616	9.9579	4.09E-19	30.1504	598.0157	7.0992	1.22E-22	0.0098	27.9212	0.0276	0.0119	28.6851	0.048	0.2761	0.0389	0.7982	0.00E+00	5.23E-10	0.00E+00	5.50E-06	0.2721	2.5133	0.34	2.0481
Mrpl27	31.0326	774.1119	6.5091	2.62E-18	31.1587	1835.2597	16.6168	2.75E-16	0.0084	29.8046	0.0386	0.009	30.6212	0.0168	0.1056	0.039	-1.1989	0.00E+00	5.07E-17	0.00E+00	6.80E-05	0.2484	2.6407	0.277	2.3243
Rpl13a	48.2508	5759.1479	341.7776	0.00E+00	49.8716	3447.1303	212.5759	0.00E+00	0.0595	47.8106	0.0083	0.062	49.1271	0.0142	0.0595	0.0392	0.7781	3.75E-13	3.57E-04	0.00E+00	1.95E-18	2.8283	0.3937	3.0272	0.3353
Ctsz	27.3601	681.4307	25.4316	0.00E+00	28.3712	574.8293	22.4481	0.00E+00	0.0373	26.2917	0.0387	0.0392	27.0201	0.047	0.0705	0.0394	0.2798	2.32E-24	3.55E-18	0.00E+00	5.98E-07	0.9797	1.2037	1.0536	1.0444
Emd	30.668	1580.9225	17.3136	0.00E+00	31.6402	1346.7471	16.3616	2.34E-23	0.011	30.0588	0.019	0.0121	30.9001	0.023	0.1473	0.0398	0.2745	0.00E+00	2.04E-18	0.00E+00	3.41E-05	0.3279	2.2575	0.3759	1.9288
Rrp1	29.1642	1109.974	13.5252	0.00E+00	29.791	1572.5782	19.4695	8.83E-26	0.0122	28.4019	0.0256	0.0124	29.2154	0.0187	0.0204	0.0407	-0.4581	1.94E-04	6.11E-13	0.00E+00	1.08E-04	0.3454	2.2047	0.3607	1.9646
Trappc6b	26.1475	1922.5158	29.571	0.00E+00	27.3704	856.4821	15.3751	0.00E+00	0.0153	25.7761	0.0135	0.018	26.5181	0.031	0.2277	0.0409	1.1999	0.00E+00	0.00E+00	0.00E+00	4.32E-08	0.394	2.0857	0.4756	1.693
Hibadh	28.4885	619.4167	6.3412	9.96E-19	29.1739	709.597	7.0867	1.73E-18	0.0102	27.2142	0.044	0.01	27.998	0.0396	-0.0362	0.041	-0.1541	2.16E-11	3.15E-16	0.00E+00	4.29E-05	0.277	2.4699	0.2792	2.2529
Gspt1	30.7174	1020.8943	5.8557	8.03E-09	31.3429	1454.1558	12.7884	1.48E-13	0.0057	29.7973	0.0293	0.0088	30.6598	0.0211	0.6166	0.0412	-0.4693	0.00E+00	9.26E-22	0.00E+00	5.79E-08	0.1695	3.1327	0.2695	2.2867
Fbxo22	31.0081	1181.0963	8.5472	5.58E-19	31.5158	2381.3124	17.3107	7.51E-11	0.0072	30.2022	0.0256	0.0073	31.0829	0.0131	0.0054	0.0415	-0.9717	4.05E-06	1.03E-23	0.00E+00	1.77E-05	0.2182	2.8525	0.2252	2.5542
Nipa2	31.2494	1583.4685	14.1281	7.20E-20	32.0272	2063.7303	18.9844	4.09E-16	0.0089	30.6169	0.0195	0.0092	31.5151	0.0153	0.0517	0.0417	-0.3506	8.82E-11	1.47E-11	0.00E+00	6.54E-05	0.2707	2.5636	0.2883	2.239
Ssr1	27.0931	1594.3621	16.4937	1.45E-22	28.2509	922.08	11.7776	3.09E-21	0.0104	26.6219	0.0167	0.0128	27.4043	0.0298	0.3014	0.0418	0.835	0.00E+00	0.00E+00	0.00E+00	3.68E-07	0.2731	2.544	0.3505	2.019
Naa38	28.3213	1188.0261	10.7762	2.23E-20	28.9671	1646.5708	19.6372	4.94E-22	0.0091	27.6432	0.0233	0.0119	28.4569	0.0174	0.3918	0.0419	-0.4216	0.00E+00	0.00E+00	0.00E+00	4.72E-08	0.2506	2.6203	0.3399	2.0134
Glud1	30.9399	1144.5635	11.798	9.83E-24	31.6828	1475.0166	18.4467	0.00E+00	0.0103	30.1018	0.0264	0.0125	30.9917	0.021	0.2841	0.042	-0.3309	0.00E+00	2.84E-15	0.00E+00	3.09E-06	0.3089	2.3462	0.3863	1.9358
Ola1	29.4659	965.0771	8.6934	1.90E-18	29.6803	3767.8162	34.7808	2.30E-16	0.009	28.5871	0.0296	0.0092	29.4347	0.0078	0.0347	0.0422	-1.9218	9.68E-07	0.00E+00	0.00E+00	5.83E-05	0.2571	2.613	0.2734	2.3023
Serp1	34.4008	3514.5876	138.852	0.00E+00	35.4218	3581.2167	169.7237	0.00E+00	0.0395	34.0483	0.0097	0.0474	35.0588	0.0098	0.2617	0.0422	0.0149	0.00E+00	6.44E-24	9.82E-10	0.00E+00	1.349	0.9022	1.6613	0.6835
Glod4	28.7455	514.4615	5.6395	1.58E-24	28.809	1043.8268	12.0009	1.63E-18	0.011	27.209	0.0529	0.0115	28.0176	0.0268	0.0722	0.0422	-0.9794	0.00E+00	9.44E-07	0.00E+00	7.61E-05	0.2976	2.4123	0.3221	2.1055
F13a1	25.428	402.7179	4.51	0.00E+00	25.1306	1236.1755	21.4297	0.00E+00	0.0112	23.8988	0.0598	0.0173	24.6141	0.02	0.6281	0.0425	-1.5792	0.00E+00	5.84E-18	0.00E+00	3.12E-10	0.2674	2.8222	0.4254	2.0775
Itgam	25.8583	507.0344	4.1651	1.07E-14	27.4616	331.1484	3.4625	1.56E-19	0.0082	24.5954	0.0485	0.0104	25.3336	0.077	0.3435	0.0427	0.6665	0.00E+00	1.45E-15	0.00E+00	2.21E-05	0.2023	3.0258	0.2641	2.4975
Adgrg3	30.7833	1197.212	13.8101	1.58E-26	31.2544	2929.5836	34.3618	0.00E+00	0.0115	29.9977	0.0251	0.0117	30.9005	0.0106	0.0188	0.0428	-1.2376	1.87E-07	1.92E-25	0.00E+00	6.95E-05	0.3457	2.199	0.3609	1.9429
Hck	25.8607	506.249	4.3435	1.67E-17	26.9121	434.0554	6.2321	0.00E+00	0.0086	24.5833	0.0486	0.0143	25.3233	0.0585	0.7414	0.0428	0.2682	0.00E+00	2.23E-15	0.00E+00	4.07E-12	0.2099	2.9856	0.3625	2.0732
Rpl22l1	28.0867	524.4557	7.4479	0.00E+00	28.0475	1301.8378	26.0513	0.00E+00	0.0142	26.6276	0.051	0.0199	27.4293	0.0214	0.4913	0.0428	-1.2525	0.00E+00	2.76E-16	0.00E+00	1.04E-15	0.3753	2.1531	0.5456	1.6076
Higd2a	28.0303	1250.0251	29.6972	0.00E+00	28.6722	1890.0143	46.9751	0.00E+00	0.0237	27.3974	0.022	0.0249	28.2285	0.0149	0.0661	0.0431	-0.5551	4.33E-20	1.36E-10	0.00E+00	2.57E-06	0.6493	1.5499	0.7008	1.3535
Atp11b	27.5436	504.376	5.3375	2.45E-23	27.6307	1016.8443	18.3106	0.00E+00	0.0106	26.0969	0.0519	0.018	26.8918	0.0265	0.768	0.0433	-0.97	0.00E+00	2.92E-11	0.00E+00	3.10E-23	0.2745	2.5637	0.4845	1.7172
Lmnb1	29.8899	776.0513	10.3151	0.00E+00	30.3816	1252.8995	18.7746	0.00E+00	0.0133	28.7566	0.037	0.015	29.6428	0.0238	0.1669	0.0438	-0.6377	0.00E+00	2.25E-17	0.00E+00	5.07E-05	0.3797	2.062	0.4439	1.7822
Svip	26.666	1449.406	10.8876	1.68E-12	28.4735	519.9491	6.4737	1.13E-19	0.0075	26.1709	0.0181	0.0125	26.9826	0.0519	0.7335	0.0441	1.5215	0.00E+00	1.74E-23	0.00E+00	1.00E-13	0.1969	2.9994	0.3356	2.0244
Vti1b	25.9644	1010.2583	9.1256	4.01E-12	26.749	1079.9043	12.1924	1.01E-18	0.0091	25.2995	0.025	0.0113	26.0852	0.0243	0.3153	0.0441	-0.0427	0.00E+00	0.00E+00	6.90E-14	7.76E-06	0.2279	2.8026	0.2941	2.2534
Esd	26.8663	373.0269	10.4077	0.00E+00	28.4902	279.5446	8.8034	0.00E+00	0.0279	25.0517	0.0672	0.0315	25.8335	0.0927	0.1741	0.0443	0.464	0.00E+00	0.00E+00	0.00E+00	5.07E-11	0.699	1.4663	0.8122	1.2095
Hgsnat	27.0244	674.2617	4.7425	2.76E-11	30.0325	250.2938	2.5579	1.66E-15	0.007	25.9648	0.0388	0.0103	26.7994	0.1071	0.5568	0.0456	1.4649	0.00E+00	0.00E+00	0.00E+00	6.43E-07	0.1819	3.1967	0.2742	2.3895
Hvcn1	27.3413	820.8995	7.224	9.24E-18	29.9363	313.561	3.158	6.57E-15	0.0088	26.4499	0.0322	0.0101	27.3069	0.087	0.1988	0.046	1.4324	0.00E+00	3.74E-12	0.00E+00	2.77E-05	0.2328	2.7983	0.2752	2.3316
Pycard	25.0293	447.5907	11.0501	0.00E+00	26.0938	395.6612	12.9732	0.00E+00	0.0247	23.6918	0.053	0.0329	24.4612	0.0618	0.4124	0.0461	0.2222	0.00E+00	3.35E-13	0.00E+00	4.35E-24	0.5841	1.6898	0.8016	1.2662
Sqrdl	27.547	1215.579	10.7929	1.19E-18	28.1593	2192.9705	30.5175	0.00E+00	0.0089	26.9162	0.0222	0.0139	27.7939	0.0127	0.6487	0.0463	-0.8063	0.00E+00	0.00E+00	0.00E+00	1.23E-13	0.2376	2.803	0.389	1.9508
Agpat2	26.8981	764.1525	11.4689	2.58E-27	28.2502	535.2475	8.7243	0.00E+00	0.015	25.97	0.0341	0.0163	26.818	0.0501	0.1195	0.0464	0.5551	0.00E+00	0.00E+00	0.00E+00	1.32E-04	0.3895	2.1059	0.4351	1.8434
Itgb2l	29.2404	3118.5091	15.8031	2.50E-10	30.7493	1120.7269	12.9236	0.00E+00	0.0051	28.9584	0.0093	0.0115	29.9062	0.0267	1.1867	0.0465	1.5217	0.00E+00	1.72E-12	0.00E+00	2.40E-15	0.1468	3.5725	0.3429	2.2023
Rpl30	31.7182	841.9342	30.2909	0.00E+00	32.4395	1156.0286	47.6499	0.00E+00	0.036	30.526	0.0363	0.0413	31.5284	0.0273	0.1977	0.0466	-0.413	0.00E+00	4.76E-10	0.00E+00	2.81E-16	1.0841	1.0795	1.2905	0.86
Snw1	28.8905	543.0826	5.4451	3.55E-18	28.7676	1731.2824	19.3627	1.93E-23	0.01	27.3868	0.0507	0.0112	28.2873	0.0163	0.1627	0.0467	-1.6336	0.00E+00	3.48E-11	0.00E+00	4.62E-05	0.2715	2.5445	0.3165	2.1689
Gtf2b	29.1396	1525.5213	13.3592	1.83E-18	30.3234	1150.7258	13.3176	2.77E-24	0.0088	28.5742	0.0188	0.0115	29.5145	0.0258	0.3994	0.0467	0.4604	0.00E+00	6.36E-20	0.00E+00	1.75E-07	0.2496	2.6656	0.3375	2.068
Bckdk	27.3332	1766.9602	18.3265	3.52E-24	28.2892	1614.0771	17.5402	2.57E-16	0.0103	26.9019	0.0153	0.0109	27.7888	0.0172	0.0701	0.0468	0.1705	0.00E+00	9.19E-27	0.00E+00	9.65E-05	0.2788	2.455	0.302	2.1547
Hoxa9	26.944	1495.8924	20.5784	0.00E+00	27.6642	2356.4698	48.8462	0.00E+00	0.0137	26.4511	0.0177	0.0206	27.3258	0.0117	0.5868	0.0469	-0.6003	0.00E+00	1.46E-14	0.00E+00	3.30E-22	0.3622	2.177	0.5632	1.5416
Rpia	26.6594	903.9373	9.8	1.88E-16	27.6	886.1007	9.3504	3.95E-15	0.0108	25.8853	0.0287	0.0105	26.7445	0.0303	-0.0399	0.0471	0.0789	2.54E-08	1.31E-09	1.87E-17	3.83E-05	0.2798	2.4514	0.2811	2.2163
Tm2d3	29.611	1015.3835	8.546	3.89E-13	30.2232	1843.0356	15.4025	8.56E-14	0.0084	28.7566	0.0284	0.0084	29.7161	0.0161	-0.0055	0.0474	-0.8172	3.02E-10	2.29E-19	0.00E+00	2.53E-05	0.2412	2.7349	0.2474	2.4734
Zc3h15	30.2845	577.5248	4.4145	4.42E-14	30.8854	797.3297	6.0598	3.96E-12	0.0076	28.7453	0.0498	0.0076	29.7188	0.0373	-0.0075	0.0481	-0.4176	6.49E-04	3.06E-11	0.00E+00	1.71E-05	0.2177	2.8713	0.2253	2.5592
Mrpl51	29.8373	889.3389	9.5375	1.03E-22	30.5555	1326.5741	15.7372	2.95E-27	0.0107	28.8581	0.0325	0.0119	29.839	0.0225	0.1475	0.0482	-0.5312	0.00E+00	5.39E-18	0.00E+00	7.37E-05	0.3094	2.3525	0.3512	2.0267
Acot9	27.5741	1086.076	10.4155	1.79E-20	28.7634	848.8379	10.1985	6.87E-20	0.0096	26.8814	0.0247	0.012	27.8046	0.0328	0.3227	0.0487	0.4058	0.00E+00	0.00E+00	0.00E+00	2.91E-06	0.2582	2.5942	0.3333	2.0902
Tmem33	29.4188	799.9599	8.1079	3.84E-19	29.5531	4155.0658	46.0665	1.86E-25	0.0101	28.3613	0.0355	0.0111	29.3367	0.0071	0.1283	0.0488	-2.3256	0.00E+00	6.44E-27	0.00E+00	4.10E-05	0.2863	2.4988	0.3267	2.1111
Cdc42se2	28.6578	1589.5367	10.6381	7.96E-14	29.6052	1792.6289	12.6175	2.86E-11	0.0067	28.1346	0.0177	0.0071	29.1026	0.0162	0.0739	0.0488	-0.1274	6.06E-11	2.29E-16	0.00E+00	1.15E-05	0.1883	3.1567	0.2043	2.7783
Usp14	30.0647	1957.797	14.0594	3.34E-12	31.1466	1843.2778	13.9777	2.65E-09	0.0072	29.5885	0.0152	0.0076	30.6108	0.0167	0.0786	0.049	0.1372	0.00E+00	3.97E-10	0.00E+00	2.92E-05	0.2114	2.8843	0.2324	2.4476
Idnk	26.0501	1214.6174	9.1132	3.12E-15	27.8687	494.4027	3.9122	2.88E-15	0.0075	25.4801	0.0209	0.0079	26.3655	0.0533	0.0724	0.0493	1.3487	8.11E-16	8.95E-13	0.00E+00	1.11E-05	0.1897	3.1559	0.2079	2.7777
Ptpn1	27.9472	860.5488	6.1833	8.38E-15	28.771	1038.296	12.2318	4.67E-24	0.0072	27.0479	0.0316	0.0118	27.9902	0.027	0.7165	0.0494	-0.2304	0.00E+00	0.00E+00	0.00E+00	3.38E-10	0.194	3.1795	0.3304	2.2259
Csrp1	28.801	1178.1157	12.4953	1.59E-20	29.5588	1863.6801	19.2028	1.86E-18	0.0106	28.0974	0.0239	0.0103	29.0776	0.0156	-0.0345	0.0495	-0.6205	3.20E-18	2.07E-21	0.00E+00	4.88E-05	0.2971	2.3555	0.2982	2.1907
Prkcd	26.4951	2060.9847	22.6005	3.44E-21	27.9638	850.0886	12.883	0.00E+00	0.011	26.1444	0.0127	0.0152	27.0572	0.0318	0.4762	0.0495	1.3189	0.00E+00	1.56E-21	0.00E+00	3.71E-10	0.2865	2.4673	0.4074	1.875
Dda1	29.0263	1132.6446	11.92	3.05E-24	30.0673	1146.7528	12.8955	6.18E-20	0.0105	28.2931	0.0251	0.0112	29.2824	0.0256	0.0951	0.0496	0.0304	0.00E+00	0.00E+00	2.70E-09	7.50E-05	0.2985	2.4041	0.3284	2.0913
Smarcd2	32.0852	920.2019	6.1921	8.65E-13	32.7146	1675.0154	11.6843	3.33E-10	0.0067	30.9859	0.0337	0.007	32.0737	0.0192	0.0505	0.0498	-0.8105	2.11E-15	4.14E-23	0.00E+00	2.42E-05	0.2079	2.9132	0.2238	2.5541
Mcm5	31.7407	757.4424	5.2684	1.11E-15	32.1481	1667.5157	11.7017	8.44E-11	0.007	30.4536	0.0402	0.007	31.5232	0.0189	0.0145	0.0498	-1.0898	7.67E-06	0.00E+00	0.00E+00	1.86E-05	0.2117	2.8325	0.2209	2.5388
Pdcd6ip	27.3038	2144.8488	15.6232	8.86E-12	28.9721	760.326	5.5869	2.42E-09	0.0073	26.942	0.0126	0.0074	27.8915	0.0367	0.0187	0.05	1.5362	1.69E-03	2.28E-16	0.00E+00	7.41E-06	0.1951	3.0401	0.2047	2.7582
Lta4h	28.7941	747.3906	27.0039	0.00E+00	29.4382	1148.6116	42.8953	0.00E+00	0.0361	27.7041	0.0371	0.0375	28.6815	0.0249	0.0545	0.05	-0.5749	7.60E-14	8.35E-14	0.00E+00	2.72E-05	0.9968	1.1622	1.0676	1.0284
Rap1a	26.9571	737.6989	20.9228	0.00E+00	28.9199	393.0195	12.994	0.00E+00	0.0284	25.9894	0.0352	0.033	26.9112	0.0688	0.2153	0.0503	0.9665	0.00E+00	0.00E+00	0.00E+00	6.87E-14	0.7361	1.3943	0.8867	1.1268
Ube2b	26.524	1132.9681	35.4999	0.00E+00	27.2493	1823.0996	58.391	0.00E+00	0.0314	25.9062	0.0229	0.032	26.827	0.0148	0.0276	0.0504	-0.6306	5.16E-04	1.71E-22	0.00E+00	3.34E-07	0.8126	1.3206	0.8544	1.1703
Elmo1	29.749	3070.0516	20.0746	1.04E-11	31.4543	1004.5583	7.5747	7.24E-11	0.0065	29.4349	0.0096	0.0076	30.4855	0.0303	0.2071	0.0506	1.6617	0.00E+00	2.59E-11	0.00E+00	2.76E-05	0.1912	3.0442	0.2298	2.5753
Ppm1g	29.3854	1611.2403	9.2253	4.45E-07	31.4197	616.7937	4.5543	5.88E-12	0.0057	28.8372	0.0179	0.0074	29.8691	0.0484	0.3766	0.0507	1.4313	0.00E+00	4.07E-10	0.00E+00	8.67E-06	0.1643	3.2556	0.2192	2.5573
Lcn2	22.887	949.7949	86.1511	0.00E+00	24.7572	354.2099	41.3652	0.00E+00	0.0903	22.3274	0.0238	0.1169	23.1335	0.0653	0.3729	0.0512	1.4563	0.00E+00	0.00E+00	0.00E+00	0.00E+00	2.0113	0.8511	2.701	0.6658
Gadd45g	27.5842	558.8556	8.6892	0.00E+00	28.1298	872.5642	17.8149	0.00E+00	0.0155	26.2721	0.0471	0.0204	27.2351	0.0312	0.3956	0.0519	-0.5956	0.00E+00	0.00E+00	0.00E+00	1.56E-09	0.4086	2.2233	0.5545	1.7647
Eif1ax	24.951	519.851	9.0569	0.00E+00	27.6619	230.3482	3.9359	0.00E+00	0.0174	23.7936	0.046	0.0171	24.6663	0.1071	-0.0248	0.052	1.2179	1.90E-05	2.11E-13	0.00E+00	2.98E-04	0.4139	1.9816	0.4198	1.8234
1110008F13Rik	29.6781	1273.6656	71.5509	0.00E+00	31.0986	924.0124	55.827	0.00E+00	0.0562	28.9911	0.0228	0.0607	30.0692	0.0325	0.1098	0.0527	0.5134	0.00E+00	5.98E-18	0.00E+00	7.66E-12	1.6277	0.7622	1.8181	0.5997
Ppp1r35	27.608	1223.2619	14.7109	4.24E-23	28.7728	1044.4667	12.8361	4.84E-23	0.012	26.9769	0.0221	0.0123	27.9809	0.0268	0.0357	0.0527	0.274	4.15E-06	4.26E-11	0.00E+00	1.33E-04	0.3226	2.3364	0.3439	2.0944
Gps2	29.6763	383.9465	3.4672	5.31E-18	29.1489	1501.7151	15.3984	2.28E-19	0.009	27.5377	0.0718	0.0103	28.5635	0.019	0.1888	0.0528	-1.9195	0.00E+00	0.00E+00	0.00E+00	5.77E-05	0.2489	2.6743	0.2897	2.3085
Uqcc3	28.0364	1908.1625	20.2919	0.00E+00	29.4557	1077.4816	13.6583	1.64E-23	0.0106	27.6199	0.0145	0.0127	28.6522	0.0266	0.258	0.0529	0.8723	0.00E+00	1.09E-08	0.00E+00	4.82E-06	0.2935	2.4781	0.3612	2.0278
Prpf19	30.9244	2156.2079	15.5986	8.14E-15	31.9564	3054.7854	25.0776	2.79E-10	0.0072	30.4691	0.0141	0.0082	31.6094	0.0104	0.1804	0.053	-0.4458	0.00E+00	3.22E-17	0.00E+00	3.47E-05	0.2208	2.8009	0.2597	2.3507
Cisd2	27.4333	478.7753	6.9514	0.00E+00	28.4484	503.9042	7.423	6.57E-26	0.0145	25.9406	0.0542	0.0148	26.9121	0.0534	0.0249	0.053	-0.0216	4.74E-14	0.00E+00	2.60E-13	8.12E-05	0.3769	2.1336	0.3948	1.8741
Psmd12	27.971	1539.5379	20.3881	8.04E-27	28.8499	2376.9187	32.6048	1.62E-24	0.0132	27.4578	0.018	0.0137	28.49	0.012	0.0547	0.0532	-0.5886	1.61E-14	0.00E+00	0.00E+00	1.69E-04	0.3635	2.1278	0.3917	1.8838
Zcchc17	29.617	1403.5688	11.069	1.71E-14	31.0374	986.0163	9.2304	1.28E-14	0.0079	28.9731	0.0207	0.0094	30.0726	0.0306	0.2491	0.0537	0.5672	0.00E+00	0.00E+00	0.00E+00	1.69E-05	0.2255	2.7943	0.2818	2.28
Pld4	25.9434	304.7346	4.8191	0.00E+00	25.5807	814.1098	15.2475	0.00E+00	0.0158	23.8791	0.0788	0.0187	24.7905	0.0305	0.2476	0.054	-1.3699	0.00E+00	5.69E-17	0.00E+00	1.35E-05	0.3762	2.391	0.4651	2.0002
Jtb	28.8602	956.9147	10.7294	0.00E+00	29.8793	1101.1793	12.4941	2.86E-20	0.0112	28.0026	0.0292	0.0114	29.0724	0.0264	0.0193	0.0541	-0.149	3.24E-04	2.99E-12	0.00E+00	9.21E-05	0.3132	2.4128	0.329	2.1175
Mcl1	28.3539	1194.3583	10.729	5.25E-24	29.5753	1050.5479	10.6927	2.31E-21	0.009	27.6832	0.0232	0.0102	28.7447	0.0275	0.175	0.0543	0.2457	0.00E+00	1.95E-12	0.00E+00	4.79E-05	0.2483	2.759	0.2912	2.3808
Gadd45b	28.4236	2407.1104	16.4402	2.78E-18	29.9445	1138.4923	10.5646	1.65E-19	0.0068	28.0768	0.0117	0.0093	29.1555	0.0256	0.4442	0.0544	1.1299	0.00E+00	2.80E-14	0.00E+00	1.29E-06	0.1914	3.2158	0.2691	2.4309
Clptm1l	29.3254	1713.4623	11.3778	3.36E-11	31.0339	861.0243	6.9551	8.03E-12	0.0066	28.8213	0.0168	0.0081	29.9296	0.0348	0.2803	0.0544	1.05	0.00E+00	0.00E+00	0.00E+00	1.69E-05	0.1918	3.0339	0.2403	2.468
Samm50	28.7446	2440.9095	36.1924	0.00E+00	30.0954	1512.5884	23.5948	0.00E+00	0.0148	28.3966	0.0117	0.0156	29.4889	0.0196	0.0714	0.0545	0.7511	0.00E+00	7.45E-24	0.00E+00	5.59E-05	0.4208	1.9478	0.4588	1.7007
Fxyd5	31.2207	1654.138	69.1828	0.00E+00	32.3046	2125.6231	90.503	0.00E+00	0.0418	30.6232	0.0185	0.0427	31.8022	0.015	0.0277	0.0545	-0.309	4.10E-07	3.34E-14	0.00E+00	3.35E-08	1.2778	0.982	1.3534	0.8509
Drg1	29.2802	2726.8359	28.5751	3.15E-21	30.7134	1471.5484	17.0049	1.12E-20	0.0105	28.9477	0.0106	0.0116	30.0629	0.0204	0.1448	0.0545	0.943	0.00E+00	4.35E-21	0.00E+00	1.46E-05	0.3023	2.371	0.3459	1.9729
Ezr	28.4679	549.9485	5.9304	7.50E-20	28.3642	3152.253	42.8793	4.35E-26	0.0108	27.0552	0.0492	0.0136	28.1013	0.0089	0.3325	0.0547	-2.4628	0.00E+00	1.46E-18	0.00E+00	4.08E-07	0.291	2.4584	0.3844	1.9703
Hspa14	29.4736	3790.9769	28.0358	1.63E-13	30.6438	3637.6126	27.5227	9.54E-10	0.0074	29.2318	0.0078	0.0076	30.3683	0.0084	0.0356	0.055	0.1047	3.24E-06	2.69E-26	6.81E-25	2.37E-05	0.2174	2.8113	0.2297	2.5176
Eef1b2	25.7925	597.5161	17.5048	0.00E+00	26.1393	1463.3496	49.7349	0.00E+00	0.0293	24.7017	0.0414	0.0339	25.6694	0.0176	0.2108	0.0554	-1.2315	0.00E+00	0.00E+00	0.00E+00	6.91E-14	0.7198	1.448	0.8732	1.1606
Ndufa8	30.9592	603.236	15.6866	0.00E+00	31.3102	1347.7261	36.7429	0.00E+00	0.0261	29.4183	0.0487	0.0274	30.5739	0.0226	0.071	0.0556	-1.1065	8.15E-12	1.20E-15	0.00E+00	7.64E-08	0.7598	1.374	0.8276	1.1797
Zfand5	28.4363	966.5221	8.0669	5.76E-15	29.3301	1373.3555	18.7085	1.04E-26	0.0084	27.6122	0.0286	0.0136	28.6991	0.0209	0.7033	0.0557	-0.4482	0.00E+00	5.18E-25	0.00E+00	1.61E-13	0.2309	2.7814	0.3907	1.961
Pstpip1	27.2176	403.7943	2.8725	9.95E-10	28.0962	467.0319	4.9082	6.27E-19	0.0071	25.479	0.0632	0.0105	26.4887	0.0567	0.5645	0.0561	-0.1552	0.00E+00	1.38E-17	0.00E+00	9.60E-08	0.18	3.1618	0.2781	2.323
Nrg4	27.1082	392.5517	4.917	5.72E-25	27.2447	817.6222	12.1564	0.00E+00	0.0125	25.3443	0.0647	0.0149	26.3496	0.0322	0.2504	0.0561	-1.0051	0.00E+00	1.28E-18	0.00E+00	2.34E-07	0.3158	2.3611	0.3911	1.8895
Psmd13	28.3613	370.7125	6.3034	0.00E+00	27.7977	1833.8666	35.4719	0.00E+00	0.017	26.3211	0.0711	0.0193	27.3689	0.015	0.1858	0.0563	-2.2488	0.00E+00	0.00E+00	0.00E+00	1.37E-07	0.4452	1.9013	0.5308	1.5685
Vta1	27.8806	438.2291	4.1753	4.80E-20	27.533	2654.202	27.927	9.99E-16	0.0095	26.1961	0.0598	0.0105	27.2407	0.0103	0.1407	0.0564	-2.5398	0.00E+00	0.00E+00	0.00E+00	4.57E-05	0.2489	2.6839	0.2877	2.3013
Nubp1	27.3838	2029.9965	23.017	1.78E-19	29.5167	597.2568	6.828	1.74E-26	0.0113	27.0081	0.0134	0.0114	28.0856	0.0472	0.015	0.0564	1.816	1.24E-13	0.00E+00	0.00E+00	1.05E-04	0.3063	2.359	0.3184	2.1322
Trappc5	29.9617	1250.7557	8.9964	1.64E-15	31.2404	1184.7301	10.1897	4.92E-16	0.0072	29.2422	0.0234	0.0086	30.4154	0.0258	0.2534	0.0568	0.1427	0.00E+00	0.00E+00	0.00E+00	2.80E-05	0.209	2.9243	0.2608	2.4437
Ralbp1	26.5569	966.2971	9.839	3.68E-24	27.6519	997.6347	16.9269	0.00E+00	0.0102	25.841	0.0268	0.0169	26.8791	0.0271	0.7313	0.0568	0.0186	0.00E+00	8.76E-24	0.00E+00	1.60E-18	0.2635	2.635	0.452	1.8033
Dkc1	27.9048	1744.2563	10.7749	3.35E-08	28.8752	2694.2246	16.114	5.79E-06	0.0062	27.4503	0.0157	0.006	28.5545	0.0107	-0.0537	0.0569	-0.553	3.00E-12	1.26E-18	0.00E+00	3.85E-06	0.1695	3.2111	0.171	2.8915
Sep-09	28.9029	1878.883	21.3086	7.85E-25	30.1812	1599.037	23.1436	0.00E+00	0.0114	28.4522	0.0151	0.0145	29.6001	0.0185	0.3532	0.0571	0.289	0.00E+00	6.63E-22	0.00E+00	1.67E-08	0.323	2.304	0.4263	1.8136
Lrrfip1	28.4648	620.8551	6.0594	3.72E-18	28.6373	2388.9362	35.9629	0.00E+00	0.0098	27.1862	0.0436	0.015	28.2885	0.0119	0.6153	0.0573	-1.8735	0.00E+00	1.83E-24	0.00E+00	2.53E-14	0.2627	2.5587	0.4261	1.8415
Ube2w	27.6603	1806.7902	13.5422	9.91E-15	29.2941	891.2294	8.2156	4.04E-16	0.0075	27.2398	0.0151	0.0092	28.3499	0.0318	0.2995	0.0576	1.0766	0.00E+00	0.00E+00	0.00E+00	1.37E-05	0.2049	2.9538	0.2612	2.3895
Atraid	28.5755	1037.7893	10.9491	5.41E-27	29.1843	3473.6064	42.9672	0.00E+00	0.0106	27.7963	0.0268	0.0123	28.9292	0.0084	0.2242	0.0576	-1.6723	0.00E+00	7.12E-26	0.00E+00	6.91E-06	0.2924	2.5189	0.3579	2.0645
Snrpa1	28.2559	1239.9878	16.8529	0.00E+00	29.3595	1415.2218	20.4802	0.00E+00	0.0136	27.623	0.0223	0.0145	28.7506	0.0204	0.0901	0.0577	-0.1284	0.00E+00	0.00E+00	0.00E+00	6.87E-05	0.3761	2.1016	0.415	1.8355
Usp5	28.8676	149.6511	2.3488	0.00E+00	26.5128	489.4188	7.9357	0.00E+00	0.0157	24.1432	0.1619	0.0162	25.1296	0.0514	0.0493	0.0578	-1.6565	1.45E-21	1.07E-09	0.00E+00	1.17E-04	0.3759	2.1176	0.4057	1.8782
Stom	29.079	2440.8098	11.9123	6.50E-08	31.1455	746.8949	5.4945	7.68E-11	0.0049	28.711	0.0118	0.0074	29.8842	0.0401	0.5926	0.0578	1.7656	0.00E+00	0.00E+00	0.00E+00	1.20E-06	0.1396	3.5989	0.2195	2.6157
Psmd9	30.3157	836.1262	6.9199	1.55E-16	30.981	1693.3385	15.6928	1.66E-13	0.0083	29.2212	0.0348	0.0093	30.4154	0.018	0.1566	0.0578	-0.956	0.00E+00	3.60E-17	0.00E+00	3.60E-05	0.2391	2.7248	0.2821	2.2725
Hmha1	28.7164	865.3153	13.6768	0.00E+00	29.2453	2724.9855	51.0788	0.00E+00	0.0158	27.7767	0.0323	0.0188	28.9202	0.0106	0.2475	0.0582	-1.606	0.00E+00	0.00E+00	0.00E+00	1.76E-08	0.4382	1.9155	0.5429	1.5702
Luc7l2	27.9471	1238.8051	24.0803	0.00E+00	29.0979	1291.9258	28.4504	0.00E+00	0.0194	27.3111	0.0221	0.022	28.4371	0.0221	0.1777	0.0583	0.0019	0.00E+00	1.14E-14	1.11E-05	7.30E-09	0.5283	1.7242	0.6239	1.4217
Ptgr1	26.4125	553.9101	5.3535	1.64E-20	27.0694	881.0476	13.8882	0.00E+00	0.0097	25.2029	0.0456	0.0158	26.2499	0.0299	0.6971	0.0587	-0.611	0.00E+00	0.00E+00	0.00E+00	6.74E-16	0.2437	2.7503	0.4129	1.8919
Arrb2	28.0257	319.5356	5.9832	0.00E+00	27.3291	1519.2013	31.0197	0.00E+00	0.0187	25.7485	0.0806	0.0204	26.8328	0.0178	0.1234	0.0595	-2.1827	0.00E+00	0.00E+00	0.00E+00	7.04E-05	0.4816	1.8434	0.5478	1.6149
Mcfd2	28.3636	675.6543	4.3154	1.33E-08	30.1104	489.7586	3.5016	9.69E-09	0.0064	27.2003	0.0404	0.0072	28.3462	0.0579	0.1649	0.0595	0.5206	0.00E+00	0.00E+00	0.00E+00	1.67E-05	0.1724	3.306	0.2018	2.6991
Wdr1	27.0518	1166.7514	36.0459	0.00E+00	29.1983	489.4374	17.4431	0.00E+00	0.0309	26.4208	0.0227	0.0357	27.5418	0.0562	0.2091	0.0599	1.3069	0.00E+00	9.47E-27	0.00E+00	5.80E-15	0.8167	1.2873	0.9795	1.0334
Aurkaip1	29.6356	4244.8368	105.4196	0.00E+00	31.7121	944.6366	23.2519	0.00E+00	0.0248	29.4171	0.007	0.0247	30.6675	0.0325	-0.0061	0.0601	2.217	2.11E-02	0.00E+00	0.00E+00	2.48E-05	0.7326	1.4148	0.7558	1.2681
Fbxo9	28.7213	1805.4782	14.5376	1.44E-14	29.9132	1984.8022	16.956	2.28E-14	0.008	28.2469	0.0158	0.0085	29.4542	0.0149	0.0897	0.0604	-0.0846	0.00E+00	5.59E-20	2.18E-19	3.60E-05	0.2251	2.8499	0.2513	2.4589
Trp53	29.2319	1870.5927	12.6452	2.21E-08	30.7344	1294.4278	12.6704	8.00E-18	0.0068	28.7686	0.0154	0.0098	30.0005	0.0232	0.5328	0.0605	0.5918	0.00E+00	1.31E-18	0.00E+00	4.80E-08	0.1942	2.9512	0.2928	2.195
Psmd3	30.3767	2917.2209	16.4496	2.27E-09	31.5604	4940.8784	29.5799	1.04E-07	0.0056	30.0497	0.0103	0.006	31.3377	0.0064	0.0819	0.0606	-0.6906	1.19E-24	8.33E-19	0.00E+00	1.34E-05	0.1694	3.2496	0.1879	2.7792
Tmem192	27.5732	1387.2822	9.897	2.35E-14	29.343	730.8616	5.3108	2.46E-11	0.0071	27.0207	0.0196	0.0073	28.1817	0.0386	0.0285	0.0607	0.9812	8.43E-07	3.20E-23	0.00E+00	1.14E-05	0.1924	3.1466	0.2028	2.7589
Ltb4r1	27.086	763.9223	25.7569	0.00E+00	28.328	734.4803	32.4937	0.00E+00	0.0336	26.1316	0.0346	0.0442	27.2651	0.0372	0.398	0.0613	0.1039	0.00E+00	5.48E-26	9.25E-26	0.00E+00	0.8752	1.3083	1.2057	0.9594
Blvra	27.4451	702.9663	6.2065	3.16E-17	27.9848	1749.2659	15.9345	6.08E-14	0.0088	26.3836	0.0376	0.0091	27.5327	0.0157	0.0488	0.0615	-1.2556	1.13E-11	0.00E+00	0.00E+00	3.63E-05	0.2309	2.7627	0.251	2.4595
Htatip2	28.4461	789.0111	9.093	0.00E+00	28.9104	3215.8361	43.3966	0.00E+00	0.0115	27.4399	0.0348	0.0135	28.6367	0.0089	0.2262	0.0616	-1.9625	0.00E+00	5.20E-15	0.00E+00	4.02E-06	0.3158	2.3438	0.386	1.9321
Glipr1	27.6446	1163.4844	33.8562	0.00E+00	28.8887	1127.8399	40.9899	0.00E+00	0.029	26.9715	0.0233	0.0364	28.1561	0.025	0.3258	0.062	0.1008	0.00E+00	9.48E-22	0.00E+00	2.77E-20	0.7752	1.4834	1.024	1.1631
Rab7	29.6455	1681.3686	47.8901	0.00E+00	30.9121	1922.6938	56.9537	0.00E+00	0.0285	29.1215	0.0174	0.0295	30.4009	0.016	0.0515	0.062	-0.1196	4.09E-27	0.00E+00	0.00E+00	1.69E-06	0.8303	1.2812	0.8965	1.1237
Polr2d	30.44	1184.3995	9.9166	2.02E-14	31.752	1297.0539	10.6412	5.70E-14	0.0084	29.6684	0.0251	0.0082	30.9733	0.0239	-0.0274	0.0621	-0.0699	7.97E-13	0.00E+00	1.33E-24	3.26E-05	0.2482	2.6808	0.2532	2.4036
Kpna2	28.0988	517.9707	5.1965	5.10E-22	28.6111	1014.7481	11.228	2.96E-24	0.01	26.6363	0.0514	0.0111	27.8102	0.0274	0.1442	0.0622	-0.909	0.00E+00	5.80E-21	0.00E+00	8.43E-05	0.2665	2.5778	0.3072	2.2875
Akirin1	28.5111	728.5184	9.9465	0.00E+00	30.1793	566.6328	8.4703	0.00E+00	0.0136	27.4233	0.0377	0.015	28.6364	0.0505	0.135	0.0624	0.4207	0.00E+00	5.40E-17	0.00E+00	1.13E-05	0.3735	2.0923	0.4275	1.7867
Pih1d1	29.2265	238.9024	2.3647	7.48E-19	27.5073	2446.5239	24.8949	5.78E-18	0.0099	26.0292	0.1091	0.0101	27.1831	0.0112	0.0362	0.0626	-3.2865	0.00E+00	7.45E-17	0.00E+00	5.88E-05	0.2569	2.6213	0.2762	2.307
Atf1	28.0282	1296.6643	15.2476	1.52E-26	29.164	1657.6629	20.9085	2.83E-22	0.0117	27.4149	0.0212	0.0126	28.6413	0.0173	0.1039	0.0631	-0.2946	0.00E+00	1.50E-13	0.00E+00	5.98E-05	0.3199	2.2711	0.3603	1.957
Rps18	50.6215	2593.7143	172.333	0.00E+00	52.5932	3821.3606	259.0972	0.00E+00	0.0671	49.6115	0.0191	0.0681	51.8392	0.0135	0.0227	0.0634	-0.4955	1.95E-03	5.44E-09	0.00E+00	0.00E+00	3.2891	0.3074	3.4962	0.283
Ywhaz	27.1902	969.3424	13.8024	0.00E+00	28.2125	1364.9528	21.5622	2.33E-27	0.0142	26.4337	0.0273	0.0159	27.6254	0.0202	0.1576	0.0636	-0.4328	0.00E+00	2.49E-22	0.00E+00	6.39E-06	0.3752	2.089	0.4376	1.7599
Selplg	27.1543	479.4624	9.9777	0.00E+00	28.5239	463.9153	11.3302	0.00E+00	0.0208	25.6805	0.0536	0.0244	26.8453	0.0579	0.2315	0.064	0.1102	0.00E+00	6.94E-22	0.00E+00	4.49E-10	0.5331	1.8296	0.6516	1.4776
Hist1h2bc	25.9361	430.4601	5.5096	0.00E+00	27.4182	379.0252	5.1789	0.00E+00	0.0128	24.447	0.0569	0.0137	25.5559	0.0675	0.0945	0.064	0.2471	0.00E+00	0.00E+00	0.00E+00	8.75E-05	0.3119	2.4723	0.3491	2.1648
Bud31	27.3738	493.5463	6.6942	0.00E+00	28.6078	527.8684	8.0423	0.00E+00	0.0136	25.93	0.0526	0.0152	27.1065	0.0514	0.1689	0.064	-0.0338	0.00E+00	0.00E+00	8.84E-21	3.45E-06	0.3511	2.2214	0.41	1.8393
Fermt3	24.37	421.6586	10.1775	0.00E+00	25.5623	410.7816	13.4108	0.00E+00	0.0241	23.0059	0.0549	0.0327	24.054	0.0587	0.4394	0.0643	0.0963	0.00E+00	0.00E+00	0.00E+00	0.00E+00	0.5515	1.6844	0.7852	1.2261
Amdhd2	28.6487	734.0866	5.5989	2.26E-14	29.5026	1282.3181	10.4944	9.88E-13	0.0076	27.5562	0.0376	0.0082	28.8178	0.0225	0.1058	0.0646	-0.7441	0.00E+00	9.34E-24	0.00E+00	3.09E-05	0.2098	2.9103	0.2352	2.5229
Hnrnpab	28.4475	713.2743	13.4417	0.00E+00	29.8902	670.0976	12.5112	0.00E+00	0.0189	27.3463	0.0383	0.0187	28.6014	0.0427	-0.0093	0.0647	0.1559	5.76E-05	0.00E+00	0.00E+00	7.48E-05	0.5155	1.7392	0.5362	1.5619
Gadd45gip1	27.7648	1551.237	19.341	5.14E-25	29.0949	1461.8992	18.365	2.70E-19	0.0124	27.2598	0.0177	0.0126	28.5121	0.0195	0.0191	0.0648	0.1386	1.93E-03	1.73E-24	0.00E+00	1.91E-04	0.3394	2.2318	0.3584	2.0321
Llph	27.6179	1001.6841	19.9877	0.00E+00	28.8569	1095.9108	22.6443	0.00E+00	0.0199	26.8618	0.0269	0.0207	28.0997	0.0257	0.0506	0.065	-0.0673	3.21E-21	3.59E-17	1.06E-15	4.11E-06	0.5352	1.7593	0.5793	1.5102
Ywhah	31.632	1159.3631	47.3703	0.00E+00	32.7441	1995.3098	86.4654	0.00E+00	0.0409	30.7716	0.0265	0.0433	32.1903	0.0162	0.0813	0.065	-0.7142	4.15E-26	1.36E-20	0.00E+00	3.48E-10	1.2529	0.9492	1.3874	0.7812
Dok3	28.783	1560.922	43.7634	0.00E+00	30.4915	954.0364	29.0094	0.00E+00	0.0281	28.2367	0.0181	0.0304	29.5407	0.031	0.1147	0.0651	0.7768	0.00E+00	0.00E+00	0.00E+00	1.50E-09	0.7881	1.3498	0.8991	1.1342
D1Ertd622e	26.6398	494.5102	8.289	0.00E+00	26.9934	1286.0148	22.0263	0.00E+00	0.0167	25.2536	0.0515	0.0171	26.4215	0.0206	0.0344	0.0652	-1.324	7.07E-16	1.08E-25	0.00E+00	1.78E-04	0.4215	2.0416	0.4504	1.815
Tsc22d4	26.1282	926.6878	27.9734	0.00E+00	28.1005	493.5024	15.921	0.00E+00	0.03	25.3834	0.0277	0.0322	26.566	0.0539	0.1025	0.0657	0.9597	0.00E+00	7.30E-21	0.00E+00	3.95E-10	0.7591	1.3822	0.8543	1.1559
Psmd2	27.1452	1505.6382	17.6228	3.07E-21	29.5467	505.1116	6.6966	1.45E-24	0.0117	26.6481	0.0179	0.0132	27.892	0.0554	0.1828	0.0658	1.6336	0.00E+00	0.00E+00	0.00E+00	3.44E-06	0.3112	2.3201	0.3683	1.9136
Abracl	24.546	451.8024	10.522	0.00E+00	26.6011	289.1264	7.2119	0.00E+00	0.0233	23.26	0.0515	0.0249	24.3467	0.0843	0.0984	0.0659	0.7107	0.00E+00	0.00E+00	0.00E+00	3.39E-07	0.538	1.7334	0.6053	1.4657
Actr10	29.0748	1557.6222	12.4531	3.96E-12	30.8084	993.4062	7.6644	1.62E-08	0.008	28.523	0.0183	0.0077	29.8616	0.03	-0.0457	0.0662	0.7117	4.42E-07	1.10E-13	0.00E+00	1.14E-05	0.2274	2.7726	0.2297	2.5667
Psmb1	29.9959	1785.6606	87.9778	0.00E+00	31.9772	904.246	44.7495	0.00E+00	0.0492	29.48	0.0165	0.0496	30.864	0.0341	0.0098	0.0662	1.0446	1.92E-04	2.89E-17	0.00E+00	9.20E-07	1.4477	0.8493	1.5209	0.7297
Psmd10	26.5251	1598.1186	15.2868	2.67E-19	27.8811	1388.1269	13.9409	4.13E-17	0.0096	26.0722	0.0163	0.01	27.3185	0.0197	0.0681	0.0674	0.2726	9.17E-19	1.45E-24	0.00E+00	5.67E-05	0.2476	2.6738	0.2741	2.3526
Hsd17b12	28.2493	1388.8596	12.1703	5.37E-15	30.2131	732.6135	7.1025	4.71E-14	0.0088	27.6757	0.0199	0.0097	28.9988	0.0396	0.1459	0.0674	0.9903	0.00E+00	1.90E-26	0.00E+00	6.67E-05	0.2426	2.6103	0.2798	2.2809
Rnf146	26.1127	1052.1914	8.1325	1.88E-14	28.0301	565.9918	4.4462	5.54E-10	0.0077	25.4739	0.0242	0.0079	26.6933	0.0473	0.0231	0.0675	0.9642	3.49E-06	0.00E+00	0.00E+00	1.46E-05	0.1966	3.0649	0.2095	2.6898
Ppt1	28.5661	1706.6141	14.2392	2.92E-19	29.9353	1729.9233	13.8848	8.10E-11	0.0083	28.0682	0.0166	0.008	29.4159	0.017	-0.0489	0.0677	0.0335	8.04E-17	4.81E-27	0.00E+00	1.31E-05	0.2328	2.8075	0.2361	2.5855
Neu1	30.6603	1002.786	7.5667	7.89E-16	31.7301	1837.2886	18.1564	3.20E-22	0.0076	29.7382	0.0297	0.0099	31.1691	0.017	0.3917	0.0678	-0.8066	0.00E+00	1.52E-18	0.00E+00	2.06E-07	0.2244	2.8647	0.307	2.1777
Gmfb	29.233	1901.0646	13.2171	4.15E-12	31.9661	541.6125	4.2323	5.82E-13	0.007	28.7837	0.0151	0.0078	30.1695	0.0557	0.1731	0.0678	1.8799	0.00E+00	0.00E+00	0.00E+00	2.88E-05	0.2008	2.983	0.2362	2.5372
Eif2b2	31.0001	2764.4185	17.9881	2.31E-12	32.7207	1765.2783	12.9778	1.60E-14	0.0065	30.6352	0.0111	0.0074	32.1105	0.0182	0.1763	0.0679	0.7149	0.00E+00	2.36E-23	0.00E+00	2.20E-05	0.1991	3.0552	0.2355	2.52
Ankrd10	29.492	988.0304	6.1089	1.90E-10	30.2498	3964.2888	24.3244	2.42E-07	0.0062	28.6094	0.029	0.0061	30.0075	0.0076	-0.0116	0.0688	-1.9341	2.77E-06	1.28E-19	0.00E+00	8.06E-06	0.1751	3.1852	0.1852	2.8055
Mrpl15	28.8325	878.7923	8.3365	8.14E-21	30.1044	1094.2169	12.6635	9.41E-23	0.0095	27.9016	0.0318	0.0115	29.2678	0.0269	0.2824	0.069	-0.241	0.00E+00	4.70E-24	0.00E+00	3.01E-06	0.2641	2.5412	0.3356	2.0487
Nedd8	26.1866	960.5089	39.887	0.00E+00	27.2059	1584.8416	65.2135	0.00E+00	0.0415	25.4804	0.0266	0.041	26.7292	0.017	-0.0186	0.069	-0.6427	2.35E-09	2.38E-24	0.00E+00	1.24E-07	1.0572	1.0943	1.0935	0.9609
Suclg1	28.1989	1269.7358	20.7198	0.00E+00	29.4697	1602.784	26.705	0.00E+00	0.0163	27.5606	0.0218	0.0166	28.9163	0.0182	0.0285	0.0693	-0.2608	4.77E-10	8.76E-23	0.00E+00	4.33E-05	0.4457	1.9187	0.4785	1.6862
Srp72	27.1152	1556.5366	10.4134	5.58E-10	29.0353	775.3439	5.6176	6.28E-12	0.0067	26.6447	0.0171	0.0073	27.9677	0.0361	0.1161	0.0699	1.0743	0.00E+00	0.00E+00	0.00E+00	1.55E-05	0.1784	3.1567	0.2019	2.7228
Cmtm6	26.9429	2146.4242	32.4461	0.00E+00	28.8467	879.3632	13.7489	0.00E+00	0.0151	26.589	0.0124	0.0157	27.911	0.0317	0.0496	0.07	1.3573	1.08E-15	3.51E-16	0.00E+00	4.14E-05	0.401	2.0774	0.4346	1.8023
Clptm1	28.3162	818.4549	6.9597	1.96E-15	29.0847	2347.033	19.5313	1.07E-12	0.0085	27.3474	0.0335	0.0083	28.7169	0.0122	-0.0297	0.0705	-1.4517	7.18E-04	1.63E-22	0.00E+00	2.51E-05	0.2308	2.7372	0.2392	2.4743
Tpd52	28.1153	213.2391	3.9242	0.00E+00	26.8201	941.734	21.6972	0.00E+00	0.0184	24.8165	0.1164	0.023	26.0622	0.0278	0.32	0.0707	-2.0641	0.00E+00	0.00E+00	0.00E+00	2.13E-10	0.4555	2.0202	0.5975	1.6214
Dapp1	28.6	919.8154	6.7868	5.97E-15	29.7881	1349.3591	11.1995	5.49E-13	0.0074	27.7348	0.0302	0.0083	29.13	0.0216	0.1696	0.0708	-0.4845	0.00E+00	0.00E+00	0.00E+00	2.65E-05	0.2049	3.0229	0.2409	2.5571
BC031181	24.7645	583.6327	10.933	0.00E+00	25.6569	912.5506	19.5251	0.00E+00	0.0187	23.7392	0.0408	0.0214	24.9382	0.0273	0.1932	0.0711	-0.579	0.00E+00	3.19E-23	0.00E+00	1.40E-08	0.4439	1.9339	0.531	1.5776
Eif3l	31.075	3635.7354	42.3493	1.73E-25	32.7546	2931.1724	36.2639	2.05E-26	0.0116	30.7994	0.0085	0.0124	32.368	0.011	0.0929	0.0717	0.3703	3.18E-18	0.00E+00	0.00E+00	1.23E-04	0.3603	2.1025	0.3982	1.8412
Sh3kbp1	28.6308	759.0761	4.5937	8.27E-09	29.7367	1186.3433	11.6415	1.93E-18	0.006	27.5785	0.0364	0.0098	28.9915	0.0245	0.6972	0.0721	-0.5718	0.00E+00	0.00E+00	0.00E+00	5.70E-09	0.1665	3.3445	0.2832	2.3438
Chmp6	28.6841	2483.0231	18.2205	9.48E-16	30.0844	3140.6333	23.302	9.51E-10	0.0073	28.3341	0.0115	0.0074	29.7907	0.0095	0.0218	0.0723	-0.2758	1.10E-10	3.07E-27	0.00E+00	2.07E-05	0.2067	2.9595	0.2223	2.5999
Coro1c	29.9948	512.0303	5.0849	1.87E-18	30.6905	1019.2398	10.7203	2.21E-19	0.01	28.3137	0.0552	0.0105	29.7731	0.0292	0.0792	0.0725	-0.9198	1.47E-24	9.79E-17	0.00E+00	1.01E-04	0.2802	2.4387	0.3119	2.1381
Kif5b	25.9898	755.1633	14.7896	0.00E+00	28.7668	322.7009	9.4045	0.00E+00	0.0196	25.1043	0.0333	0.0292	26.3984	0.0821	0.5778	0.0725	1.3011	0.00E+00	5.35E-18	0.00E+00	0.00E+00	0.4901	1.8582	0.7692	1.2435
Mrpl24	28.7515	429.4561	5.4297	0.00E+00	29.0851	1112.4475	15.2453	2.28E-25	0.0126	26.9327	0.0628	0.0137	28.3244	0.0254	0.1201	0.0727	-1.3036	0.00E+00	1.89E-18	0.00E+00	1.30E-05	0.34	2.2671	0.3872	1.9145
Mcm4	27.1526	658.1049	4.8573	1.13E-12	28.5509	702.8671	4.9314	7.16E-08	0.0074	26.0608	0.0396	0.007	27.4084	0.0391	-0.0781	0.0727	-0.018	1.53E-13	4.20E-19	4.38E-17	4.97E-06	0.1911	3.0353	0.1912	2.7686
Sdhc	28.7099	923.2502	8.845	3.49E-19	29.8515	1515.0662	15.2905	6.63E-20	0.0096	27.8132	0.0302	0.0101	29.2518	0.0193	0.0765	0.0728	-0.6438	6.42E-17	1.81E-20	0.00E+00	4.87E-05	0.2639	2.5799	0.2931	2.2158
Mtfr1l	27.4911	1790.9703	12.2672	9.00E-10	29.5531	784.9701	6.4014	6.13E-12	0.0069	27.0627	0.0151	0.0082	28.4665	0.0362	0.255	0.073	1.2617	0.00E+00	0.00E+00	0.00E+00	1.98E-05	0.185	3.1209	0.2321	2.5574
Nfkbia	27.4176	543.9403	23.237	0.00E+00	27.8891	1777.6885	75.638	0.00E+00	0.043	26.081	0.0479	0.0424	27.4411	0.0155	-0.0191	0.0733	-1.6229	1.14E-06	3.85E-21	0.00E+00	4.77E-06	1.1112	1.1024	1.1598	0.9743
Sipa1	27.2925	653.1997	4.5882	3.26E-08	28.179	1269.1747	11.29	2.21E-14	0.007	26.1882	0.0402	0.0089	27.5542	0.0218	0.337	0.0734	-0.8857	0.00E+00	0.00E+00	0.00E+00	1.03E-05	0.1839	3.1176	0.2453	2.4766
Dstn	31.1937	1819.8047	97.2253	0.00E+00	32.7701	2103.4514	123.2016	0.00E+00	0.0534	30.6443	0.0169	0.0585	32.2456	0.0154	0.132	0.0735	-0.1362	0.00E+00	2.98E-16	0.00E+00	4.61E-17	1.63	0.7751	1.8834	0.5951
Nans	29.9101	519.3931	7.2419	0.00E+00	30.3152	1673.8993	23.5672	0.00E+00	0.0139	28.259	0.0545	0.0141	29.7503	0.0178	0.0156	0.0742	-1.6171	1.82E-10	6.88E-21	0.00E+00	1.50E-04	0.3936	2.0563	0.417	1.8321
Rac2	47.3323	3672.7894	218.2404	0.00E+00	50.0186	3091.2847	177.6591	0.00E+00	0.0595	46.7079	0.0127	0.0579	49.1776	0.0159	-0.0377	0.0743	0.3191	1.61E-13	8.91E-18	0.00E+00	7.12E-05	2.7759	0.3743	2.8204	0.3071
Mrpl34	29.2365	1154.5015	11.9083	1.74E-23	30.2999	3495.1651	41.2553	1.04E-25	0.0103	28.4991	0.0247	0.0118	30.0158	0.0086	0.1936	0.0748	-1.5217	0.00E+00	0.00E+00	0.00E+00	1.59E-05	0.2941	2.4417	0.3515	2.0357
Hsp90aa1	27.152	2104.2155	58.0625	0.00E+00	28.626	2147.4361	75.2947	0.00E+00	0.0275	26.7943	0.0128	0.0351	28.2265	0.0131	0.3506	0.0751	0.037	0.00E+00	1.84E-25	1.65E-05	8.45E-22	0.7395	1.4085	0.9866	1.0999
Chmp1a	28.3266	1674.2823	18.8458	0.00E+00	29.8335	1755.2395	20.6342	2.49E-23	0.0112	27.8346	0.0167	0.0118	29.3267	0.0168	0.0698	0.0753	0.0025	9.69E-25	0.00E+00	2.25E-18	6.39E-05	0.3113	2.3497	0.3454	2.0381
Arhgdib	58.5572	5912.9869	357.7459	0.00E+00	61.5388	8452.3979	505.7504	0.00E+00	0.0606	57.9418	0.0098	0.06	61.049	0.0072	-0.0137	0.0754	-0.4416	5.12E-05	6.60E-14	0.00E+00	9.45E-16	3.4947	0.243	3.6491	0.1876
Ncln	27.482	1183.4762	6.4147	3.10E-07	29.4517	726.4923	5.8006	6.72E-13	0.0054	26.8442	0.0227	0.008	28.2921	0.039	0.5595	0.0758	0.7791	0.00E+00	0.00E+00	0.00E+00	8.50E-07	0.1459	3.4825	0.2264	2.5424
Psmb5	26.0759	880.3644	25.4364	0.00E+00	27.7817	684.5377	21.8293	0.00E+00	0.0289	25.2993	0.0288	0.032	26.6677	0.0389	0.1459	0.076	0.4354	0.00E+00	1.01E-17	0.00E+00	5.17E-10	0.7256	1.4258	0.8388	1.1853
Ctsc	26.5596	433.6656	7.3058	0.00E+00	27.8661	499.8047	8.3231	0.00E+00	0.0169	25.0172	0.0578	0.0168	26.3741	0.0527	-0.0071	0.0762	-0.133	4.52E-15	3.19E-27	0.00E+00	2.43E-04	0.4211	2.1203	0.4386	2.0098
Fuca2	27.6112	1055.8973	9.8853	2.67E-19	28.764	2005.5763	22.1405	6.58E-16	0.0094	26.8878	0.0255	0.011	28.3483	0.0142	0.2379	0.0763	-0.8506	0.00E+00	0.00E+00	0.00E+00	1.77E-06	0.2514	2.6592	0.313	2.1122
Lbp	27.7831	1556.6002	9.2636	2.30E-12	30.0791	673.7472	5.5266	2.05E-11	0.006	27.2837	0.0175	0.0082	28.7679	0.0427	0.4628	0.0764	1.2856	0.00E+00	0.00E+00	0.00E+00	1.33E-06	0.1626	3.3806	0.2345	2.5058
Zmat5	28.9223	2480.2087	23.3407	2.85E-20	31.8527	571.7115	5.6782	1.17E-16	0.0094	28.5817	0.0116	0.01	30.1447	0.0527	0.0845	0.0768	2.1886	0.00E+00	0.00E+00	0.00E+00	5.18E-05	0.2698	2.5815	0.2985	2.2302
Cct5	26.718	1304.1286	32.7362	0.00E+00	28.3903	1016.4686	26.3317	0.00E+00	0.0251	26.1771	0.0201	0.0259	27.6092	0.0273	0.0434	0.0768	0.437	1.45E-26	0.00E+00	0.00E+00	4.92E-06	0.6587	1.5015	0.7147	1.3071
Ncf1	28.6808	416.3682	6.7871	0.00E+00	28.7579	1825.0586	53.8878	0.00E+00	0.0163	26.8183	0.0646	0.0295	28.2967	0.0156	0.8539	0.0774	-2.0535	0.00E+00	0.00E+00	0.00E+00	0.00E+00	0.4362	1.9487	0.8338	1.1977
Hsdl2	27.6429	342.7091	3.9269	1.72E-19	28.3484	560.4338	6.1998	3.91E-16	0.0115	25.552	0.0745	0.0111	26.9628	0.0481	-0.0521	0.0775	-0.6305	1.33E-08	7.11E-19	0.00E+00	6.07E-05	0.2914	2.4329	0.2975	2.1687
Sf3b6	28.3623	1712.4163	39.5409	0.00E+00	30.1547	1276.4218	28.994	0.00E+00	0.0232	27.8805	0.0163	0.0227	29.4413	0.0231	-0.0286	0.0786	0.5067	3.42E-05	9.12E-26	0.00E+00	1.04E-04	0.643	1.539	0.6666	1.395
Snf8	25.3697	335.414	5.2583	0.00E+00	26.2546	487.2303	8.1534	3.10E-26	0.0157	23.5802	0.0703	0.0167	24.9008	0.0512	0.0943	0.0786	-0.4587	0.00E+00	0.00E+00	0.00E+00	1.03E-05	0.3688	2.1718	0.4167	1.8315
Anapc13	27.7932	964.4975	15.0456	0.00E+00	29.4919	863.2167	15.8234	0.00E+00	0.0155	26.9876	0.0282	0.0183	28.5082	0.0331	0.2387	0.0791	0.228	0.00E+00	0.00E+00	0.00E+00	1.75E-09	0.418	1.9398	0.5222	1.5571
Sypl	26.4415	1173.2243	36.4862	0.00E+00	29.1162	447.9359	14.6283	0.00E+00	0.0311	25.84	0.022	0.0328	27.3166	0.0609	0.076	0.0802	1.4663	1.19E-14	1.03E-23	0.00E+00	4.83E-07	0.8003	1.3031	0.8879	1.1246
Rps18-ps3	30.6416	1181.7434	55.6065	0.00E+00	31.9341	2849.1832	130.7711	0.00E+00	0.0471	29.8502	0.0253	0.0459	31.5624	0.0111	-0.037	0.0805	-1.1878	3.08E-06	2.22E-23	0.00E+00	2.17E-03	1.402	0.8575	1.4506	0.7762
Ccm2	28.4741	2050.8398	14.7236	8.54E-15	30.2547	1624.2431	15.4115	2.09E-16	0.0072	28.0677	0.0137	0.0095	29.6893	0.0183	0.4046	0.081	0.415	0.00E+00	0.00E+00	0.00E+00	1.02E-06	0.2015	3.0133	0.2819	2.3157
Dnajc3	25.7033	429.613	5.982	0.00E+00	27.2683	439.0996	6.5974	0.00E+00	0.0139	24.2377	0.0565	0.015	25.6405	0.0587	0.1063	0.0812	0.0555	0.00E+00	2.02E-24	8.79E-15	4.34E-05	0.337	2.2631	0.3824	1.9414
Hmox2	25.7646	803.9964	9.5524	9.42E-25	27.4358	716.6388	9.2251	1.10E-23	0.0119	24.9492	0.0311	0.0129	26.3999	0.0368	0.1192	0.0815	0.2436	0.00E+00	0.00E+00	0.00E+00	6.63E-05	0.2956	2.4513	0.337	2.118
Mtx2	30.9645	1037.6224	9.2678	3.35E-19	32.2284	2648.7918	26.1517	3.51E-18	0.0089	30.0526	0.029	0.0099	31.8119	0.012	0.1494	0.0821	-1.2733	0.00E+00	0.00E+00	0.00E+00	1.40E-05	0.2682	2.5572	0.3116	2.1112
Smim20	28.5843	1970.1663	31.3356	0.00E+00	30.3672	1726.9939	29.0228	0.00E+00	0.0159	28.1708	0.0143	0.0168	29.8234	0.0174	0.0761	0.0822	0.2799	0.00E+00	0.00E+00	0.00E+00	3.39E-05	0.4491	1.9616	0.5	1.6926
Med31	30.696	1615.0481	9.6506	1.36E-10	32.2809	2667.1262	17.7685	5.98E-12	0.006	30.1067	0.0187	0.0067	31.8805	0.012	0.1563	0.0826	-0.6458	0.00E+00	0.00E+00	0.00E+00	1.90E-05	0.1804	3.1868	0.212	2.7102
Mat2b	25.9238	667.6289	15.2181	0.00E+00	27.9505	489.7085	11.083	0.00E+00	0.0228	24.9429	0.0374	0.0227	26.4128	0.0538	-0.0054	0.0826	0.5253	8.03E-22	0.00E+00	0.00E+00	2.59E-05	0.567	1.6587	0.5919	1.4764
AI467606	28.3845	2527.1034	29.9196	0.00E+00	30.3024	1556.3486	19.5881	3.49E-25	0.0118	28.0536	0.0111	0.0126	29.7071	0.0191	0.0899	0.0826	0.7775	6.77E-19	2.30E-27	0.00E+00	7.06E-05	0.3314	2.3077	0.3722	2.0112
Rdx	28.3903	1932.4092	21.6628	7.22E-25	30.1103	1867.95	23.3955	2.99E-27	0.0112	27.9619	0.0146	0.0125	29.6134	0.0159	0.1654	0.0828	0.1196	0.00E+00	0.00E+00	1.25E-26	3.43E-05	0.3133	2.3629	0.3693	2.0194
Lamtor4	28.0537	900.029	43.0767	0.00E+00	29.8383	837.1932	40.9571	0.00E+00	0.0478	27.1826	0.0303	0.049	28.7956	0.0344	0.0355	0.0832	0.1843	5.31E-10	1.09E-26	0.00E+00	6.92E-08	1.293	0.9387	1.4056	0.7937
Hspd1	28.2742	721.7686	8.8897	3.47E-26	29.1988	2274.8069	36.5504	0.00E+00	0.0123	27.2003	0.0377	0.016	28.8147	0.0127	0.3795	0.0832	-1.5651	0.00E+00	0.00E+00	0.00E+00	3.51E-10	0.3349	2.2413	0.4621	1.7435
Lamtor5	27.1302	2465.962	49.4084	0.00E+00	29.1886	1097.4313	21.9094	0.00E+00	0.02	26.8163	0.0109	0.02	28.4114	0.0259	0.0044	0.0834	1.2412	5.74E-02	5.15E-22	0.00E+00	1.83E-05	0.5338	1.7491	0.5649	1.5235
Btg1	27.3096	496.2232	11.1012	0.00E+00	27.9104	1517.7678	44.1889	0.00E+00	0.0223	25.8536	0.0523	0.0291	27.3932	0.0181	0.3833	0.0834	-1.5334	0.00E+00	0.00E+00	0.00E+00	6.66E-25	0.5742	1.7098	0.7988	1.2743
Rab8a	29.1645	1253.5594	18.9255	0.00E+00	32.2967	465.3334	7.252	0.00E+00	0.0151	28.4913	0.0227	0.0156	30.1892	0.0649	0.0426	0.0835	1.5151	0.00E+00	0.00E+00	0.00E+00	6.96E-05	0.4301	1.9585	0.4705	1.7096
Crcp	29.1108	2683.7827	19.1991	7.30E-14	31.47	1013.3128	7.8749	9.54E-13	0.0072	28.7792	0.0107	0.0078	30.4997	0.03	0.1236	0.0838	1.4864	0.00E+00	0.00E+00	0.00E+00	2.83E-05	0.205	2.973	0.236	2.5068
Magoh	26.9134	625.592	10.964	0.00E+00	27.7327	1899.261	32.4613	0.00E+00	0.0175	25.7809	0.0414	0.0171	27.3224	0.0144	-0.0295	0.0838	-1.525	3.32E-06	6.24E-23	0.00E+00	1.25E-04	0.45	1.8957	0.4683	1.698
Copz1	27.7488	1461.1356	32.7608	0.00E+00	30.0398	733.0153	15.4708	0.00E+00	0.0224	27.2164	0.0186	0.0212	28.844	0.0394	-0.0813	0.0838	1.079	0.00E+00	0.00E+00	0.00E+00	4.28E-05	0.6087	1.5796	0.6092	1.4349
Sri	31.6687	2003.5406	89.458	0.00E+00	33.3522	3381.7816	143.4786	0.00E+00	0.0447	31.1505	0.0155	0.0424	33.0138	0.0098	-0.0785	0.0838	-0.6643	8.63E-19	5.12E-24	0.00E+00	1.20E-05	1.3788	0.8832	1.4011	0.7992
Ifitm6	21.6365	763.7886	30.2227	0.00E+00	23.0494	691.5671	43.9421	0.00E+00	0.0395	21.022	0.0281	0.0633	22.2814	0.0326	0.6803	0.0839	0.2136	0.00E+00	0.00E+00	0.00E+00	0.00E+00	0.8305	1.5346	1.4053	1.0671
Rgs19	27.6093	856.9194	15.7914	0.00E+00	28.9259	1432.1011	30.1171	0.00E+00	0.0184	26.7216	0.0312	0.0211	28.3464	0.0198	0.1921	0.0852	-0.6556	0.00E+00	0.00E+00	0.00E+00	3.65E-10	0.489	1.8271	0.5975	1.4714
Pde6d	27.7567	2590.3671	21.6392	1.65E-16	29.6176	1813.1051	17.9292	4.88E-21	0.0083	27.454	0.0107	0.0099	29.1288	0.0161	0.2439	0.0854	0.5943	0.00E+00	0.00E+00	0.00E+00	1.45E-05	0.2298	2.7991	0.2878	2.2779
Nudt5	28.3263	2188.3502	14.2233	2.35E-11	30.8325	793.263	4.9573	9.56E-08	0.0065	27.9552	0.0128	0.0063	29.6624	0.0374	-0.0512	0.0855	1.5434	7.54E-16	0.00E+00	0.00E+00	6.79E-06	0.1823	3.0881	0.1845	2.7641
Fcf1	27.662	1493.1229	24.9854	0.00E+00	30.1572	640.3368	10.0373	0.00E+00	0.0167	27.1286	0.0183	0.0157	28.787	0.045	-0.0883	0.0856	1.299	5.82E-23	0.00E+00	0.00E+00	1.13E-04	0.447	1.9177	0.4507	1.7382
Atp5j2	29.0843	1655.5381	42.9724	0.00E+00	31.2968	995.1448	31.0687	0.00E+00	0.0259	28.5706	0.0173	0.0313	30.3181	0.0304	0.271	0.0856	0.8136	0.00E+00	1.32E-23	0.00E+00	5.40E-21	0.7407	1.3757	0.9417	1.0593
Srp14	27.4673	1453.3998	31.6195	0.00E+00	29.2785	1223.1596	27.9611	0.00E+00	0.0216	26.9283	0.0187	0.0229	28.5797	0.0234	0.0811	0.0859	0.3186	5.43E-21	4.56E-27	0.00E+00	1.70E-07	0.5792	1.6506	0.654	1.3982
Rraga	27.0889	678.895	5.6922	5.82E-14	29.5515	430.4519	3.9852	1.71E-17	0.0084	26.0366	0.0384	0.0093	27.6334	0.0643	0.1433	0.0859	0.7427	0.00E+00	0.00E+00	0.00E+00	2.98E-05	0.218	2.9361	0.255	2.4732
Atox1	26.9332	435.5994	17.9599	0.00E+00	27.7798	846.4946	40.3073	0.00E+00	0.0414	25.3236	0.0581	0.0476	26.8841	0.0318	0.2015	0.0863	-0.8674	0.00E+00	3.13E-26	0.00E+00	6.07E-25	1.0323	1.1016	1.2778	0.8346
Tex261	28.0499	1537.2216	16.0478	3.84E-27	30.144	982.985	12.163	7.54E-25	0.0105	27.5309	0.0179	0.0124	29.2358	0.0299	0.2393	0.0867	0.7395	0.00E+00	0.00E+00	0.00E+00	8.36E-07	0.2871	2.5006	0.3615	2.0002
Rps12	30.2177	3171.3906	97.0849	0.00E+00	32.2615	2141.0021	91.1902	0.00E+00	0.0305	29.9105	0.0095	0.0427	31.7644	0.0148	0.486	0.0868	0.6394	0.00E+00	7.20E-24	0.00E+00	0.00E+00	0.9087	1.2356	1.3504	0.839
Canx	29.5684	3077.882	38.8517	0.00E+00	32.08	1038.5294	19.2193	0.00E+00	0.0126	29.2696	0.0096	0.0185	31.089	0.0299	0.5576	0.087	1.6444	0.00E+00	9.40E-27	0.00E+00	7.69E-24	0.3698	2.1145	0.5719	1.4916
Orai1	28.3382	2066.9393	28.4584	0.00E+00	30.8858	768.3042	12.8279	0.00E+00	0.0137	27.9389	0.0136	0.0168	29.6765	0.0386	0.289	0.087	1.5026	0.00E+00	1.99E-27	0.00E+00	8.50E-10	0.3846	2.1311	0.4956	1.685
Fam104a	28.4757	1111.549	13.5554	0.00E+00	30.07	1576.9231	20.8886	0.00E+00	0.0122	27.7487	0.025	0.0133	29.4877	0.0187	0.121	0.0877	-0.4187	0.00E+00	0.00E+00	0.00E+00	2.67E-05	0.3377	2.2589	0.3901	1.9237
Rnh1	26.6275	1614.8929	39.344	0.00E+00	29.3663	546.3137	13.1347	0.00E+00	0.0243	26.1788	0.0164	0.024	27.8335	0.0511	-0.0141	0.0884	1.638	3.35E-08	9.97E-25	0.00E+00	9.18E-05	0.6341	1.5803	0.6641	1.4231
Acap1	29.4997	479.789	4.1109	7.08E-16	30.1398	1515.8017	14.34	2.57E-19	0.0086	27.7776	0.0579	0.0095	29.5386	0.0195	0.1421	0.0887	-1.5691	0.00E+00	0.00E+00	0.00E+00	4.71E-05	0.2373	2.698	0.2798	2.289
Slfn2	25.7376	854.7045	17.8948	0.00E+00	27.8884	566.5456	24.0004	0.00E+00	0.0209	24.9648	0.0293	0.0423	26.5509	0.047	1.0171	0.0889	0.6825	0.00E+00	0.00E+00	0.00E+00	0.00E+00	0.5197	1.8187	1.1169	1.0187
Tmco1	26.8133	1254.831	20.4994	0.00E+00	28.6285	1148.4006	17.7206	0.00E+00	0.0163	26.2379	0.021	0.0154	27.9134	0.0244	-0.0832	0.0893	0.2176	0.00E+00	0.00E+00	0.00E+00	2.09E-04	0.4275	1.9848	0.428	1.8248
Leprotl1	28.0918	543.6462	7.2469	0.00E+00	29.0339	1350.1282	20.4541	0.00E+00	0.0133	26.6936	0.0491	0.0152	28.4015	0.021	0.1877	0.0895	-1.2255	0.00E+00	0.00E+00	0.00E+00	4.34E-07	0.3547	2.239	0.4278	1.823
Ik	28.7897	624.2331	4.4396	6.27E-10	29.8012	1673.623	14.2043	2.90E-13	0.0071	27.4967	0.0441	0.0085	29.2614	0.0175	0.2534	0.0897	-1.3311	0.00E+00	2.88E-25	0.00E+00	2.14E-05	0.1945	2.9852	0.2469	2.4638
Hnrnpu	28.1677	719.4819	22.9984	0.00E+00	29.4612	1387.1511	42.361	0.00E+00	0.0319	27.0867	0.0377	0.0305	28.8304	0.0209	-0.0658	0.09	-0.8549	2.36E-18	0.00E+00	0.00E+00	2.31E-05	0.8646	1.2332	0.8785	1.1215
Nop56	28.217	1274.5392	10.0981	3.34E-18	29.7469	2421.7968	22.3635	2.30E-16	0.0079	27.5959	0.0217	0.0092	29.3725	0.0122	0.2218	0.09	-0.8376	0.00E+00	0.00E+00	0.00E+00	1.38E-05	0.2188	2.8649	0.2716	2.3243
Carkd	27.2245	521.6997	4.0188	2.62E-14	27.7533	3554.2796	27.5298	7.33E-13	0.0077	25.8601	0.0497	0.0077	27.5299	0.0078	0.0081	0.0903	-2.678	2.88E-02	0.00E+00	0.00E+00	1.70E-05	0.1991	3.0453	0.214	2.6687
Txndc5	27.6727	1775.62	14.0257	1.47E-21	29.6896	1303.5058	10.2219	5.42E-17	0.0079	27.2405	0.0154	0.0078	29.0034	0.0224	-0.013	0.0905	0.5401	4.88E-06	0.00E+00	0.00E+00	6.84E-06	0.2148	3.0953	0.2259	2.8201
Fam98c	27.1984	357.3757	3.9842	3.10E-26	27.4662	1317.1053	15.9692	2.21E-20	0.0111	25.2514	0.0708	0.0121	26.8865	0.0205	0.1192	0.0905	-1.7892	0.00E+00	2.70E-23	0.00E+00	3.06E-05	0.2801	2.521	0.3241	2.1241
Edf1	24.828	993.8705	30.0914	0.00E+00	26.3078	1289.5808	41.6947	0.00E+00	0.0302	24.1992	0.0244	0.0323	25.7707	0.0201	0.0958	0.0908	-0.2847	0.00E+00	0.00E+00	0.00E+00	9.17E-10	0.7266	1.4228	0.8314	1.187
Gnai3	29.3669	1133.5234	18.0931	0.00E+00	31.2348	1333.8639	23.9387	0.00E+00	0.016	28.6213	0.0253	0.018	30.4868	0.0228	0.173	0.0911	-0.1476	0.00E+00	0.00E+00	0.00E+00	1.15E-08	0.4574	1.8686	0.5417	1.5327
Txnip	27.2591	1297.1258	11.4374	2.75E-19	29.1101	1255.0502	14.1417	3.30E-22	0.0088	26.681	0.0207	0.0113	28.4323	0.0227	0.3581	0.0917	0.1307	0.00E+00	0.00E+00	0.00E+00	5.53E-07	0.2344	2.8556	0.3207	2.2086
Metap2	25.9826	897.4758	25.6442	0.00E+00	27.9233	736.2832	20.6934	0.00E+00	0.0285	25.2282	0.0285	0.0281	26.8918	0.0365	-0.0193	0.0921	0.3572	6.78E-21	0.00E+00	0.00E+00	9.99E-05	0.7199	1.4019	0.7559	1.2608
Ldha	33.0497	938.7068	41.7828	0.00E+00	34.6202	2002.5679	97.0753	0.00E+00	0.0447	31.9014	0.0339	0.0486	34.0086	0.017	0.1188	0.0923	-0.9996	0.00E+00	1.65E-25	0.00E+00	9.74E-15	1.4189	0.8807	1.6452	0.6992
Ndufv1	27.8893	792.8996	8.8418	2.49E-22	29.0328	2755.2757	30.1644	3.81E-15	0.0112	26.9346	0.034	0.0109	28.7164	0.0104	-0.0285	0.0924	-1.702	1.50E-07	0.00E+00	0.00E+00	7.77E-05	0.2999	2.3542	0.3152	2.1052
Tmem147	25.9685	948.0338	19.7263	0.00E+00	28.3213	556.7701	13.0589	0.00E+00	0.0208	25.2579	0.0267	0.0234	26.9305	0.0486	0.1718	0.0925	0.8648	0.00E+00	0.00E+00	0.00E+00	1.20E-09	0.523	1.7753	0.6291	1.447
Dhrs7	28.4162	578.9437	15.5204	0.00E+00	29.5854	1233.0407	40.9989	0.00E+00	0.0269	27.0743	0.0467	0.0332	28.8699	0.0235	0.3024	0.0926	-0.9937	0.00E+00	0.00E+00	0.00E+00	1.56E-19	0.7255	1.485	0.9541	1.1685
Ptpra	29.9603	1318.4344	8.7396	2.91E-13	31.7436	1929.4777	16.8331	1.15E-15	0.0066	29.2807	0.0223	0.0087	31.2231	0.0162	0.3978	0.0927	-0.4601	0.00E+00	0.00E+00	0.00E+00	7.77E-07	0.1937	3.0395	0.2733	2.3227
Kmt2e	26.8565	1458.024	9.3738	2.52E-15	28.7143	1360.9045	13.0925	1.64E-18	0.0064	26.3568	0.0181	0.0096	28.1073	0.0208	0.5753	0.0928	0.2029	0.00E+00	0.00E+00	0.00E+00	9.73E-08	0.1697	3.3235	0.2698	2.3996
Ctsa	28.6322	1478.3423	26.0104	0.00E+00	30.7019	1264.2816	23.2799	0.00E+00	0.0176	28.0752	0.019	0.0184	29.9442	0.0238	0.0643	0.093	0.3202	6.04E-15	0.00E+00	0.00E+00	1.12E-04	0.4944	1.8681	0.5468	1.6461
Mar-02	25.6871	565.1195	5.4842	2.93E-17	27.0159	876.6858	10.0721	9.38E-22	0.0097	24.5598	0.0436	0.0115	26.1987	0.0299	0.2448	0.0932	-0.5455	0.00E+00	0.00E+00	0.00E+00	1.50E-05	0.2376	2.753	0.3008	2.2573
Wasf2	26.8622	2046.2845	14.3596	2.52E-12	28.6428	2357.11	23.7919	6.54E-22	0.007	26.4993	0.013	0.0101	28.2693	0.0121	0.5229	0.0933	-0.1104	0.00E+00	1.99E-14	1.45E-21	3.73E-07	0.1861	3.1751	0.283	2.3762
Tm2d2	27.3412	518.613	6.5339	0.00E+00	28.8972	679.4543	8.4844	1.30E-24	0.0126	25.9693	0.0501	0.0125	27.7047	0.0408	-0.0131	0.0933	-0.2943	1.28E-08	0.00E+00	0.00E+00	1.02E-04	0.3273	2.3424	0.345	2.0878
Dcun1d1	28.9629	347.6184	5.1131	0.00E+00	29.4342	941.3446	16.2199	0.00E+00	0.0147	26.7193	0.0769	0.0173	28.5154	0.0303	0.2304	0.0939	-1.3451	0.00E+00	0.00E+00	0.00E+00	1.17E-08	0.3915	2.1223	0.4877	1.7
Apobec3	28.5349	2613.015	20.6032	1.56E-19	30.8912	1231.4682	9.1897	1.61E-14	0.0079	28.2149	0.0109	0.0075	30.115	0.0244	-0.0755	0.094	1.1677	0.00E+00	0.00E+00	0.00E+00	8.21E-06	0.2235	2.8705	0.2247	2.6477
2610001J05Rik	29.2816	1332.111	18.7821	0.00E+00	31.5678	1000.5021	18.0804	0.00E+00	0.0141	28.6333	0.0216	0.018	30.5741	0.0307	0.358	0.0946	0.5079	0.00E+00	0.00E+00	0.00E+00	3.51E-13	0.4017	2.0195	0.5499	1.5582
Ralb	29.9865	585.9999	3.885	4.49E-13	30.7955	2730.4222	31.3496	1.54E-21	0.0066	28.4923	0.0489	0.0115	30.4411	0.0112	0.7975	0.0954	-2.1323	0.00E+00	0.00E+00	0.00E+00	1.68E-15	0.1874	3.0744	0.3504	2.0272
Gusb	29.0402	635.2616	10.447	0.00E+00	30.0041	2516.1294	46.5559	0.00E+00	0.0164	27.7374	0.0438	0.0185	29.6386	0.0118	0.1721	0.0956	-1.8935	0.00E+00	0.00E+00	0.00E+00	5.94E-09	0.453	1.9032	0.5486	1.5422
Rpp21	25.4733	944.8174	14.2074	0.00E+00	26.9915	1452.9591	22.9662	0.00E+00	0.0151	24.7826	0.0262	0.0158	26.4866	0.0185	0.0671	0.0959	-0.5068	0.00E+00	0.00E+00	0.00E+00	1.69E-05	0.3711	2.1302	0.4183	1.8161
Zmat2	28.5824	581.9683	5.1714	1.39E-18	29.5468	2039.3553	18.3319	3.56E-17	0.0089	27.2312	0.0468	0.009	29.1085	0.0143	0.0155	0.0962	-1.7118	1.40E-03	0.00E+00	0.00E+00	4.65E-05	0.2418	2.6961	0.2611	2.4039
Rhog	28.348	1340.9815	17.2566	0.00E+00	30.5679	1015.7913	17.7431	0.00E+00	0.0129	27.7441	0.0207	0.0175	29.6632	0.0292	0.4436	0.0965	0.4935	0.00E+00	0.00E+00	0.00E+00	1.12E-14	0.3551	2.2132	0.5182	1.6566
Ebp	28.0915	2072.0774	21.0287	2.73E-16	30.8401	759.4163	9.9441	5.38E-25	0.0101	27.7001	0.0135	0.0131	29.6162	0.0391	0.3703	0.0965	1.5356	0.00E+00	0.00E+00	0.00E+00	2.73E-09	0.2802	2.5128	0.3874	1.9204
Cops5	26.7853	430.3093	5.3682	4.21E-27	28.1729	623.9801	7.5707	1.24E-16	0.0125	25.1916	0.0585	0.0121	26.9498	0.0432	-0.0459	0.0973	-0.4356	3.87E-15	0.00E+00	0.00E+00	9.69E-05	0.3127	2.3377	0.3266	2.0722
Tob1	28.2924	545.7873	4.1506	4.41E-15	30.2234	618.5871	5.3327	6.82E-23	0.0076	26.8872	0.0492	0.0086	28.7746	0.0468	0.1751	0.0979	-0.073	0.00E+00	0.00E+00	0.00E+00	2.55E-05	0.2043	3.0518	0.2459	2.6158
Slc50a1	29.0317	623.205	5.7882	1.12E-24	30.2433	1605.9976	14.7737	1.74E-16	0.0093	27.7177	0.0446	0.0092	29.6743	0.0185	-0.0106	0.0984	-1.2716	1.34E-07	0.00E+00	0.00E+00	4.29E-05	0.2566	2.6784	0.273	2.3667
Commd8	27.735	2088.445	23.6271	1.62E-22	30.263	924.4353	10.4535	2.19E-21	0.0113	27.3545	0.0133	0.0113	29.2915	0.0317	0.0058	0.0987	1.2516	4.77E-02	0.00E+00	0.00E+00	8.13E-05	0.3086	2.4051	0.3313	2.1196
Rps3	44.348	2301.3678	156.4846	0.00E+00	47.826	1812.9554	123.0921	0.00E+00	0.0686	43.4721	0.0188	0.0679	46.5577	0.0257	-0.0131	0.0989	0.4491	4.80E-10	1.24E-17	0.00E+00	3.52E-19	2.9402	0.3573	3.1418	0.2892
Cap1	26.9254	484.4906	5.656	5.66E-22	28.2874	818.6943	13.836	0.00E+00	0.0117	25.4887	0.0528	0.0169	27.3258	0.0336	0.5335	0.1004	-0.6511	0.00E+00	0.00E+00	0.00E+00	5.80E-16	0.2964	2.4064	0.4613	1.7341
Cox7b	27.3057	1202.3073	25.5115	0.00E+00	29.0715	1866.8208	42.174	0.00E+00	0.0212	26.6815	0.0224	0.0226	28.6073	0.0153	0.0932	0.1005	-0.5443	4.17E-26	0.00E+00	0.00E+00	3.85E-07	0.5656	1.6461	0.643	1.4024
Ndufv3	27.5262	2215.7066	57.9405	0.00E+00	30.096	946.0156	27.0058	0.00E+00	0.0261	27.1766	0.0123	0.0285	29.1452	0.0309	0.1261	0.1009	1.3301	0.00E+00	0.00E+00	0.00E+00	5.07E-11	0.7094	1.4271	0.8278	1.1756
Tuba1c	28.1535	1911.8427	23.1897	8.85E-27	30.0993	2651.2532	37.9324	0.00E+00	0.0121	27.7323	0.0146	0.0143	29.7422	0.0113	0.2365	0.1009	-0.3701	0.00E+00	0.00E+00	0.00E+00	2.73E-06	0.3372	2.2088	0.4254	1.828
Vimp	29.2862	1234.1887	12.8645	8.25E-25	31.3437	1429.9017	16.324	3.88E-24	0.0104	28.5799	0.0232	0.0115	30.6523	0.0214	0.14	0.101	-0.1184	1.97E-26	1.52E-24	0.00E+00	2.88E-05	0.2952	2.4469	0.3485	2.0619
Mpc2	22.9007	1153.394	39.4885	0.00E+00	25.6339	401.8227	13.5199	0.00E+00	0.0342	22.4461	0.0196	0.0336	24.0765	0.0601	-0.0242	0.1012	1.6153	5.91E-27	0.00E+00	0.00E+00	3.69E-05	0.7688	1.4098	0.8075	1.2599
Hsp90b1	27.5275	314.3427	7.147	0.00E+00	27.75	1274.0562	35.6653	0.00E+00	0.0227	25.2927	0.0805	0.0279	27.1358	0.0214	0.2977	0.1015	-1.9141	0.00E+00	0.00E+00	0.00E+00	3.40E-18	0.5732	1.6783	0.7539	1.2914
Hspa2	26.6212	712.9173	9.703	0.00E+00	28.0818	1346.8122	21.1508	0.00E+00	0.0136	25.624	0.0361	0.0157	27.4998	0.0204	0.2087	0.1019	-0.8208	0.00E+00	0.00E+00	0.00E+00	4.57E-06	0.3434	2.3586	0.4321	1.9662
Nudt16l1	26.6449	538.8075	4.3653	9.80E-10	27.8305	1311.1871	11.3867	1.63E-11	0.0081	25.3789	0.0471	0.0087	27.2378	0.0208	0.0966	0.102	-1.1798	0.00E+00	0.00E+00	0.00E+00	3.23E-05	0.2054	2.9442	0.2358	2.5103
Snx20	29.0103	1806.1963	10.6428	2.16E-11	31.1377	1960.5734	16.4421	3.73E-16	0.0059	28.5375	0.0158	0.0084	30.6315	0.0156	0.5064	0.1022	-0.0143	0.00E+00	0.00E+00	0.00E+00	1.53E-06	0.1684	3.3334	0.2565	2.5076
Gmfg	37.2107	2654.0066	159.687	0.00E+00	39.9428	2811.9199	170.4507	0.00E+00	0.0602	36.6694	0.0138	0.0611	39.3622	0.014	0.021	0.1022	0.0155	7.89E-14	4.02E-26	3.23E-26	8.27E-11	2.2024	0.5499	2.3877	0.4123
Chst13	26.9841	592.2946	7.7816	0.00E+00	28.7287	776.8076	11.1686	0.00E+00	0.0131	25.7963	0.0436	0.0144	27.6927	0.0357	0.1323	0.1023	-0.2892	0.00E+00	0.00E+00	0.00E+00	6.89E-06	0.3381	2.2815	0.3988	1.8959
Slc35c2	26.4091	722.9977	6.9871	1.13E-21	28.0777	1056.6413	12.4877	2.05E-20	0.0096	25.4531	0.0355	0.0119	27.3288	0.0258	0.306	0.1026	-0.46	0.00E+00	0.00E+00	0.00E+00	1.67E-06	0.2449	2.6727	0.3239	2.123
Gabarapl2	27.5433	691.8284	11.0288	0.00E+00	29.1014	1299.5988	21.869	0.00E+00	0.016	26.4704	0.0383	0.0168	28.4249	0.022	0.0733	0.1028	-0.8013	5.72E-24	3.91E-20	0.00E+00	4.45E-05	0.4207	2.0025	0.4715	1.7433
Cbfb	27.6919	287.1297	5.2964	0.00E+00	28.0604	829.6153	14.4602	0.00E+00	0.0185	25.2195	0.0879	0.0174	27.1269	0.0327	-0.0818	0.1052	-1.4249	0.00E+00	0.00E+00	0.00E+00	2.27E-04	0.4616	1.8462	0.4724	1.6856
Prtn3	31.6041	1361.663	107.0353	0.00E+00	34.096	1282.4945	98.0674	0.00E+00	0.0787	30.8639	0.0227	0.0765	33.1985	0.0259	-0.041	0.1052	0.1912	2.13E-13	0.00E+00	0.00E+00	8.23E-05	2.418	0.6279	2.5387	0.6004
Cyp4f18	24.8683	2016.1259	24.6539	0.00E+00	27.6248	614.4003	10.902	0.00E+00	0.0122	24.5574	0.0122	0.0178	26.4233	0.043	0.54	0.1057	1.8142	0.00E+00	0.00E+00	0.00E+00	4.70E-09	0.3007	2.6697	0.4683	2.0419
Plscr3	29.2838	420.1477	2.7576	3.57E-10	30.8303	665.7618	4.5132	9.98E-10	0.0066	27.3487	0.0653	0.0068	29.4473	0.0442	0.0531	0.1067	-0.5635	2.07E-09	0.00E+00	0.00E+00	1.79E-05	0.1789	3.1463	0.1991	2.6747
Nudt4	26.1965	1203.657	11.6868	7.71E-22	28.551	835.0543	8.8379	2.55E-18	0.0097	25.6288	0.0213	0.0106	27.596	0.033	0.1291	0.1067	0.6315	0.00E+00	0.00E+00	0.00E+00	5.10E-05	0.2488	2.6607	0.292	2.2749
Mlec	29.3774	2457.1953	15.0418	9.90E-08	32.1256	1160.4817	8.2399	4.13E-10	0.0061	29.0064	0.0119	0.0071	31.2398	0.0269	0.2241	0.107	1.177	0.00E+00	0.00E+00	0.00E+00	2.10E-05	0.1764	3.1179	0.2217	2.5554
2410015M20Rik	27.7209	222.3266	5.9434	0.00E+00	28.9618	322.417	9.227	0.00E+00	0.0268	24.6363	0.1109	0.0286	26.5485	0.0824	0.0941	0.1078	-0.4283	0.00E+00	0.00E+00	0.00E+00	1.42E-08	0.6588	1.5036	0.7561	1.2661
Atad1	28.2856	1134.8896	7.5827	1.34E-09	30.5889	1074.5491	6.9665	2.64E-07	0.0067	27.582	0.0243	0.0065	29.724	0.0277	-0.0405	0.1079	0.1852	1.82E-11	0.00E+00	0.00E+00	9.27E-06	0.1838	3.0891	0.192	2.7493
Vav1	29.1285	776.5949	4.9077	6.07E-10	30.9267	1395.5168	11.4408	1.16E-13	0.0063	28.0541	0.0361	0.0082	30.2338	0.0216	0.3775	0.108	-0.7379	0.00E+00	0.00E+00	0.00E+00	5.20E-06	0.1763	3.1778	0.246	2.4737
Prdx6	29.8848	1875.9547	84.9024	0.00E+00	32.3075	1680.4813	75.9019	0.00E+00	0.0453	29.398	0.0157	0.0452	31.6842	0.0189	-0.0022	0.108	0.2664	5.21E-05	0.00E+00	0.00E+00	1.63E-08	1.3287	0.9188	1.4292	0.7746
C1galt1c1	27.9419	886.1993	6.3062	2.52E-13	29.6501	1832.2227	18.7004	2.27E-26	0.0071	27.0557	0.0306	0.0102	29.1636	0.016	0.5204	0.1082	-0.9386	0.00E+00	0.00E+00	0.00E+00	5.39E-07	0.1913	3.3023	0.298	2.4475
Bbip1	27.3197	857.4189	8.2657	1.31E-19	29.2582	1187.7262	10.6942	2.45E-18	0.0096	26.4639	0.0309	0.009	28.5306	0.0241	-0.1007	0.1085	-0.3589	0.00E+00	0.00E+00	0.00E+00	1.32E-05	0.2545	2.702	0.2554	2.5125
Vsir	27.1403	1030.2705	18.4222	0.00E+00	29.5225	838.4341	20.9441	0.00E+00	0.0179	26.4309	0.0258	0.025	28.4966	0.034	0.4872	0.1086	0.3986	0.00E+00	0.00E+00	0.00E+00	8.55E-25	0.4713	1.8765	0.7068	1.3692
Tyrobp	47.1847	1760.671	118.2501	0.00E+00	50.5258	2665.9427	186.0454	0.00E+00	0.0674	45.923	0.0261	0.0705	49.5368	0.0185	0.0655	0.1093	-0.4924	2.09E-10	1.60E-26	0.00E+00	0.00E+00	3.0828	0.3133	3.4429	0.2014
Ndufa11	27.2948	508.855	14.2333	0.00E+00	28.7336	1014.1678	30.2925	0.00E+00	0.028	25.8941	0.051	0.0299	27.9334	0.0276	0.0946	0.1094	-0.8874	0.00E+00	0.00E+00	0.00E+00	2.49E-10	0.724	1.4045	0.8339	1.1657
Tmem128	27.4467	3069.286	25.1511	2.81E-16	30.0016	1346.4961	12.3196	8.53E-16	0.0082	27.1921	0.0089	0.0092	29.3347	0.0218	0.1651	0.1094	1.2892	0.00E+00	0.00E+00	0.00E+00	1.25E-05	0.2223	2.8902	0.2692	2.3343
Snapc5	26.6183	824.929	12.3923	0.00E+00	28.2615	1761.2774	35.5155	0.00E+00	0.015	25.7611	0.0314	0.0202	27.7937	0.0158	0.4279	0.1096	-0.9904	0.00E+00	0.00E+00	0.00E+00	2.86E-18	0.3846	2.1278	0.5574	1.556
Tcf25	29.4146	844.5852	5.5569	6.41E-13	30.9273	3674.4179	36.2562	3.03E-17	0.0066	28.4061	0.0336	0.0098	30.6487	0.0084	0.5749	0.1096	-2.0027	0.00E+00	0.00E+00	0.00E+00	6.40E-10	0.1863	3.1016	0.3028	2.1771
Uqcc2	30.2395	384.5879	5.2886	0.00E+00	30.7285	1951.1103	30.555	0.00E+00	0.0138	28.0095	0.0727	0.0156	30.225	0.0156	0.1789	0.1098	-2.2212	0.00E+00	0.00E+00	0.00E+00	1.68E-07	0.3832	2.0451	0.4707	1.6778
Ube2v2	28.7232	1023.1788	7.4991	4.28E-11	31.6489	633.7997	4.6737	1.37E-11	0.0073	27.9216	0.0273	0.0074	30.1318	0.0476	0.0059	0.1099	0.8027	1.21E-01	0.00E+00	0.00E+00	2.54E-05	0.2044	2.9202	0.2212	2.5662
S100a10	27.6178	274.5963	3.6624	0.00E+00	28.4017	575.4092	8.4702	0.00E+00	0.0133	25.0457	0.092	0.0147	27.0338	0.0476	0.1411	0.1102	-0.9495	0.00E+00	0.00E+00	0.00E+00	7.25E-05	0.3318	2.5816	0.3971	2.2443
Unc50	28.4134	282.3768	3.0299	6.48E-24	28.3332	1676.4124	19.8452	9.47E-21	0.0108	25.79	0.0912	0.0118	27.8446	0.0167	0.1355	0.1106	-2.4526	0.00E+00	0.00E+00	0.00E+00	1.46E-05	0.2744	2.5722	0.3279	2.1166
Rbmxl1	26.6718	3387.5279	34.0927	5.66E-17	28.9874	2110.9723	21.7818	2.78E-17	0.0101	26.4561	0.0078	0.0103	28.5766	0.0136	0.0348	0.1112	0.7929	2.66E-14	0.00E+00	0.00E+00	7.53E-05	0.2683	2.5097	0.2942	2.1861
Fam174a	28.3745	428.0568	3.6339	6.53E-16	29.3376	1431.3514	19.1805	2.47E-26	0.0085	26.5916	0.0621	0.0134	28.7297	0.0201	0.6592	0.1116	-1.63	0.00E+00	0.00E+00	0.00E+00	5.96E-14	0.2248	2.8902	0.3841	1.9959
Crlf3	27.6861	597.4226	5.189	4.59E-15	29.0877	1669.191	19.4582	1.98E-20	0.0087	26.4548	0.0443	0.0117	28.5823	0.0171	0.4242	0.1116	-1.3707	0.00E+00	0.00E+00	0.00E+00	2.64E-08	0.2298	2.781	0.3334	2.1065
Smim14	30.7691	1650.638	103.4819	0.00E+00	33.3686	1488.9661	96.1469	0.00E+00	0.0632	30.1788	0.0182	0.0647	32.6208	0.0219	0.0337	0.1123	0.2667	0.00E+00	1.41E-18	0.00E+00	1.63E-13	1.8683	0.6555	2.1084	0.5152
Polr2f	26.3064	1622.4495	19.6048	3.98E-24	28.8384	966.9057	13.2385	2.31E-26	0.0121	25.8815	0.016	0.0137	27.9807	0.0289	0.1827	0.1125	0.8552	0.00E+00	0.00E+00	0.00E+00	4.21E-06	0.3138	2.3243	0.3808	1.9148
Uap1l1	28.3678	629.2497	4.5503	1.68E-13	29.6156	3042.7058	24.1938	4.43E-10	0.0072	27.1218	0.0431	0.008	29.3231	0.0097	0.1362	0.1126	-2.1572	0.00E+00	0.00E+00	0.00E+00	2.53E-05	0.195	3.0303	0.2345	2.5377
2310039H08Rik	27.4983	621.8456	5.4573	4.40E-15	29.4845	820.5944	6.8541	7.69E-12	0.0088	26.3155	0.0425	0.0084	28.4515	0.0347	-0.0688	0.1126	-0.2935	2.37E-26	0.00E+00	0.00E+00	2.15E-05	0.2304	2.7989	0.2373	2.5258
Nsun2	30.8847	1273.4092	8.8492	6.88E-11	33.1818	1894.4972	12.9911	4.38E-10	0.007	30.1376	0.0237	0.0069	32.5903	0.0172	-0.0175	0.1129	-0.4606	5.89E-02	0.00E+00	0.00E+00	2.83E-05	0.2082	2.873	0.2233	2.5173
Pop7	27.2773	809.4018	5.6195	8.74E-10	29.1218	1423.7092	11.4245	8.26E-13	0.0069	26.3737	0.0327	0.008	28.5251	0.02	0.2108	0.1131	-0.7064	0.00E+00	0.00E+00	0.00E+00	1.74E-05	0.1823	3.1726	0.2285	2.574
Sec61g	28.7466	708.3836	25.7196	0.00E+00	30.3936	1744.7995	66.9293	0.00E+00	0.0362	27.6081	0.0392	0.0383	29.865	0.0172	0.0803	0.1134	-1.187	0.00E+00	0.00E+00	0.00E+00	9.39E-12	0.9996	1.1142	1.1466	0.9125
Eif4g2	29.9874	1451.8898	36.9771	0.00E+00	32.1307	2927.5001	80.2871	0.00E+00	0.0257	29.3586	0.0202	0.0274	31.759	0.0109	0.0935	0.1134	-0.8906	0.00E+00	9.55E-22	0.00E+00	1.35E-11	0.7447	1.3709	0.8672	1.1234
Gm2000	30.08	2424.1491	81.1573	0.00E+00	32.6133	2221.339	72.5226	0.00E+00	0.0334	29.6889	0.0123	0.0326	32.1168	0.0145	-0.0343	0.1134	0.2347	8.60E-09	0.00E+00	0.00E+00	9.15E-06	0.9887	1.1113	1.0435	0.9837
Vps26a	28.5978	171.005	1.6685	6.13E-17	26.999	1430.5331	16.8398	1.22E-21	0.0098	24.4823	0.1431	0.0118	26.4846	0.0186	0.2634	0.1134	-2.947	0.00E+00	0.00E+00	0.00E+00	7.02E-06	0.2384	2.6861	0.3102	2.1897
Cklf	28.5804	426.3865	2.8131	1.56E-10	29.4298	1905.3334	13.6681	1.41E-11	0.0066	26.7648	0.0627	0.0072	28.9705	0.0152	0.1143	0.1142	-2.0415	0.00E+00	0.00E+00	0.00E+00	1.57E-05	0.176	3.2221	0.2072	2.7694
Sgpp1	27.8473	1495.6267	11.3604	8.20E-13	29.9801	2270.2122	20.4344	3.19E-13	0.0076	27.3167	0.0184	0.009	29.5755	0.013	0.2488	0.1146	-0.4927	0.00E+00	0.00E+00	0.00E+00	6.88E-06	0.2064	2.8959	0.266	2.3118
Fdps	28.7124	1053.0975	27.2068	0.00E+00	30.8195	1714.5817	42.673	0.00E+00	0.0259	27.9392	0.0265	0.0249	30.2508	0.0177	-0.0577	0.1147	-0.5849	9.65E-11	0.00E+00	0.00E+00	2.94E-04	0.7208	1.4113	0.7508	1.2879
Chtop	26.192	682.3839	6.2014	5.43E-14	27.8722	1388.005	12.2745	1.31E-09	0.0091	25.2169	0.0371	0.0088	27.3039	0.0197	-0.0404	0.1147	-0.9116	2.08E-27	0.00E+00	0.00E+00	3.27E-05	0.2282	2.762	0.2404	2.45
Rps3a1	46.2774	3766.8991	239.7758	0.00E+00	50.3038	3081.6921	189.0803	0.00E+00	0.0644	45.668	0.0121	0.0617	49.4533	0.016	-0.0614	0.1149	0.4078	3.13E-10	3.77E-21	0.00E+00	3.13E-08	2.8891	0.3874	3.0197	0.3437
Clec2i	27.2956	1767.4851	13.6049	3.64E-17	29.9907	970.3337	9.5513	1.01E-17	0.0077	26.8563	0.0153	0.0098	29.0832	0.03	0.36	0.1149	0.9735	0.00E+00	0.00E+00	0.00E+00	3.52E-06	0.2044	3.1709	0.2861	2.4636
Smc1a	28.0751	2459.5522	11.2424	1.25E-04	30.9598	1046.8809	9.7187	3.77E-15	0.0046	27.7496	0.0113	0.0093	30.055	0.0287	1.0251	0.1151	1.3444	0.00E+00	0.00E+00	0.00E+00	6.66E-14	0.1269	3.71	0.2792	2.2796
Efhd2	29.4038	912.4663	17.7587	0.00E+00	31.7989	1065.4377	26.1745	0.00E+00	0.0195	28.4682	0.0312	0.0246	30.8613	0.0289	0.3367	0.1164	-0.107	0.00E+00	0.00E+00	0.00E+00	1.15E-23	0.5524	1.6766	0.7587	1.253
Ier3	29.4322	3968.1227	38.8461	2.24E-23	32.5768	1164.3006	15.0599	0.00E+00	0.0098	29.204	0.0074	0.0129	31.6721	0.0272	0.4053	0.117	1.8784	0.00E+00	0.00E+00	0.00E+00	1.89E-09	0.2861	2.57	0.4094	1.9503
Cnn2	27.7356	785.1379	24.2522	0.00E+00	29.7842	1177.9253	44.6072	0.00E+00	0.0309	26.7579	0.0342	0.038	29.0341	0.0246	0.2983	0.1178	-0.4714	0.00E+00	0.00E+00	0.00E+00	0.00E+00	0.8191	1.3212	1.1009	0.9687
Pi16	28.0186	2273.216	19.1873	7.95E-21	30.5138	1945.4658	21.3353	2.01E-23	0.0084	27.6672	0.0122	0.0109	30.0209	0.0155	0.3766	0.1178	0.3413	0.00E+00	0.00E+00	0.00E+00	4.86E-07	0.2339	2.7481	0.3272	2.1356
Snx2	26.551	958.3327	16.6142	0.00E+00	29.0492	807.1399	13.7912	0.00E+00	0.0173	25.8178	0.0271	0.0171	28.0194	0.0349	-0.0206	0.1181	0.3647	1.41E-04	0.00E+00	0.00E+00	1.43E-05	0.4465	1.9355	0.4786	1.6804
Ssbp1	27.2146	769.8568	9.1891	1.67E-26	28.831	2691.9284	32.6469	1.05E-20	0.0119	26.2586	0.0342	0.0122	28.5073	0.0106	0.0279	0.1185	-1.6926	3.79E-05	0.00E+00	0.00E+00	3.42E-05	0.3111	2.3722	0.3457	2.0105
Rplp1	32.5829	944.331	50.9899	0.00E+00	35.2492	1134.6829	66.7926	0.00E+00	0.0542	31.4661	0.0333	0.0589	34.1673	0.0301	0.1207	0.1188	-0.1441	0.00E+00	0.00E+00	0.00E+00	1.49E-26	1.6897	0.7588	2.0074	0.5981
Ndufb11	27.7392	828.5651	31.2009	0.00E+00	29.6233	1828.0065	65.2732	0.00E+00	0.0377	26.8352	0.0324	0.0357	29.1411	0.016	-0.0787	0.1189	-1.0164	0.00E+00	0.00E+00	0.00E+00	3.04E-07	1.0112	1.1319	1.0428	0.9974
Xbp1	27.1723	489.7102	9.1738	0.00E+00	28.6218	1179.7193	26.1705	0.00E+00	0.0187	25.7236	0.0525	0.0222	27.9357	0.0237	0.2438	0.119	-1.1494	0.00E+00	0.00E+00	0.00E+00	5.06E-12	0.4807	1.8434	0.6205	1.4678
Ttc5	26.0506	460.8792	3.5036	7.53E-10	28.8271	376.4792	3.3152	4.12E-13	0.0076	24.637	0.0536	0.0088	26.7571	0.0711	0.2174	0.1191	0.4061	0.00E+00	0.00E+00	0.00E+00	1.14E-05	0.1863	3.1134	0.2349	2.4801
Rpl5	29.9471	1270.2753	50.1449	0.00E+00	32.2068	2382.6002	97.5582	0.00E+00	0.0395	29.2395	0.023	0.041	31.7589	0.0133	0.0521	0.1192	-0.7869	4.97E-20	0.00E+00	0.00E+00	2.14E-09	1.1526	1.0565	1.3005	0.884
Trappc4	25.4872	310.0134	6.1132	0.00E+00	26.5239	719.8786	15.5021	0.00E+00	0.0197	23.5349	0.076	0.0215	25.57	0.0358	0.1271	0.1197	-1.0889	0.00E+00	0.00E+00	0.00E+00	2.65E-07	0.4632	1.8662	0.55	1.5613
Ndufa9	27.5976	1455.3347	18.1629	0.00E+00	30.7045	707.123	9.464	2.37E-27	0.0125	27.0637	0.0186	0.0135	29.4089	0.0415	0.1112	0.1199	1.1563	0.00E+00	0.00E+00	0.00E+00	9.33E-06	0.3368	2.238	0.3933	1.8677
Skp1a	26.9164	499.0404	8.2983	0.00E+00	30.4673	313.5026	5.5415	0.00E+00	0.0166	25.5295	0.0512	0.0177	27.7427	0.0884	0.0903	0.1199	0.7874	0.00E+00	0.00E+00	0.00E+00	1.89E-06	0.4247	1.9583	0.4887	1.64
Arhgdia	25.3968	426.6984	12.6507	0.00E+00	27.0083	746.1288	25.1051	0.00E+00	0.0296	23.9615	0.0564	0.0336	26.0418	0.0351	0.1787	0.1201	-0.6846	0.00E+00	0.00E+00	0.00E+00	1.16E-16	0.7101	1.4349	0.8699	1.1339
Faap20	28.8672	914.4316	8.1417	1.63E-19	30.8197	2266.4461	20.4126	1.71E-18	0.0089	27.9576	0.0306	0.009	30.3862	0.0134	0.0173	0.1202	-1.1908	7.71E-03	0.00E+00	0.00E+00	4.85E-05	0.2469	2.7114	0.2734	2.3474
Pfdn5	32.8515	1382.4858	64.8253	0.00E+00	35.2625	3241.2191	141.8244	0.00E+00	0.047	32.0755	0.0232	0.0439	34.8677	0.0108	-0.0992	0.1204	-1.1073	0.00E+00	0.00E+00	0.00E+00	6.10E-10	1.5022	0.8202	1.5328	0.7056
Mplkip	29.0496	1271.0157	10.3103	1.10E-15	31.5895	1369.9488	13.1161	2.77E-20	0.0081	28.3815	0.0224	0.0096	30.8572	0.0226	0.2407	0.1207	0.0118	0.00E+00	0.00E+00	5.11E-06	9.13E-06	0.2291	2.7955	0.294	2.2549
Gm9493	32.8693	555.5784	30.5548	0.00E+00	35.0282	913.1762	46.5188	0.00E+00	0.0553	31.0082	0.0557	0.051	33.7142	0.0369	-0.1156	0.1207	-0.5945	0.00E+00	0.00E+00	0.00E+00	3.40E-03	1.7011	0.7101	1.7156	0.6552
Yipf4	24.0663	951.4202	16.7785	0.00E+00	26.6579	607.4519	11.1774	0.00E+00	0.0177	23.4687	0.0249	0.0184	25.5188	0.0422	0.0575	0.1208	0.7624	0.00E+00	0.00E+00	0.00E+00	3.01E-06	0.4151	2.0045	0.4689	1.6894
Arhgap9	27.8465	2092.6245	31.5045	0.00E+00	31.0024	832.497	14.058	0.00E+00	0.0151	27.4671	0.0131	0.0169	29.8793	0.0359	0.1669	0.1214	1.4507	0.00E+00	0.00E+00	0.00E+00	2.52E-08	0.4145	2.0359	0.5048	1.652
Rps27	45.0439	2209.6692	129.7508	0.00E+00	48.8329	2870.3803	167.8426	0.00E+00	0.0587	44.1099	0.02	0.0588	47.9897	0.0167	0.0009	0.1216	-0.2594	1.83E-02	0.00E+00	0.00E+00	1.25E-21	2.58	0.4156	2.8097	0.321
Cyb5r3	28.5107	758.8534	6.9726	1.16E-15	30.4684	1648.6799	14.867	3.55E-16	0.0092	27.4684	0.0362	0.009	29.8922	0.0181	-0.0268	0.122	-0.9966	2.45E-17	0.00E+00	0.00E+00	3.94E-05	0.252	2.6913	0.2684	2.3266
Yif1a	29.0069	1370.9207	9.8003	2.36E-14	31.4925	1655.5772	11.9641	3.65E-12	0.0071	28.373	0.0207	0.0072	30.8773	0.0187	0.0161	0.122	-0.1501	1.55E-04	0.00E+00	0.00E+00	1.90E-05	0.2003	3.0106	0.2218	2.6455
Eef2	29.6876	1864.7565	69.5003	0.00E+00	32.3167	2020.3421	90.7788	0.00E+00	0.0372	29.1979	0.0158	0.0449	31.7826	0.0157	0.2742	0.1224	-0.0008	0.00E+00	0.00E+00	1.62E-08	0.00E+00	1.0806	1.0699	1.4219	0.8062
Neat1	27.1962	317.3654	4.3572	0.00E+00	27.8762	1241.2527	19.1096	0.00E+00	0.0138	25.0282	0.0787	0.0154	27.246	0.022	0.1556	0.1225	-1.8382	0.00E+00	0.00E+00	0.00E+00	1.15E-05	0.3421	2.2515	0.4181	1.8945
Rps14	45.6859	1707.0138	118.463	0.00E+00	49.812	1768.8899	120.0295	0.00E+00	0.0696	44.4741	0.0261	0.0683	48.4156	0.0273	-0.0258	0.1225	0.0682	3.60E-18	0.00E+00	0.00E+00	3.49E-17	3.0893	0.3236	3.2766	0.2641
Ddx24	25.4562	298.3566	2.7205	5.38E-12	28.6468	237.1441	2.6369	7.02E-19	0.0091	23.4484	0.0786	0.0111	25.5314	0.1077	0.2855	0.1228	0.454	0.00E+00	0.00E+00	0.00E+00	3.70E-06	0.2125	2.9128	0.2828	2.3
Pfdn4	28.0864	507.2875	4.9437	3.22E-18	29.3001	2688.0791	24.7647	6.62E-17	0.0098	26.6005	0.0524	0.0092	28.9662	0.0108	-0.0809	0.1229	-2.2823	0.00E+00	0.00E+00	0.00E+00	4.11E-05	0.2588	2.6108	0.2663	2.3552
Srsf1	27.0284	1949.8742	17.415	7.21E-17	29.5574	1680.0392	17.3684	2.83E-20	0.0089	26.6443	0.0137	0.0103	29.028	0.0173	0.2123	0.1236	0.3337	0.00E+00	0.00E+00	0.00E+00	1.35E-05	0.2386	2.6599	0.2998	2.1788
Rps26-ps1	28.7631	1101.4508	16.6916	0.00E+00	30.8905	2584.5854	40.4725	0.00E+00	0.0152	28.0052	0.0254	0.0157	30.5129	0.0118	0.0418	0.1237	-1.1037	5.33E-07	0.00E+00	0.00E+00	1.03E-05	0.4223	1.9115	0.48	1.6291
Get4	26.5929	316.6689	2.5101	1.52E-14	27.4779	969.4021	8.5867	3.82E-13	0.0079	24.5055	0.0775	0.0088	26.7011	0.0277	0.1575	0.1238	-1.4845	0.00E+00	0.00E+00	0.00E+00	1.97E-05	0.1931	3.065	0.2356	2.4907
Acadl	27.7586	3731.7421	25.9758	1.31E-15	31.8356	528.69	3.8484	3.68E-12	0.0069	27.5375	0.0075	0.0073	30.0069	0.0568	0.073	0.1239	2.9263	9.52E-26	0.00E+00	0.00E+00	2.18E-05	0.1909	3.0485	0.2174	2.6472
Pold4	25.6654	1101.7154	16.1169	0.00E+00	27.8202	1625.4333	31.9085	0.00E+00	0.0146	25.0776	0.0228	0.0196	27.331	0.0169	0.4219	0.1241	-0.4337	0.00E+00	0.00E+00	0.00E+00	2.08E-16	0.3671	2.2237	0.5357	1.6324
Ccdc125	28.9577	876.7891	4.7971	1.20E-09	31.6761	857.8396	7.9134	4.63E-18	0.0055	28.0139	0.0319	0.0092	30.5326	0.0356	0.7506	0.1242	0.1577	0.00E+00	0.00E+00	0.00E+00	6.00E-11	0.1527	3.5271	0.2814	2.3277
Snap23	29.3017	442.2514	3.5536	1.56E-16	30.4696	1700.5482	17.4359	8.13E-21	0.008	27.4487	0.0621	0.0102	29.921	0.0176	0.3508	0.1244	-1.8181	0.00E+00	0.00E+00	0.00E+00	3.15E-06	0.2192	2.8716	0.3068	2.2863
Prkag1	28.3014	241.7197	4.0963	0.00E+00	29.0105	570.5288	9.9013	0.00E+00	0.0169	25.3048	0.1049	0.0174	27.5933	0.0484	0.0344	0.1249	-1.1158	8.69E-13	0.00E+00	0.00E+00	8.23E-05	0.4271	1.9379	0.4777	1.691
Hp1bp3	28.4496	743.8404	5.6437	5.45E-15	30.6169	1270.1024	16.6167	7.38E-27	0.0076	27.398	0.0369	0.0131	29.889	0.0235	0.7843	0.1255	-0.6471	0.00E+00	0.00E+00	0.00E+00	7.53E-20	0.2081	2.9627	0.3908	1.902
Snrpd2	27.2953	963.4232	24.5807	0.00E+00	29.5027	1590.6379	42.6265	0.00E+00	0.0256	26.5249	0.0275	0.0268	28.942	0.0182	0.0648	0.1258	-0.5933	2.30E-17	0.00E+00	0.00E+00	2.54E-08	0.6732	1.4868	0.7729	1.2473
Ywhab	27.72	323.3034	5.3789	0.00E+00	28.4513	1301.2228	24.6953	0.00E+00	0.0166	25.4992	0.0793	0.019	27.8275	0.0214	0.1906	0.1261	-1.8881	0.00E+00	0.00E+00	0.00E+00	7.37E-09	0.423	1.9756	0.5264	1.5981
Pddc1	28.2908	517.2491	3.6452	2.24E-11	29.9949	1207.5767	9.8072	9.85E-12	0.007	26.797	0.0522	0.0081	29.2481	0.0243	0.2086	0.1263	-1.1013	0.00E+00	0.00E+00	0.00E+00	1.75E-05	0.1875	3.1401	0.2375	2.5445
Fam101b	25.8181	643.982	8.2576	8.43E-27	27.784	1104.9736	17.7589	0.00E+00	0.0128	24.8104	0.0387	0.0161	27.0804	0.0246	0.3261	0.1263	-0.6568	0.00E+00	0.00E+00	0.00E+00	6.91E-08	0.3182	2.3856	0.4325	1.8957
Ncf2	27.878	255.0424	4.9347	0.00E+00	27.902	1515.8051	41.2293	0.00E+00	0.0194	25.0916	0.0983	0.0272	27.3877	0.0182	0.4855	0.1263	-2.4345	0.00E+00	0.00E+00	0.00E+00	0.00E+00	0.481	1.8406	0.7449	1.3046
Sgta	27.6194	425.8132	3.4499	1.59E-11	29.548	684.8694	6.6931	3.54E-15	0.0081	25.9234	0.0609	0.0098	28.311	0.0413	0.2759	0.1271	-0.5601	0.00E+00	0.00E+00	0.00E+00	7.30E-06	0.2091	2.8325	0.2769	2.2692
Rpl21	35.0133	832.4686	49.4123	0.00E+00	37.1767	2908.9698	171.3432	0.00E+00	0.0594	33.5843	0.0404	0.0593	36.6784	0.0126	-0.0034	0.1271	-1.6808	3.62E-12	0.00E+00	0.00E+00	2.04E-08	1.9923	0.6226	2.1609	0.5234
Mrpl57	28.975	1276.0688	32.6402	0.00E+00	31.7136	1294.6408	31.9758	0.00E+00	0.0256	28.3199	0.0222	0.0247	30.9295	0.024	-0.0526	0.1272	0.1079	0.00E+00	0.00E+00	0.00E+00	2.29E-06	0.7254	1.4338	0.7582	1.2624
BC029214	28.4441	500.8735	4.4803	6.02E-16	29.6078	3595.7655	32.8813	1.63E-12	0.0089	26.8765	0.0539	0.0091	29.3539	0.0082	0.0347	0.1272	-2.7213	5.42E-14	0.00E+00	0.00E+00	3.93E-05	0.2381	2.7809	0.2692	2.3623
Pim1	28.1162	1451.6415	10.2119	1.04E-13	30.9981	1076.4818	11.5474	0.00E+00	0.007	27.564	0.0191	0.0108	30.1154	0.0279	0.6142	0.1277	0.5505	0.00E+00	0.00E+00	0.00E+00	1.53E-09	0.1934	3.2105	0.3221	2.2651
Commd7	27.2248	378.2032	7.0322	0.00E+00	28.691	855.6218	16.6335	0.00E+00	0.0187	25.3757	0.067	0.0194	27.743	0.0325	0.0578	0.1287	-1.0452	7.45E-15	0.00E+00	0.00E+00	1.32E-06	0.47	1.859	0.5368	1.5697
Matr3	28.3095	288.8232	3.9899	0.00E+00	28.8381	1205.0882	16.0652	1.66E-24	0.0138	25.757	0.0893	0.0133	28.1606	0.0234	-0.0513	0.1287	-1.9334	2.27E-24	0.00E+00	0.00E+00	1.15E-04	0.3547	2.1673	0.376	1.9183
Usmg5	28.054	1883.6152	35.4137	0.00E+00	30.6315	2212.4916	38.3667	0.00E+00	0.0187	27.6143	0.0149	0.0174	30.1925	0.0136	-0.1023	0.1288	-0.1239	1.00E-24	0.00E+00	0.00E+00	2.18E-04	0.5141	1.7098	0.525	1.5599
Tap2	28.9276	898.3791	8.7476	9.32E-18	31.2904	1514.4559	16.6587	5.94E-20	0.0097	28.0045	0.0315	0.011	30.6343	0.0202	0.1834	0.1295	-0.6407	0.00E+00	0.00E+00	0.00E+00	5.85E-06	0.2725	2.537	0.3358	2.0695
Abhd11	28.61	1967.4475	19.6041	1.41E-21	30.9781	7413.9619	82.9892	2.71E-24	0.01	28.1874	0.0143	0.0112	30.8373	0.0042	0.1625	0.1296	-1.7665	0.00E+00	0.00E+00	0.00E+00	4.16E-07	0.2814	2.5416	0.3482	2.0071
Ppp2r4	27.4032	1164.2467	11.1949	4.17E-18	29.9882	1274.6245	13.0992	7.65E-19	0.0096	26.7655	0.023	0.0103	29.2847	0.023	0.0963	0.1298	-0.0025	0.00E+00	0.00E+00	2.55E-08	3.37E-05	0.258	2.5755	0.3004	2.1676
Ilk	26.9528	1256.8185	17.1119	0.00E+00	29.871	855.8425	12.5131	0.00E+00	0.0136	26.3623	0.0214	0.0147	28.8445	0.0337	0.1111	0.1298	0.6582	0.00E+00	0.00E+00	0.00E+00	1.26E-05	0.3574	2.1526	0.4208	1.8246
Clec4b2	28.6211	1897.3189	15.9237	3.22E-20	31.4987	1531.2353	15.1496	3.08E-17	0.0084	28.1794	0.0149	0.0099	30.8418	0.0201	0.2435	0.1302	0.4316	0.00E+00	0.00E+00	0.00E+00	4.26E-06	0.2356	2.8087	0.3042	2.2374
Myl6	40.0476	1040.1473	65.8625	0.00E+00	42.6129	4328.5338	258.0861	0.00E+00	0.0637	38.5327	0.037	0.0597	42.1767	0.0097	-0.0941	0.1304	-1.925	1.20E-18	0.00E+00	0.00E+00	1.03E-03	2.4345	0.4487	2.5181	0.3669
Rpl41	45.3745	987.635	67.6719	0.00E+00	48.1528	3430.3949	234.634	0.00E+00	0.069	43.3503	0.0438	0.0684	47.4524	0.0138	-0.0112	0.1304	-1.6632	8.19E-02	0.00E+00	0.00E+00	0.00E+00	2.9664	0.3371	3.2328	0.2873
Cldn15	26.6046	465.895	5.6194	9.84E-23	28.3806	922.5593	17.0312	0.00E+00	0.012	25.1379	0.0545	0.0185	27.5228	0.0299	0.6181	0.1308	-0.8687	0.00E+00	0.00E+00	0.00E+00	9.05E-22	0.3016	2.3894	0.507	1.6527
Map2k2	28.9123	328.9053	4.6065	0.00E+00	30.1848	790.3898	10.8548	0.00E+00	0.014	26.5362	0.0807	0.0137	29.0577	0.0368	-0.0291	0.131	-1.1339	9.58E-04	0.00E+00	0.00E+00	1.57E-04	0.3685	2.1557	0.3981	1.9098
Kdelr2	25.9971	1437.7106	16.2134	5.46E-25	28.6363	1185.9952	13.1542	5.63E-19	0.0112	25.5162	0.0179	0.0111	27.9468	0.0236	-0.02	0.1313	0.3987	5.80E-03	0.00E+00	0.00E+00	6.09E-05	0.2858	2.4764	0.3087	2.1483
Spcs3	25.785	465.0284	6.1386	6.56E-22	27.9328	636.2027	7.9166	1.94E-20	0.0132	24.4163	0.0527	0.0124	26.7457	0.0422	-0.0849	0.1315	-0.3213	0.00E+00	0.00E+00	0.00E+00	9.71E-05	0.3224	2.2806	0.3325	2.0456
Rpl8	39.025	2358.2432	146.5564	0.00E+00	42.9509	2042.4682	131.6169	0.00E+00	0.0624	38.377	0.0163	0.0647	42.0411	0.0206	0.0539	0.1316	0.3385	2.23E-14	0.00E+00	0.00E+00	0.00E+00	2.3862	0.5134	2.7052	0.3971
Rtf1	25.5246	743.1086	7.2572	5.10E-18	27.9481	831.004	11.1764	1.19E-23	0.0098	24.664	0.0332	0.0134	27.0234	0.0326	0.4611	0.1318	-0.0289	0.00E+00	0.00E+00	1.83E-04	4.70E-11	0.2397	2.7732	0.3629	2.0089
Tm9sf3	25.6045	463.2948	12.9632	0.00E+00	27.9486	540.9226	15.7333	0.00E+00	0.0281	24.2344	0.0522	0.0291	26.5559	0.0491	0.053	0.132	-0.0892	4.29E-13	0.00E+00	0.00E+00	9.36E-11	0.6715	1.4777	0.7692	1.2171
1810043H04Rik	26.821	861.3522	8.865	3.09E-21	29.1306	1321.5843	12.7846	2.28E-16	0.0103	25.9999	0.0302	0.0097	28.4922	0.0217	-0.0893	0.1321	-0.4818	0.00E+00	0.00E+00	0.00E+00	4.73E-05	0.2664	2.5258	0.2756	2.2887
Ppil1	28.6671	915.1171	9.64	4.53E-21	31.2233	1257.4497	12.4355	3.22E-15	0.0105	27.7691	0.0304	0.0099	30.4419	0.0242	-0.0882	0.1326	-0.3282	4.48E-16	0.00E+00	0.00E+00	7.61E-05	0.2894	2.4003	0.2998	2.1705
S100a8	16.6431	498.4791	117.671	0.00E+00	18.3743	447.2222	99.1869	0.00E+00	0.2346	16.0733	0.0334	0.2208	17.6235	0.0398	-0.0879	0.1328	0.2569	0.00E+00	0.00E+00	0.00E+00	4.44E-06	3.7569	0.6293	3.8711	0.6077
Smim7	27.2716	1217.7637	16.0899	0.00E+00	29.7131	1902.2657	23.1114	0.00E+00	0.0132	26.6673	0.022	0.0121	29.2394	0.0154	-0.1213	0.1328	-0.5128	0.00E+00	0.00E+00	0.00E+00	9.40E-05	0.3522	2.2276	0.3546	2.0156
Eef1g	25.9084	232.6497	6.2596	0.00E+00	26.5185	707.8067	22.3062	0.00E+00	0.027	23.293	0.1001	0.0315	25.5442	0.0362	0.2222	0.1331	-1.4667	0.00E+00	0.00E+00	0.00E+00	2.11E-13	0.6262	1.5856	0.8024	1.275
Nubp2	28.8363	433.7315	4.963	1.75E-26	30.8176	777.5642	9.32	3.86E-20	0.0114	27.0134	0.0627	0.012	29.6282	0.0381	0.077	0.1333	-0.7173	1.33E-21	0.00E+00	0.00E+00	1.11E-05	0.3085	2.3587	0.3552	1.9624
Vdac1	31.091	447.1386	6.9282	0.00E+00	32.5698	1525.3888	23.4968	0.00E+00	0.0155	29.0448	0.0649	0.0154	31.8581	0.021	-0.0157	0.1334	-1.6262	7.03E-07	0.00E+00	0.00E+00	4.61E-05	0.4472	1.8702	0.4871	1.6259
Cd37	26.4014	402.279	10.8047	0.00E+00	27.8171	1174.2675	34.9629	0.00E+00	0.027	24.7489	0.0614	0.0298	27.1475	0.0231	0.1459	0.1335	-1.4107	0.00E+00	0.00E+00	0.00E+00	1.84E-12	0.6608	1.4953	0.8031	1.2196
Scand1	26.0486	288.9356	11.4514	0.00E+00	28.3795	341.1686	14.0922	0.00E+00	0.0399	23.8733	0.0825	0.0414	26.1877	0.0767	0.0533	0.1335	-0.1048	3.29E-08	0.00E+00	0.00E+00	1.46E-13	0.9434	1.2108	1.0793	0.984
B3gnt8	29.0255	2175.143	10.5744	3.90E-08	31.7346	3233.0965	30.6157	2.64E-18	0.0049	28.6252	0.0131	0.0095	31.4135	0.0098	0.9543	0.1341	-0.4305	0.00E+00	0.00E+00	0.00E+00	8.85E-15	0.139	3.6941	0.2974	2.2453
Snx17	29.3456	231.4703	2.8178	0.00E+00	29.6004	832.8613	10.7621	9.47E-21	0.0122	26.0314	0.1126	0.0129	28.5703	0.0343	0.087	0.1343	-1.7156	0.00E+00	0.00E+00	0.00E+00	3.90E-05	0.3163	2.3027	0.3695	1.9639
mt-Co2	23.5283	249.0715	10.5223	0.00E+00	24.7389	514.7336	20.8507	0.00E+00	0.0423	21.4742	0.0862	0.0405	23.5787	0.0459	-0.0644	0.1349	-0.9093	2.85E-11	0.00E+00	0.00E+00	3.44E-04	0.9027	1.303	0.9471	1.1765
Rab10	28.0557	932.5251	10.1614	4.23E-23	31.3381	668.4099	6.9273	1.75E-23	0.0109	27.2262	0.0293	0.0104	29.9047	0.0448	-0.0716	0.1354	0.6143	0.00E+00	0.00E+00	0.00E+00	8.26E-05	0.2974	2.4513	0.3071	2.1941
Aldh2	28.2684	1063.7477	37.2329	0.00E+00	31.1251	1091.9991	46.6707	0.00E+00	0.035	27.5263	0.0259	0.043	30.2378	0.0276	0.297	0.1355	0.0907	0.00E+00	0.00E+00	0.00E+00	0.00E+00	0.9624	1.1656	1.2859	0.8337
Tgfb1	25.3691	424.4199	8.0183	0.00E+00	28.8159	302.5927	5.5452	0.00E+00	0.0189	23.9244	0.0564	0.0183	26.2862	0.0872	-0.0461	0.1358	0.6284	5.10E-22	0.00E+00	0.00E+00	3.67E-05	0.451	1.8977	0.4801	1.6637
Sh3bgrl3	50.4345	3595.7896	228.8937	0.00E+00	55.2345	5417.4993	336.496	0.00E+00	0.064	49.7001	0.0138	0.0627	54.6161	0.01	-0.0283	0.1361	-0.459	5.60E-16	0.00E+00	0.00E+00	7.64E-17	3.1531	0.2789	3.3469	0.1937
Nadk	26.7964	1041.2389	12.9777	1.10E-26	30.3569	530.3235	7.0928	1.72E-25	0.0124	26.1098	0.0251	0.0134	28.6957	0.0543	0.1018	0.1362	1.1099	0.00E+00	0.00E+00	0.00E+00	5.52E-05	0.3245	2.3082	0.3828	1.9833
Srsf3	29.9624	529.5493	23.0731	0.00E+00	32.6653	679.3837	27.4065	0.00E+00	0.0436	28.3317	0.0535	0.0405	31.1438	0.0458	-0.1064	0.1365	-0.2256	0.00E+00	0.00E+00	0.00E+00	1.05E-04	1.2283	0.9756	1.2517	0.8835
Ppp1r15a	24.1575	170.8564	2.6016	0.00E+00	26.4859	190.8854	3.1367	0.00E+00	0.0152	21.1454	0.1241	0.0164	23.247	0.1218	0.1128	0.1367	-0.0276	0.00E+00	0.00E+00	0.00E+00	1.76E-05	0.3207	2.4814	0.3816	2.0679
H3f3a	47.5601	2133.6109	145.4016	0.00E+00	51.9375	3367.8702	219.4781	0.00E+00	0.0686	46.4888	0.0217	0.0655	51.1225	0.0152	-0.0679	0.1371	-0.52	4.37E-12	0.00E+00	0.00E+00	7.16E-16	3.161	0.2761	3.3305	0.1985
Rpl23a	41.628	1401.3467	89.0265	0.00E+00	45.5721	1836.819	114.8254	0.00E+00	0.0637	40.4058	0.0288	0.063	44.4389	0.0241	-0.0171	0.1373	-0.2552	5.23E-13	0.00E+00	0.00E+00	2.38E-14	2.5673	0.4417	2.7756	0.3429
Aup1	27.6102	442.012	3.4129	9.37E-15	29.004	1873.812	16.3192	1.86E-15	0.0077	25.9578	0.0591	0.0087	28.5506	0.0153	0.1746	0.1373	-1.9473	0.00E+00	0.00E+00	0.00E+00	2.60E-05	0.1993	3.0185	0.248	2.5125
Stk17b	26.3999	1826.6337	13.6539	2.88E-14	31.0111	373.4795	2.9428	1.72E-16	0.0075	26.0072	0.0143	0.0079	28.6068	0.0766	0.0799	0.1374	2.4186	0.00E+00	0.00E+00	0.00E+00	1.49E-05	0.1943	3.1583	0.2245	2.7749
Pirb	29.0692	504.977	2.4997	5.94E-07	30.568	2633.6007	26.7438	6.76E-26	0.005	27.4619	0.0544	0.0102	30.208	0.0115	1.0358	0.1375	-2.2441	0.00E+00	0.00E+00	0.00E+00	1.55E-11	0.135	3.915	0.3068	2.424
Bri3bp	29.8111	274.6002	1.9838	1.52E-12	30.1175	1499.5065	11.5062	2.04E-15	0.0073	26.8196	0.0975	0.0077	29.5032	0.0196	0.0844	0.1376	-2.3109	8.77E-14	0.00E+00	0.00E+00	2.32E-05	0.1899	3.1388	0.2256	2.6618
Rps21	26.9304	841.2013	17.5012	0.00E+00	29.2207	1650.8566	44.1939	0.00E+00	0.0208	26.0776	0.031	0.0268	28.6997	0.0174	0.3632	0.1382	-0.834	0.00E+00	0.00E+00	0.00E+00	6.58E-27	0.5423	1.6849	0.7678	1.2307
Fam173a	28.6892	930.715	14.8649	0.00E+00	31.3653	1325.3407	20.1245	0.00E+00	0.016	27.8072	0.0299	0.0152	30.6145	0.0231	-0.0755	0.1388	-0.3692	2.82E-14	0.00E+00	0.00E+00	1.23E-04	0.4409	1.9328	0.4624	1.7202
Aco2	28.2375	706.6491	5.0413	3.19E-10	30.678	1162.3091	7.9042	2.81E-08	0.0071	27.1279	0.0384	0.0068	29.8709	0.0257	-0.0668	0.139	-0.5793	5.47E-10	0.00E+00	0.00E+00	1.42E-05	0.1925	2.9865	0.203	2.6438
Mrpl44	28.5802	312.8309	2.7517	1.78E-13	29.579	1154.9604	9.8119	9.56E-14	0.0088	26.1692	0.0838	0.0085	28.8215	0.025	-0.0472	0.1393	-1.7479	0.00E+00	0.00E+00	0.00E+00	3.41E-05	0.2292	2.7952	0.244	2.4417
Cd24a	27.3281	817.8383	34.9773	0.00E+00	30.2244	799.2035	36.6837	0.00E+00	0.043	26.4265	0.0322	0.0461	29.1069	0.0364	0.0992	0.1394	0.1746	0.00E+00	0.00E+00	0.00E+00	3.36E-14	1.1255	1.0585	1.3358	0.8676
Mrps18a	27.6247	965.6555	11.9644	1.58E-26	30.2518	1380.9767	16.3703	1.61E-21	0.0124	26.8332	0.028	0.0119	29.5778	0.0214	-0.0587	0.1405	-0.3829	2.19E-10	0.00E+00	0.00E+00	1.18E-04	0.3307	2.2785	0.3477	2.0115
Gapdh	41.7492	2498.1258	147.7394	0.00E+00	45.9339	3019.3582	186.6526	0.00E+00	0.0595	41.0288	0.0164	0.0619	45.2277	0.015	0.0575	0.1406	-0.1306	6.62E-27	0.00E+00	0.00E+00	0.00E+00	2.4211	0.4588	2.7995	0.3224
Sar1b	28.604	841.4182	14.0658	0.00E+00	30.8998	2472.2715	39.3545	0.00E+00	0.0167	27.6424	0.033	0.0159	30.4968	0.0123	-0.0665	0.1418	-1.4178	4.17E-21	0.00E+00	0.00E+00	1.14E-04	0.4602	1.8705	0.4847	1.6633
Psmd11	29.1912	281.3228	3.0622	1.79E-21	30.3964	725.9304	8.6792	3.49E-22	0.0109	26.4189	0.094	0.012	29.159	0.0402	0.1367	0.1424	-1.2257	0.00E+00	0.00E+00	0.00E+00	2.98E-06	0.2859	2.487	0.349	2.0218
Stk24	28.241	488.8563	10.7583	0.00E+00	30.4721	889.9777	17.9309	0.00E+00	0.022	26.6751	0.0546	0.0201	29.4461	0.0332	-0.1298	0.1426	-0.7188	0.00E+00	0.00E+00	0.00E+00	9.24E-05	0.5846	1.6271	0.592	1.4724
Slpi	39.4503	1593.6859	133.6954	0.00E+00	43.558	1792.1073	142.9318	0.00E+00	0.084	38.4746	0.0241	0.0799	42.5014	0.0237	-0.0712	0.1436	-0.0263	0.00E+00	0.00E+00	2.62E-15	2.04E-04	3.2249	0.4479	3.3898	0.3942
Tpr	28.6295	394.1586	4.1736	3.48E-25	29.9574	1900.7585	45.3289	0.00E+00	0.0106	26.6798	0.0678	0.0238	29.4767	0.0155	1.1704	0.1438	-2.1245	0.00E+00	0.00E+00	0.00E+00	0.00E+00	0.2822	2.5402	0.7026	1.3505
Sep-07	26.9727	605.7398	20.1018	0.00E+00	29.2524	1145.9775	37.8277	0.00E+00	0.0331	25.8034	0.0427	0.0331	28.5087	0.0249	-0.0034	0.1438	-0.7806	1.71E-01	0.00E+00	0.00E+00	5.40E-08	0.8529	1.2583	0.9395	1.0768
Rab28	27.3157	792.1665	14.5097	0.00E+00	30.4079	725.1109	12.5428	0.00E+00	0.0183	26.3812	0.0333	0.0174	29.1713	0.0402	-0.0762	0.145	0.2711	8.62E-16	0.00E+00	0.00E+00	4.61E-05	0.479	1.8261	0.5043	1.616
Cybb	24.8215	936.4921	22.7744	0.00E+00	28.0871	559.5046	22.0653	0.00E+00	0.0243	24.1618	0.0258	0.0395	26.7179	0.0478	0.6983	0.1451	0.8869	0.00E+00	0.00E+00	0.00E+00	0.00E+00	0.586	1.6947	1.0453	1.084
Rab1b	26.6425	970.6484	8.6329	5.20E-21	29.7005	845.9797	8.2298	5.13E-18	0.0089	25.9218	0.0267	0.0098	28.6754	0.0338	0.1353	0.1456	0.3395	0.00E+00	0.00E+00	0.00E+00	4.81E-05	0.2299	2.7326	0.2784	2.3289
Ywhae	29.4646	628.2436	21.7644	0.00E+00	31.6472	1891.0132	67.9757	0.00E+00	0.0346	28.1156	0.0449	0.0359	31.1053	0.0165	0.052	0.1458	-1.4433	4.54E-16	0.00E+00	0.00E+00	1.15E-12	0.9694	1.1484	1.1145	0.9314
Pon2	27.7033	742.9283	6.7096	4.28E-16	30.0697	1750.4232	16.0123	2.51E-14	0.009	26.6932	0.0359	0.0092	29.5467	0.0169	0.0178	0.1465	-1.0893	1.44E-03	0.00E+00	0.00E+00	4.39E-05	0.2406	2.7336	0.2693	2.3671
Pcnp	28.7572	2208.7555	19.2446	3.76E-16	32.3136	1152.2544	12.0604	3.49E-22	0.0087	28.3736	0.0129	0.0105	31.4071	0.0273	0.2638	0.1465	1.086	0.00E+00	0.00E+00	0.00E+00	1.04E-06	0.2477	2.663	0.3271	2.095
Pet100	30.0238	1959.8139	21.7749	5.56E-26	33.1713	2491.7334	34.3404	0.00E+00	0.0111	29.5532	0.0151	0.0138	32.718	0.0132	0.3108	0.1468	-0.1972	0.00E+00	0.00E+00	0.00E+00	8.01E-11	0.3281	2.2266	0.4504	1.722
Arf1	31.3168	1574.7817	69.004	0.00E+00	34.4723	2526.7588	99.8766	0.00E+00	0.0439	30.681	0.0195	0.0395	33.9865	0.0135	-0.1522	0.1476	-0.5319	0.00E+00	0.00E+00	0.00E+00	4.55E-10	1.3389	0.8812	1.3398	0.7835
Hes6	27.8414	920.9899	18.102	0.00E+00	30.5482	1513.0225	29.0834	0.00E+00	0.0196	27.0115	0.0294	0.0192	29.9237	0.0198	-0.0313	0.1477	-0.5708	3.16E-23	0.00E+00	0.00E+00	1.91E-05	0.5304	1.7496	0.5739	1.528
Ap1s1	26.8295	1788.8578	24.679	0.00E+00	30	1237.6755	16.5508	4.20E-25	0.0138	26.4218	0.0149	0.0134	29.2751	0.0236	-0.0411	0.1479	0.6686	7.61E-21	0.00E+00	0.00E+00	6.08E-05	0.3637	2.1579	0.3906	1.882
Mea1	25.2893	702.418	8.0611	1.72E-26	27.9301	877.8011	10.1328	2.14E-21	0.0115	24.4109	0.0348	0.0115	27.0517	0.0309	0.006	0.1482	-0.1706	1.21E-11	0.00E+00	0.00E+00	5.34E-05	0.2808	2.5422	0.3114	2.1931
Anxa11	28.4031	649.5659	15.5113	0.00E+00	30.8375	1414.4392	41.6383	0.00E+00	0.0239	27.2006	0.0418	0.0295	30.1529	0.0213	0.3031	0.1487	-0.9745	0.00E+00	0.00E+00	0.00E+00	1.14E-25	0.6487	1.5117	0.8822	1.1384
Snx5	28.92	2303.4201	18.1946	1.09E-15	32.5422	1197.1116	9.4209	1.08E-12	0.0079	28.553	0.0124	0.0079	31.6555	0.0264	0.0062	0.1488	1.0862	6.35E-17	0.00E+00	0.00E+00	3.97E-05	0.2253	2.8335	0.2486	2.4391
Idh1	27.1996	1470.2052	8.4322	2.30E-13	29.9929	2353.9523	25.9027	6.70E-20	0.0057	26.6922	0.0182	0.011	29.613	0.0126	0.9393	0.1498	-0.5291	0.00E+00	0.00E+00	0.00E+00	4.77E-16	0.1531	3.477	0.3271	2.1557
Arhgap15	28.4544	854.5905	15.9742	0.00E+00	31.2966	1256.3275	23.6712	0.00E+00	0.0187	27.5111	0.0322	0.0189	30.5218	0.0243	0.0115	0.1498	-0.4077	1.78E-12	0.00E+00	0.00E+00	8.67E-07	0.5106	1.7654	0.5758	1.5019
Fkbp8	27.3868	614.6498	11.5979	0.00E+00	30.3945	681.6357	13.206	0.00E+00	0.0189	26.2042	0.0427	0.0194	29.0785	0.0427	0.0404	0.1502	-0.0008	4.50E-12	0.00E+00	5.42E-06	1.65E-07	0.4932	1.8092	0.5613	1.5093
Ubxn8	27.494	3424.8178	25.6693	4.94E-14	30.9175	1442.3128	9.8475	4.53E-10	0.0075	27.2603	0.008	0.0069	30.2527	0.021	-0.1252	0.1503	1.3882	0.00E+00	0.00E+00	0.00E+00	1.03E-05	0.2047	2.978	0.2061	2.6688
Add3	26.7419	2852.5462	16.5819	3.26E-08	30.1668	1156.7455	10.2284	2.54E-19	0.0058	26.4846	0.0093	0.0088	29.3919	0.0254	0.6077	0.1503	1.4476	0.00E+00	0.00E+00	0.00E+00	6.38E-08	0.1543	3.4872	0.2595	2.4543
Vasp	29.8797	1612.1439	62.428	0.00E+00	33.2706	1503.2031	60.6869	0.00E+00	0.0386	29.3177	0.0183	0.0404	32.5361	0.0217	0.0626	0.1503	0.243	0.00E+00	0.00E+00	0.00E+00	6.51E-12	1.1332	1.0305	1.3143	0.8541
Commd3	30.3234	331.32	5.6677	0.00E+00	32.1286	744.755	11.5772	0.00E+00	0.0172	27.7387	0.0836	0.0156	30.788	0.0413	-0.1383	0.1505	-1.0172	0.00E+00	0.00E+00	0.00E+00	1.34E-04	0.4705	1.8624	0.4784	1.686
Hnrnpul2	28.2188	1148.3394	16.0815	0.00E+00	31.1124	1767.5639	28.4652	0.00E+00	0.014	27.5289	0.0241	0.0161	30.5554	0.0174	0.1994	0.1505	-0.472	0.00E+00	0.00E+00	0.00E+00	7.78E-10	0.3857	2.102	0.4903	1.6655
BC004004	28.2241	487.1005	5.6739	0.00E+00	29.9988	2209.241	23.1049	1.53E-20	0.0116	26.6458	0.0549	0.0105	29.5806	0.0134	-0.1536	0.1507	-2.0323	0.00E+00	0.00E+00	0.00E+00	6.27E-05	0.3078	2.3607	0.3096	2.1485
Laptm4a	26.5057	311.5964	5.9106	0.00E+00	28.8371	458.7012	9.1368	0.00E+00	0.019	24.4156	0.0784	0.0199	27.1059	0.0592	0.0695	0.1508	-0.4068	1.78E-23	0.00E+00	0.00E+00	1.27E-05	0.4628	1.9206	0.5369	1.6487
Ten1	27.2464	261.5718	3.1624	8.46E-25	28.2188	947.8192	11.1448	9.54E-22	0.0121	24.667	0.0943	0.0118	27.3897	0.0289	-0.0392	0.1511	-1.7061	2.06E-19	0.00E+00	0.00E+00	6.37E-05	0.2968	2.4612	0.3215	2.1377
Gm9843	32.7081	1530.7328	81.1676	0.00E+00	36.2757	1865.4554	97.113	0.00E+00	0.053	32.0104	0.0209	0.0519	35.5575	0.0191	-0.0295	0.1516	-0.1298	1.54E-17	0.00E+00	0.00E+00	1.41E-06	1.6949	0.6845	1.8398	0.5625
Nt5c	26.6223	773.476	13.0733	0.00E+00	30.1797	542.1162	10.9646	0.00E+00	0.0169	25.7181	0.0334	0.0203	28.5723	0.0527	0.2671	0.1518	0.6576	0.00E+00	0.00E+00	0.00E+00	4.87E-14	0.4343	1.975	0.5773	1.5178
Tsfm	26.4947	663.8034	6.2453	9.66E-18	28.6454	2346.6067	22.0319	7.68E-15	0.0094	25.4569	0.0384	0.0094	28.2902	0.0121	-0.0028	0.1522	-1.6691	1.38E-08	0.00E+00	0.00E+00	5.47E-05	0.2378	2.7125	0.2662	2.3248
Pcmt1	29.0459	437.2559	8.1498	0.00E+00	30.5734	2766.3057	49.8239	0.00E+00	0.0186	27.1997	0.0624	0.018	30.2308	0.011	-0.049	0.1524	-2.5074	2.03E-08	0.00E+00	0.00E+00	2.07E-05	0.5031	1.7828	0.5442	1.5571
2310036O22Rik	26.7317	804.9133	17.3548	0.00E+00	29.3216	1488.849	38.2872	0.00E+00	0.0215	25.8515	0.0323	0.0257	28.7327	0.0194	0.2544	0.1524	-0.7341	0.00E+00	0.00E+00	0.00E+00	1.49E-19	0.5545	1.6903	0.7363	1.2842
Mtch1	28.4889	418.2469	2.7719	6.37E-12	31.2779	570.3993	3.7497	1.51E-10	0.0067	26.6551	0.0636	0.0066	29.642	0.052	-0.0157	0.1532	-0.291	5.60E-09	0.00E+00	0.00E+00	9.83E-06	0.1755	3.143	0.195	2.7894
2700060E02Rik	25.2912	379.9587	7.9099	0.00E+00	28.2403	397.1091	8.7242	0.00E+00	0.0208	23.6859	0.0628	0.0219	26.3417	0.0666	0.0798	0.1533	0.0839	0.00E+00	0.00E+00	9.13E-26	3.20E-08	0.4911	1.8483	0.5765	1.5261
Ccdc180	27.256	422.6121	4.8302	0.00E+00	29.5676	767.483	14.553	0.00E+00	0.0114	25.5874	0.0608	0.019	28.4583	0.0371	0.7299	0.1534	-0.7113	0.00E+00	0.00E+00	0.00E+00	0.00E+00	0.2924	2.4738	0.5381	1.6273
Arhgef1	25.5342	648.935	9.6165	0.00E+00	27.804	1609.7269	28.675	0.00E+00	0.0148	24.5577	0.0379	0.0178	27.3136	0.017	0.2652	0.1534	-1.1563	0.00E+00	0.00E+00	0.00E+00	2.85E-11	0.3625	2.1625	0.4844	1.67
Ruvbl1	27.7159	573.5001	4.5247	9.29E-14	30.5627	779.8196	6.2092	2.44E-09	0.0079	26.4147	0.0461	0.0079	29.382	0.038	0.0071	0.1536	-0.2764	2.11E-08	0.00E+00	0.00E+00	3.41E-05	0.207	2.872	0.2326	2.4541
Manf	26.3866	475.1304	14.2182	0.00E+00	28.3552	1426.1689	41.383	0.00E+00	0.0299	24.9818	0.0527	0.029	27.7889	0.0195	-0.0454	0.1536	-1.4298	8.48E-19	0.00E+00	0.00E+00	1.39E-05	0.7457	1.4372	0.8042	1.2674
Cdc42ep3	26.4951	601.7614	8.3217	0.00E+00	29.0017	1046.3578	15.628	0.00E+00	0.0138	25.3462	0.0427	0.0149	28.195	0.027	0.1155	0.1537	-0.6587	0.00E+00	0.00E+00	0.00E+00	3.08E-06	0.3474	2.2546	0.4191	1.8739
Atp6v1e1	26.8077	835.1249	25.5674	0.00E+00	29.6401	1153.7634	37.6974	0.00E+00	0.0307	25.9558	0.0311	0.0328	28.8736	0.025	0.098	0.1537	-0.3136	4.71E-19	0.00E+00	0.00E+00	1.11E-15	0.7913	1.3606	0.9406	1.0828
Fgfr1op2	27.972	186.006	2.8911	0.00E+00	27.8225	1011.1844	19.492	0.00E+00	0.0156	24.3048	0.1307	0.0192	27.0521	0.0269	0.3049	0.1545	-2.281	0.00E+00	0.00E+00	0.00E+00	1.32E-14	0.3773	2.1522	0.5177	1.6153
Bid	28.0497	581.3914	6.2461	5.98E-20	30.396	1497.9256	18.4684	3.73E-24	0.0107	26.7418	0.0463	0.0123	29.7728	0.0199	0.197	0.1549	-1.2185	0.00E+00	0.00E+00	0.00E+00	4.02E-07	0.2867	2.4611	0.3665	1.9588
Rpl7a	28.8064	1371.2172	69.3032	0.00E+00	32.003	1662.0484	88.9767	0.00E+00	0.0505	28.1884	0.0206	0.0536	31.3881	0.0189	0.0855	0.1551	-0.1252	0.00E+00	0.00E+00	0.00E+00	4.60E-21	1.4111	0.8725	1.6818	0.6753
Mapkapk3	27.0784	585.0508	6.6515	1.27E-20	29.7721	914.1489	12.487	9.32E-25	0.0114	25.8697	0.0444	0.0137	28.8137	0.0315	0.2657	0.1555	-0.4941	0.00E+00	0.00E+00	0.00E+00	6.53E-09	0.2937	2.422	0.3918	1.8664
Zfand2b	25.747	278.0937	3.346	1.54E-18	26.6246	1837.7605	24.4999	1.06E-22	0.012	23.5488	0.0851	0.0133	26.2306	0.0143	0.1463	0.1556	-2.5722	0.00E+00	0.00E+00	0.00E+00	6.38E-06	0.2824	2.5362	0.3504	2.0787
Nsrp1	28.7602	359.3201	2.8599	7.60E-15	30.1727	1792.8667	14.4284	5.99E-13	0.008	26.6161	0.0741	0.008	29.6531	0.0166	0.0107	0.1559	-2.1595	5.47E-03	0.00E+00	0.00E+00	2.89E-05	0.212	2.9724	0.237	2.5599
Myb	28.9615	1124.897	16.5674	0.00E+00	31.8421	2662.5274	38.6244	0.00E+00	0.0147	28.2199	0.0251	0.0145	31.4462	0.0119	-0.0235	0.1562	-1.0823	1.69E-03	0.00E+00	0.00E+00	2.87E-05	0.4143	1.9952	0.4554	1.7203
Yeats4	26.4267	1323.401	13.911	4.23E-22	29.4142	1631.0209	18.2895	8.14E-19	0.0105	25.8982	0.0196	0.0112	28.8636	0.0178	0.0883	0.1564	-0.1357	8.56E-23	0.00E+00	7.34E-24	2.31E-05	0.2722	2.5437	0.3196	2.1288
Snapin	28.7364	569.7465	5.6309	1.72E-24	31.1724	1387.4207	13.5246	2.71E-22	0.0099	27.341	0.048	0.0098	30.4726	0.022	-0.0201	0.1564	-1.1271	2.93E-05	0.00E+00	0.00E+00	7.59E-05	0.2696	2.5731	0.2971	2.2789
Snrpg	26.9098	542.9701	18.3421	0.00E+00	29.6238	803.4748	26.2368	0.00E+00	0.0339	25.6211	0.0471	0.0327	28.5563	0.0355	-0.0515	0.1565	-0.4077	7.95E-13	0.00E+00	0.00E+00	8.13E-06	0.8625	1.2213	0.9312	1.0734
Ccdc34	26.9652	1515.2791	12.4443	6.81E-16	30.1931	1347.1627	12.1151	5.36E-18	0.0082	26.4739	0.0175	0.009	29.5096	0.0219	0.1309	0.1566	0.3245	0.00E+00	0.00E+00	0.00E+00	3.62E-05	0.2169	2.8548	0.2645	2.4095
Rbm7	25.7507	296.7009	6.084	0.00E+00	27.2429	855.7808	16.3667	0.00E+00	0.0205	23.6597	0.0802	0.0191	26.3852	0.0309	-0.0964	0.1573	-1.378	0.00E+00	0.00E+00	0.00E+00	1.97E-04	0.4828	1.8215	0.5033	1.6234
Paics	29.6152	794.8408	8.0113	1.22E-22	32.4719	1639.2167	16.2589	7.59E-21	0.0101	28.5313	0.0359	0.0099	31.8227	0.0195	-0.0292	0.1575	-0.8803	1.48E-03	0.00E+00	0.00E+00	5.94E-05	0.2863	2.4472	0.3144	2.1136
Pole4	26.6666	722.2817	11.9164	0.00E+00	29.3003	1370.5157	21.1549	0.00E+00	0.0165	25.6994	0.0356	0.0154	28.6718	0.021	-0.099	0.1579	-0.7609	0.00E+00	0.00E+00	0.00E+00	1.40E-04	0.4214	1.9729	0.4416	1.7568
Asah1	26.1769	355.8265	10.2723	0.00E+00	28.6774	531.2078	14.5923	0.00E+00	0.0289	24.3695	0.0685	0.0274	27.1888	0.0514	-0.0755	0.1579	-0.4125	0.00E+00	0.00E+00	0.00E+00	1.41E-05	0.701	1.4914	0.7454	1.3231
Eif4a3	30.0069	733.5069	10.326	0.00E+00	32.7559	1847.0956	24.1491	0.00E+00	0.0141	28.8119	0.0393	0.0131	32.1669	0.0174	-0.1059	0.1589	-1.175	0.00E+00	0.00E+00	0.00E+00	1.86E-04	0.4042	1.9964	0.4205	1.7948
Yy1	29.6592	883.0704	6.0384	2.46E-13	32.4848	2388.5398	23.2865	1.06E-17	0.0068	28.6834	0.0325	0.0097	32.0259	0.0135	0.5095	0.159	-1.2724	0.00E+00	0.00E+00	0.00E+00	1.91E-09	0.195	3.0319	0.3106	2.1801
Cpsf4	27.8642	533.2889	3.8479	4.96E-13	30.4118	1032.4861	8.2472	7.88E-12	0.0072	26.4504	0.0498	0.008	29.5341	0.0286	0.1511	0.1591	-0.7992	0.00E+00	0.00E+00	0.00E+00	2.07E-05	0.1892	3.0998	0.2361	2.5557
Commd4	30.8753	1926.9219	21.7593	0.00E+00	34.6543	1630.8066	16.7768	3.37E-24	0.0113	30.3674	0.0158	0.0103	33.9094	0.0208	-0.1352	0.1592	0.4017	0.00E+00	0.00E+00	0.00E+00	1.14E-04	0.3417	2.2891	0.3463	2.0686
Rpa1	28.4104	505.4579	3.4542	1.22E-10	30.7313	1309.3718	11.1252	5.14E-15	0.0068	26.8782	0.0532	0.0085	30.0146	0.0229	0.3172	0.1592	-1.2146	0.00E+00	0.00E+00	0.00E+00	2.27E-06	0.1817	3.088	0.2549	2.3745
Rpl3	44.4276	3505.9039	245.5347	0.00E+00	49.5544	4265.4162	271.3825	0.00E+00	0.0705	43.8346	0.0125	0.0637	48.9533	0.0115	-0.1449	0.1593	-0.1208	0.00E+00	0.00E+00	0.00E+00	2.54E-03	3.0618	0.3765	3.1098	0.3711
Pes1	29.5744	826.5466	5.4101	6.33E-11	32.7659	1188.3948	8.3288	1.85E-14	0.0065	28.5333	0.0346	0.007	31.8653	0.0268	0.1	0.1593	-0.3651	0.00E+00	0.00E+00	0.00E+00	2.39E-05	0.1864	3.0675	0.2226	2.5435
Atg3	27.9607	1197.8844	23.6729	0.00E+00	31.524	949.2952	18.3872	0.00E+00	0.0197	27.3082	0.0229	0.0194	30.4977	0.0321	-0.025	0.1594	0.4863	2.04E-07	0.00E+00	0.00E+00	1.82E-06	0.5383	1.7429	0.5899	1.4937
Degs1	23.5009	581.9568	15.0025	0.00E+00	25.9506	927.7705	27.86	0.00E+00	0.0258	22.5816	0.0389	0.0299	25.2275	0.0275	0.2162	0.1598	-0.504	0.00E+00	0.00E+00	0.00E+00	2.15E-13	0.5828	1.6705	0.754	1.3369
Ethe1	27.3993	1508.6298	21.1209	0.00E+00	30.4299	2543.3437	39.2848	0.00E+00	0.014	26.8901	0.0179	0.0154	30.0469	0.0119	0.1363	0.1601	-0.588	0.00E+00	0.00E+00	0.00E+00	5.71E-07	0.3761	2.1614	0.4614	1.7722
Rpl10	47.3738	3577.409	223.6246	0.00E+00	52.8087	4963.9404	308.1024	0.00E+00	0.0625	46.7223	0.0131	0.0624	52.211	0.0105	-0.0017	0.1602	-0.32	2.02E-12	0.00E+00	0.00E+00	0.00E+00	2.9099	0.3696	3.226	0.2931
Galk1	28.0058	471.7544	3.5373	1.76E-11	29.9596	2065.4717	16.8401	2.08E-12	0.0075	26.4173	0.056	0.0082	29.5235	0.0143	0.1195	0.1604	-1.9686	0.00E+00	0.00E+00	0.00E+00	2.19E-05	0.1965	2.9857	0.2417	2.434
Rpl31	31.5407	1483.5493	75.0476	0.00E+00	35.5411	1195.6653	67.3028	0.00E+00	0.0508	30.8627	0.0208	0.0564	34.4952	0.0288	0.1516	0.1605	0.4723	0.00E+00	0.00E+00	0.00E+00	0.00E+00	1.56	0.7977	1.9393	0.569
Rps23	39.6547	1745.8818	124.0607	0.00E+00	44.5782	1539.6215	106.5471	0.00E+00	0.0712	38.7385	0.0222	0.0694	43.3028	0.0281	-0.0376	0.1607	0.3406	2.96E-04	0.00E+00	0.00E+00	1.61E-23	2.7382	0.4307	2.9945	0.3507
Erp29	25.8646	490.2798	11.2365	0.00E+00	28.5012	761.0366	18.2601	0.00E+00	0.0229	24.5503	0.0502	0.024	27.4442	0.0362	0.0626	0.1608	-0.4731	4.82E-17	0.00E+00	0.00E+00	1.50E-07	0.5608	1.7059	0.6534	1.4337
Ccl6	22.0812	82.6699	1.5519	0.00E+00	20.7893	306.2439	8.0358	0.00E+00	0.0188	17.4	0.211	0.0262	19.4517	0.0639	0.4811	0.1608	-1.7231	0.00E+00	0.00E+00	0.00E+00	3.53E-08	0.3261	2.956	0.5088	2.2301
Txnl4a	27.5873	342.2849	2.7058	1.03E-16	29.8373	658.2806	4.9421	8.06E-11	0.0079	25.5086	0.0747	0.0075	28.5208	0.0434	-0.0767	0.161	-0.7819	0.00E+00	0.00E+00	0.00E+00	1.52E-05	0.2013	3.0164	0.2132	2.6783
Fam105a	27.5149	247.3897	2.6123	5.87E-22	27.9922	2426.3117	30.5359	5.19E-27	0.0106	24.7318	0.1003	0.0126	27.6556	0.0114	0.2556	0.1612	-3.1358	0.00E+00	0.00E+00	0.00E+00	1.20E-07	0.2599	2.6851	0.3494	2.0674
Tcn2	27.9472	577.0319	9.221	0.00E+00	30.4537	1478.7813	24.0633	0.00E+00	0.016	26.6454	0.0462	0.0163	29.8212	0.0201	0.0307	0.1625	-1.1969	4.05E-06	0.00E+00	0.00E+00	1.02E-06	0.425	1.9833	0.4864	1.6598
Sla	26.2722	1019.0216	11.684	1.92E-24	29.0571	2228.4157	35.9868	0.00E+00	0.0115	25.6045	0.0251	0.0161	28.6623	0.013	0.4845	0.1628	-0.9504	0.00E+00	0.00E+00	0.00E+00	2.55E-14	0.2944	2.4714	0.4596	1.802
Id1	25.436	549.1406	14.3173	0.00E+00	28.2033	788.3861	24.283	0.00E+00	0.0261	24.2966	0.0442	0.0308	27.2059	0.0345	0.2383	0.1632	-0.3577	0.00E+00	0.00E+00	0.00E+00	8.90E-20	0.6328	1.6734	0.8347	1.2814
Pqlc3	28.0106	530.4825	3.5626	1.00E-15	30.4149	1484.3068	13.2277	1.66E-15	0.0067	26.5945	0.0501	0.0089	29.7824	0.02	0.4094	0.1633	-1.3224	0.00E+00	0.00E+00	0.00E+00	1.42E-06	0.1778	3.2204	0.2634	2.4436
Ccdc12	25.4787	402.3934	14.6589	0.00E+00	27.8276	732.3322	27.1114	0.00E+00	0.0364	23.9283	0.0597	0.0371	26.798	0.0366	0.0277	0.1634	-0.705	4.52E-15	0.00E+00	0.00E+00	5.63E-12	0.8648	1.2771	0.9928	1.0505
Eya1	25.7559	252.4728	2.2481	4.55E-14	26.7973	1112.7148	11.2413	3.31E-17	0.0089	23.3481	0.093	0.0101	26.1494	0.0235	0.1844	0.1635	-1.9844	0.00E+00	0.00E+00	0.00E+00	1.22E-05	0.2067	3.0013	0.2631	2.4076
BC028528	28.2927	740.5867	10.471	0.00E+00	31.1356	1535.1274	23.1105	0.00E+00	0.0142	27.2309	0.0367	0.015	30.4999	0.02	0.0802	0.1636	-0.8756	0.00E+00	0.00E+00	0.00E+00	7.03E-06	0.3842	2.1455	0.457	1.8003
Sin3b	26.5331	567.7957	13.2293	0.00E+00	29.1951	1066.5771	27.7446	0.00E+00	0.0233	25.3395	0.0447	0.026	28.3885	0.0267	0.1582	0.1639	-0.7448	0.00E+00	0.00E+00	0.00E+00	9.49E-15	0.5901	1.6379	0.733	1.294
Psmc4	26.6353	653.0466	13.1906	0.00E+00	29.1932	1619.3177	30.8374	0.00E+00	0.0202	25.5679	0.0392	0.019	28.6537	0.0178	-0.0871	0.1644	-1.1411	1.40E-20	0.00E+00	0.00E+00	2.26E-05	0.5134	1.7566	0.5426	1.5497
Cflar	28.4302	384.3694	2.7662	1.02E-11	31.8308	439.5365	3.0467	1.47E-09	0.0072	26.4609	0.069	0.007	29.661	0.0674	-0.045	0.1647	-0.0336	0.00E+00	0.00E+00	2.11E-25	1.01E-05	0.1901	3.1162	0.205	2.7509
B4galnt1	27.9985	533.2394	17.5958	0.00E+00	30.7416	1024.7941	32.6702	0.00E+00	0.033	26.5872	0.0499	0.032	29.8088	0.029	-0.0466	0.165	-0.7804	4.33E-21	0.00E+00	0.00E+00	7.38E-08	0.8762	1.2384	0.9365	1.0741
Dtymk	26.4592	531.3983	16.3777	0.00E+00	28.6845	1864.5495	55.8192	0.00E+00	0.0308	25.1764	0.0475	0.0299	28.2312	0.0152	-0.0413	0.1652	-1.6461	5.31E-09	0.00E+00	0.00E+00	3.68E-05	0.7714	1.3988	0.8415	1.2306
Srrm2	28.513	1713.806	17.6208	1.19E-24	32.136	1499.3938	23.4716	0.00E+00	0.0103	28.0402	0.0164	0.0157	31.4473	0.021	0.6075	0.1654	0.356	0.00E+00	0.00E+00	0.00E+00	6.51E-22	0.2887	2.5158	0.4918	1.7124
Hdac1	28.0799	589.9481	9.4768	0.00E+00	31.2405	790.7556	13.6035	0.00E+00	0.016	26.7727	0.0455	0.0173	30.032	0.0379	0.1125	0.1657	-0.2647	7.34E-22	0.00E+00	0.00E+00	1.24E-07	0.4274	1.9125	0.5145	1.5794
Os9	27.541	1630.3748	22.2057	0.00E+00	30.7385	2673.2792	35.9612	0.00E+00	0.0136	27.0725	0.0166	0.0134	30.3757	0.0114	-0.0196	0.1661	-0.5464	1.36E-14	0.00E+00	0.00E+00	7.97E-05	0.3697	2.1309	0.4073	1.8689
Arpc1b	42.8692	1426.1959	96.5428	0.00E+00	47.5804	2507.3881	156.0563	0.00E+00	0.0681	41.5842	0.0291	0.0627	46.6605	0.0186	-0.1199	0.1662	-0.6462	4.91E-27	0.00E+00	0.00E+00	2.75E-05	2.803	0.3397	2.9044	0.2587
Arl1	27.0661	798.3115	9.6106	1.74E-25	30.0732	1306.8674	14.1822	1.76E-20	0.012	26.1682	0.0328	0.0108	29.3706	0.0227	-0.1557	0.1666	-0.532	0.00E+00	0.00E+00	0.00E+00	7.10E-05	0.315	2.3055	0.3167	2.0939
Ubxn1	26.3774	2072.8691	31.4683	0.00E+00	29.9064	1323.3557	19.6784	0.00E+00	0.0152	26.0399	0.0126	0.0149	29.2274	0.0221	-0.0282	0.1666	0.8083	2.38E-18	0.00E+00	0.00E+00	8.23E-05	0.3961	2.0738	0.4343	1.8141
Capg	27.5207	514.2526	21.5177	0.00E+00	29.7716	1906.5498	72.9814	0.00E+00	0.0418	26.1031	0.0509	0.0383	29.3012	0.0154	-0.1253	0.1667	-1.7271	0.00E+00	0.00E+00	0.00E+00	1.89E-04	1.0878	1.1341	1.1238	1.029
Egln2	26.1541	2154.0065	17.2094	8.87E-14	30.6984	532.3118	4.1255	4.55E-10	0.008	25.8318	0.0121	0.0078	29.0112	0.0545	-0.0397	0.1675	2.1732	5.82E-13	0.00E+00	0.00E+00	2.15E-05	0.2066	2.9507	0.2242	2.5978
Fes	26.4045	201.2361	2.1658	2.95E-16	27.7567	471.6375	6.3738	1.08E-24	0.0108	23.3292	0.116	0.0135	26.2033	0.0556	0.3293	0.1676	-1.061	0.00E+00	0.00E+00	0.00E+00	1.05E-08	0.2507	2.6624	0.3529	2.021
Clta	28.5616	434.4873	17.5438	0.00E+00	30.9884	1040.1992	47.4079	0.00E+00	0.0404	26.7634	0.0616	0.0457	30.0692	0.0289	0.1768	0.168	-1.0932	0.00E+00	0.00E+00	0.00E+00	0.00E+00	1.0687	1.0844	1.3657	0.804
Rab24	28.758	384.3193	7.6116	0.00E+00	31.2056	811.1093	16.9702	0.00E+00	0.0199	26.7301	0.0694	0.021	30.0371	0.037	0.0739	0.1683	-0.9069	0.00E+00	0.00E+00	0.00E+00	2.74E-09	0.5256	1.7551	0.627	1.4372
Rpl18a	47.5182	1892.5305	141.1478	0.00E+00	52.708	4617.5352	320.324	0.00E+00	0.075	46.3238	0.0244	0.0701	52.0572	0.0112	-0.0967	0.1683	-1.1236	2.16E-17	0.00E+00	0.00E+00	3.14E-09	3.4509	0.2887	3.5812	0.2462
Copb2	27.6461	4526.1333	26.3039	2.51E-07	31.3845	1947.8715	13.5143	7.35E-11	0.0058	27.4596	0.0061	0.0069	30.8727	0.0159	0.2623	0.169	1.3683	0.00E+00	0.00E+00	0.00E+00	1.45E-05	0.1604	3.2777	0.214	2.6285
Me2	27.9539	1413.982	14.0889	5.14E-23	31.5177	1362.0991	12.6002	5.24E-15	0.01	27.3863	0.0194	0.0093	30.792	0.0226	-0.1075	0.1691	0.2227	0.00E+00	0.00E+00	0.00E+00	6.30E-05	0.2711	2.5417	0.2844	2.2575
Gpx1	46.5537	3662.192	249.456	0.00E+00	52.6781	2847.754	175.5505	0.00E+00	0.0684	45.9464	0.0125	0.0622	51.677	0.0181	-0.1368	0.1696	0.5295	0.00E+00	0.00E+00	0.00E+00	1.56E-04	3.1323	0.3072	3.1828	0.2436
Psmd14	26.4054	379.2044	8.3767	0.00E+00	28.8752	727.055	15.9411	0.00E+00	0.0221	24.6793	0.0654	0.0219	27.7576	0.0382	-0.0106	0.1696	-0.7757	8.62E-18	0.00E+00	0.00E+00	3.38E-06	0.5447	1.682	0.607	1.4459
Tmbim4	24.2947	432.4502	9.8127	0.00E+00	27.1391	552.7984	11.6573	0.00E+00	0.0227	22.9847	0.0533	0.0211	25.8561	0.0468	-0.1032	0.1698	-0.1876	0.00E+00	0.00E+00	0.00E+00	3.32E-05	0.5198	1.7831	0.5426	1.5732
Mrps17	27.2164	1137.617	14.8827	3.00E-26	30.3969	1886.8766	26.85	0.00E+00	0.0131	26.5696	0.0234	0.0142	29.9041	0.0159	0.1231	0.1706	-0.5621	0.00E+00	0.00E+00	0.00E+00	3.41E-07	0.3482	2.2078	0.4266	1.7928
Xrn2	28.2517	396.2254	3.1759	2.63E-15	30.836	811.7763	8.5374	3.95E-19	0.008	26.3622	0.0666	0.0105	29.6831	0.0365	0.3904	0.1712	-0.8657	0.00E+00	0.00E+00	0.00E+00	4.25E-08	0.211	2.9261	0.311	2.1722
Ndufa13	30.5745	3113.741	95.3607	0.00E+00	34.3349	5031.5755	158.893	0.00E+00	0.0305	30.2589	0.0098	0.0315	34.0851	0.0068	0.0447	0.1718	-0.5265	3.25E-07	0.00E+00	0.00E+00	6.19E-16	0.9271	1.2097	1.0783	0.9632
Lyn	28.9127	1182.327	11.8124	1.07E-26	32.2161	2480.2464	34.1901	0.00E+00	0.01	28.2149	0.0239	0.0137	31.7844	0.0129	0.4569	0.1719	-0.8863	0.00E+00	0.00E+00	0.00E+00	7.21E-14	0.282	2.5167	0.437	1.8192
Smc6	28.1511	691.3418	7.0059	3.28E-18	31.1374	1413.8745	20.2591	0.00E+00	0.0102	27.0333	0.039	0.0143	30.4576	0.0216	0.4936	0.1721	-0.8534	0.00E+00	0.00E+00	0.00E+00	3.49E-15	0.2739	2.5068	0.437	1.7944
U2af2	28.1279	858.8224	7.4747	4.80E-15	31.903	807.369	7.1215	1.73E-12	0.0087	27.2199	0.0317	0.0089	30.6687	0.0379	0.0285	0.1721	0.2585	5.85E-08	0.00E+00	0.00E+00	6.44E-05	0.2368	2.6393	0.2706	2.2885
Ash2l	29.3445	1402.7442	7.5932	5.97E-08	32.83	2400.1774	13.7108	2.81E-09	0.0054	28.7243	0.0205	0.0057	32.365	0.0135	0.0752	0.1722	-0.6006	1.52E-19	0.00E+00	0.00E+00	1.27E-05	0.1555	3.2937	0.1848	2.8058
Becn1	27.8182	936.1925	11.8392	1.20E-26	31.0408	1609.6197	19.258	4.49E-23	0.0126	26.9972	0.0289	0.012	30.4304	0.0189	-0.0749	0.1727	-0.6149	9.35E-19	0.00E+00	0.00E+00	1.21E-04	0.3401	2.2212	0.3614	1.9801
Strap	27.4051	1185.0654	19.2334	0.00E+00	31.0638	1083.2297	15.7706	0.00E+00	0.0162	26.7724	0.0226	0.0146	30.1775	0.0279	-0.1568	0.1727	0.3038	0.00E+00	0.00E+00	0.00E+00	1.84E-04	0.4342	1.9114	0.4386	1.7408
Pkm	40.4562	1511.7717	93.7933	0.00E+00	45.2983	2368.655	140.2175	0.00E+00	0.0622	39.3852	0.026	0.0593	44.4295	0.0188	-0.0694	0.1739	-0.4736	0.00E+00	0.00E+00	0.00E+00	3.19E-10	2.449	0.4508	2.6351	0.3546
Uqcrfs1	26.291	367.5842	12.4615	0.00E+00	28.178	1555.773	48.457	0.00E+00	0.034	24.5113	0.0666	0.0311	27.6594	0.018	-0.1282	0.1743	-1.8858	0.00E+00	0.00E+00	0.00E+00	4.38E-07	0.8269	1.319	0.8608	1.161
Idh3a	27.6305	1654.7028	21.11	2.25E-24	31.6595	991.715	11.1938	1.89E-22	0.0127	27.1519	0.0165	0.0113	30.6505	0.0309	-0.1679	0.1749	0.9011	0.00E+00	0.00E+00	0.00E+00	1.18E-04	0.3427	2.1855	0.3435	2.0038
Ccnd3	27.1767	544.4234	16.2	0.00E+00	29.8924	1294.7279	44.2769	0.00E+00	0.0298	25.8701	0.0475	0.0342	29.2082	0.0226	0.1993	0.1751	-1.0718	0.00E+00	0.00E+00	0.00E+00	1.46E-23	0.7682	1.3729	0.9983	1.0515
Nosip	25.9823	1466.9502	12.1083	3.26E-13	29.1229	2899.9633	24.7933	6.19E-13	0.0083	25.5234	0.0175	0.0085	28.8197	0.01	0.0486	0.1752	-0.8104	5.28E-16	0.00E+00	0.00E+00	3.46E-05	0.211	2.9143	0.2471	2.4678
Anp32e	24.9841	842.9518	29.8059	0.00E+00	27.9957	1314.4978	42.0056	0.00E+00	0.0354	24.2535	0.0288	0.0321	27.3906	0.0208	-0.1386	0.1755	-0.471	0.00E+00	0.00E+00	0.00E+00	1.17E-03	0.8589	1.2705	0.8719	1.1797
S1pr4	28.6629	1200.4996	6.6568	1.41E-08	31.852	4217.2484	39.0675	4.36E-23	0.0055	27.9786	0.0234	0.0092	31.5989	0.0076	0.7356	0.1756	-1.6234	0.00E+00	0.00E+00	0.00E+00	4.80E-11	0.1553	3.4816	0.2933	2.305
Ndufa6	28.829	492.6529	16.3799	0.00E+00	31.2457	2012.3554	67.1068	0.00E+00	0.0332	27.2173	0.0553	0.0333	30.7458	0.0154	0.0006	0.1759	-1.8485	5.73E-05	0.00E+00	0.00E+00	4.95E-11	0.9023	1.2217	1.019	1.015
Cfap20	29.5468	583.7904	3.451	5.53E-07	32.4317	1563.0381	9.5187	8.32E-10	0.0059	28.1084	0.0481	0.0061	31.7552	0.0203	0.0431	0.176	-1.2453	3.14E-10	0.00E+00	0.00E+00	1.71E-05	0.1655	3.2428	0.1929	2.7469
Wsb1	24.8947	904.6247	16.1541	0.00E+00	28.5504	665.2572	12.0012	0.00E+00	0.0178	24.2116	0.027	0.018	27.3652	0.0412	0.0166	0.1766	0.6121	2.16E-04	0.00E+00	0.00E+00	2.90E-06	0.431	1.9396	0.4937	1.6455
Atg101	26.8275	1510.4413	29.2953	0.00E+00	30.4917	1319.763	24.5991	0.00E+00	0.0194	26.3423	0.0176	0.0187	29.7779	0.0225	-0.0516	0.1769	0.3612	2.53E-17	0.00E+00	0.00E+00	5.13E-05	0.5101	1.7785	0.5522	1.5654
Ddx5	33.6981	896.1639	49.7908	0.00E+00	37.6317	1501.431	78.6622	0.00E+00	0.0556	32.4544	0.0362	0.0526	36.6945	0.0245	-0.0792	0.1771	-0.5653	0.00E+00	0.00E+00	0.00E+00	2.15E-05	1.8007	0.6602	1.927	0.5484
Psmd7	27.2378	992.2786	16.9298	0.00E+00	30.7302	1277.0156	21.4158	0.00E+00	0.0171	26.5015	0.0267	0.0168	29.9962	0.0235	-0.0206	0.1787	-0.1871	2.40E-15	0.00E+00	0.00E+00	1.05E-05	0.4521	1.9026	0.5034	1.628
Tspan32	27.5487	489.1343	4.6115	4.79E-18	30.0615	1650.5397	22.439	9.83E-26	0.0094	26.0673	0.0534	0.0136	29.5103	0.0179	0.5324	0.179	-1.5786	0.00E+00	0.00E+00	0.00E+00	2.97E-15	0.245	2.708	0.4016	1.8826
Psma4	27.429	629.4055	19.0498	0.00E+00	30.354	1573.6427	45.079	0.00E+00	0.0303	26.2712	0.0418	0.0287	29.7607	0.0189	-0.0761	0.1799	-1.145	0.00E+00	0.00E+00	0.00E+00	7.56E-07	0.7961	1.333	0.8526	1.1544
Fuca1	26.1082	837.6956	15.9581	0.00E+00	29.0377	2413.6347	41.9505	0.00E+00	0.019	25.3044	0.0304	0.0173	28.6773	0.0119	-0.1326	0.1805	-1.346	0.00E+00	0.00E+00	0.00E+00	9.59E-05	0.4811	1.8521	0.4985	1.661
Aamp	26.0031	1063.6468	12.6876	1.78E-19	29.2891	1689.1871	19.8748	1.91E-21	0.0119	25.3682	0.0239	0.0118	28.7735	0.0171	-0.0203	0.1817	-0.4836	2.44E-04	0.00E+00	0.00E+00	5.70E-05	0.3016	2.3749	0.3377	2.0483
Impdh2	29.2894	304.8617	4.27	0.00E+00	31.5213	784.8703	10.8588	0.00E+00	0.014	26.6939	0.0876	0.0139	30.2893	0.0386	-0.0168	0.1823	-1.1816	7.69E-03	0.00E+00	0.00E+00	3.28E-05	0.3723	2.0898	0.4193	1.7857
Churc1	26.1131	642.0632	10.4201	0.00E+00	28.9668	1707.5171	29.047	0.00E+00	0.0162	25.0731	0.0391	0.017	28.4701	0.0167	0.0713	0.1833	-1.2302	1.01E-15	0.00E+00	0.00E+00	4.94E-07	0.4054	2.0213	0.4828	1.6841
Nmt1	29.0644	1503.6476	9.701	2.32E-10	32.7563	2846.1494	23.9241	6.33E-13	0.0064	28.4943	0.0192	0.0084	32.3607	0.0114	0.385	0.1836	-0.7488	0.00E+00	0.00E+00	0.00E+00	2.91E-07	0.1834	3.0929	0.272	2.3188
Mcm6	28.4293	514.739	6.239	0.00E+00	31.2879	1374.3531	14.8302	1.32E-18	0.0121	26.9181	0.0523	0.0108	30.575	0.0222	-0.1659	0.1838	-1.2347	0.00E+00	0.00E+00	0.00E+00	7.70E-05	0.3243	2.2877	0.3298	2.0931
Rpl36al	27.544	657.4915	27.2587	0.00E+00	30.608	1559.8869	72.2557	0.00E+00	0.0415	26.414	0.0402	0.0463	30.0062	0.0193	0.1588	0.184	-1.0582	0.00E+00	0.00E+00	0.00E+00	0.00E+00	1.0916	1.0774	1.3894	0.8178
Gpi1	36.9929	1785.5321	91.3528	0.00E+00	42.002	2151.9822	114.1628	0.00E+00	0.0512	36.2262	0.0203	0.0533	41.162	0.0191	0.0596	0.1843	-0.0898	2.56E-12	0.00E+00	0.00E+00	0.00E+00	1.853	0.648	2.1739	0.4734
Ptprc	28.8563	221.725	1.4408	1.96E-11	29.7839	1143.1842	13.5646	2.40E-26	0.0065	25.5235	0.1152	0.0119	29.0085	0.0254	0.8678	0.1846	-2.1818	0.00E+00	0.00E+00	0.00E+00	1.67E-14	0.1658	3.3718	0.3414	2.1698
Aspscr1	27.8156	558.0339	4.334	1.19E-09	30.9292	1182.088	10.1411	7.74E-16	0.0078	26.4855	0.0475	0.0086	30.1189	0.0256	0.1398	0.1855	-0.8903	0.00E+00	0.00E+00	0.00E+00	1.57E-05	0.2049	2.9836	0.2575	2.4176
Rpl39	26.7657	493.054	11.703	0.00E+00	29.3262	1904.4344	64.4625	0.00E+00	0.0238	25.3764	0.0514	0.0338	28.8606	0.0152	0.507	0.1856	-1.7614	0.00E+00	0.00E+00	0.00E+00	0.00E+00	0.6027	1.5879	0.9725	1.0811
Tax1bp1	26.0504	1083.0968	36.5745	0.00E+00	29.4962	1513.5569	49.4443	0.00E+00	0.0336	25.4162	0.0238	0.0326	28.9063	0.0192	-0.0445	0.1856	-0.3109	0.00E+00	0.00E+00	0.00E+00	5.10E-07	0.8531	1.2859	0.9339	1.1072
Morf4l2	28.0969	1059.364	18.1108	0.00E+00	31.6523	1867.47	32.6422	0.00E+00	0.017	27.3511	0.026	0.0175	31.1155	0.0167	0.0387	0.186	-0.6423	3.54E-13	0.00E+00	0.00E+00	4.43E-07	0.4663	1.8146	0.5454	1.5201
Mrps21	26.7001	816.0934	13.9134	0.00E+00	30.2983	1022.3611	19.2292	0.00E+00	0.017	25.8421	0.0318	0.0188	29.4014	0.0287	0.1454	0.1862	-0.1456	0.00E+00	0.00E+00	0.00E+00	1.80E-09	0.4395	1.9198	0.5485	1.5483
Pdcd6	25.5424	492.0164	17.6423	0.00E+00	28.2508	1245.0365	41.5026	0.00E+00	0.0359	24.264	0.0493	0.0333	27.6077	0.0223	-0.1093	0.1863	-1.1479	0.00E+00	0.00E+00	0.00E+00	3.59E-08	0.8671	1.2559	0.9188	1.0796
Mapk13	26.8442	373.0573	6.5923	0.00E+00	30.4038	451.6584	9.1839	0.00E+00	0.0177	25.0175	0.067	0.0204	28.4689	0.063	0.2004	0.1864	-0.0896	0.00E+00	0.00E+00	4.10E-25	4.21E-10	0.4387	2.0204	0.5778	1.6072
Gsdmd	25.2062	729.0301	5.8055	1.50E-12	28.1381	1959.0173	19.3641	1.89E-24	0.008	24.3456	0.0335	0.0099	27.7159	0.0141	0.3149	0.1871	-1.242	0.00E+00	0.00E+00	0.00E+00	1.98E-06	0.1932	3.0834	0.2734	2.369
Mapk1	26.7555	371.9592	3.766	2.94E-17	29.7642	633.776	8.2425	8.20E-24	0.0102	24.9454	0.0672	0.013	28.401	0.0449	0.3538	0.1872	-0.5817	0.00E+00	0.00E+00	0.00E+00	2.70E-09	0.253	2.5582	0.3674	1.9435
Eci1	28.7628	3109.5701	21.0361	4.72E-15	33.4175	1138.5466	7.0944	2.56E-09	0.0067	28.4907	0.0092	0.0062	32.4508	0.0285	-0.112	0.1878	1.6274	0.00E+00	0.00E+00	0.00E+00	9.72E-06	0.1927	3.0581	0.2023	2.7281
Sat1	28.5911	570.8504	25.1223	0.00E+00	31.5404	1901.7447	100.1107	0.00E+00	0.0441	27.2133	0.0477	0.0527	31.0032	0.0163	0.2591	0.1881	-1.5484	0.00E+00	0.00E+00	0.00E+00	0.00E+00	1.1972	1.0391	1.6268	0.7259
Ctage5	26.1496	1350.6244	15.1685	0.00E+00	30.3469	798.3984	10.7068	0.00E+00	0.0112	25.6348	0.0191	0.0134	29.2133	0.0367	0.2592	0.1885	0.941	0.00E+00	0.00E+00	0.00E+00	1.48E-08	0.2866	2.4949	0.3901	1.9258
Sephs2	26.4675	221.8161	5.5618	0.00E+00	27.8121	869.2627	23.4083	0.00E+00	0.0252	23.6215	0.1064	0.0269	26.9201	0.0312	0.0933	0.1886	-1.7711	0.00E+00	0.00E+00	0.00E+00	4.13E-12	0.5894	1.6075	0.7203	1.2967
Gdi2	28.4257	663.4266	24.0934	0.00E+00	31.628	1778.2425	62.9493	0.00E+00	0.0364	27.2382	0.0411	0.0355	31.0585	0.0175	-0.0361	0.1894	-1.2335	2.52E-07	0.00E+00	0.00E+00	5.93E-11	0.9857	1.1415	1.0991	0.9444
Ssna1	26.419	823.6319	25.9635	0.00E+00	30.5994	628.6788	17.8014	0.00E+00	0.0316	25.5784	0.031	0.0283	29.1683	0.0464	-0.1549	0.1895	0.5797	0.00E+00	0.00E+00	0.00E+00	4.14E-06	0.8002	1.3344	0.8254	1.1844
Hp	48.6457	2441.171	164.739	0.00E+00	54.9029	5877.8812	394.4392	0.00E+00	0.0678	47.6549	0.0195	0.0673	54.3528	0.0092	-0.0096	0.1897	-1.0764	1.84E-03	0.00E+00	0.00E+00	0.00E+00	3.1949	0.3276	3.6307	0.1992
Iqgap1	28.643	208.8258	1.3319	9.04E-10	29.627	897.7501	12.6732	0.00E+00	0.0064	25.1284	0.1202	0.0141	28.6658	0.032	1.1406	0.19	-1.9095	0.00E+00	0.00E+00	0.00E+00	0.00E+00	0.1585	3.4796	0.4051	1.9408
Gpx3	25.1338	520.3227	7.5707	0.00E+00	28.1496	941.6981	17.0445	0.00E+00	0.0145	23.9429	0.0463	0.0181	27.3207	0.029	0.3218	0.1904	-0.6742	0.00E+00	0.00E+00	0.00E+00	4.80E-13	0.3456	2.3152	0.4943	1.7377
Lsp1	23.3089	748.6258	32.8652	0.00E+00	26.6044	855.1706	42.3121	0.00E+00	0.0438	22.5895	0.0305	0.0495	25.7847	0.0302	0.1766	0.1909	-0.0166	0.00E+00	0.00E+00	9.85E-09	5.26E-22	0.9909	1.2575	1.2709	0.9996
Mrpl4	25.6858	443.0623	3.7632	7.40E-12	28.6256	840.4293	6.532	1.60E-10	0.0085	24.2452	0.055	0.0078	27.6843	0.033	-0.1254	0.1914	-0.7374	0.00E+00	0.00E+00	0.00E+00	1.30E-05	0.2044	3.0308	0.2147	2.6891
Pilrb2	27.8929	900.7892	7.1522	2.32E-13	32.9244	508.7576	4.9494	5.90E-20	0.0079	27.035	0.0302	0.0098	30.8881	0.0605	0.3087	0.1922	1.003	0.00E+00	0.00E+00	0.00E+00	3.28E-06	0.214	3.0111	0.2983	2.355
Acbd6	27.0566	1153.0351	9.2041	3.67E-19	30.6863	2048.4047	15.0597	1.37E-12	0.008	26.4252	0.023	0.0074	30.2085	0.0148	-0.1178	0.193	-0.6402	0.00E+00	0.00E+00	0.00E+00	1.88E-05	0.2109	2.9478	0.2202	2.6029
Cpsf6	28.1689	493.2622	6.4503	6.23E-25	30.6961	4205.1173	50.4637	2.98E-20	0.0131	26.6349	0.054	0.012	30.4569	0.0073	-0.1312	0.1935	-2.8949	0.00E+00	0.00E+00	0.00E+00	1.82E-04	0.3482	2.1652	0.3663	1.9398
Otub1	27.8797	797.379	7.7679	2.15E-19	31.495	1395.0117	16.6618	0.00E+00	0.0098	26.9152	0.0337	0.012	30.7791	0.022	0.2969	0.1935	-0.6146	0.00E+00	0.00E+00	0.00E+00	8.63E-09	0.2607	2.6021	0.3663	1.9925
Eapp	25.3729	608.5958	7.72	4.82E-22	29.1356	645.0552	8.1928	7.55E-23	0.0127	24.343	0.04	0.0127	27.8554	0.0432	0.0028	0.1945	0.11	4.01E-09	0.00E+00	0.00E+00	3.47E-05	0.3081	2.395	0.3526	2.0438
Rpl4	37.3999	1031.5693	69.8081	0.00E+00	42.0233	2442.2523	154.0548	0.00E+00	0.068	36.071	0.035	0.0636	41.2825	0.0169	-0.0962	0.1947	-1.051	0.00E+00	0.00E+00	0.00E+00	2.78E-07	2.4454	0.4988	2.6082	0.4222
Rbck1	29.7087	1723.141	15.0911	1.46E-19	33.802	2967.7876	23.5395	6.47E-10	0.0087	29.1792	0.017	0.0079	33.4079	0.0113	-0.1405	0.1952	-0.5924	0.00E+00	0.00E+00	0.00E+00	4.54E-05	0.2532	2.646	0.2658	2.3003
Rps7	38.9825	2852.4414	198.7261	0.00E+00	45.334	1540.2071	100.6646	0.00E+00	0.07	38.4276	0.0135	0.0656	44.0013	0.0285	-0.0948	0.1954	1.0848	4.20E-24	0.00E+00	0.00E+00	3.51E-16	2.6757	0.4308	2.8696	0.3641
Smek2	26.6266	797.4737	8.063	1.68E-18	30.3016	1143.4847	16.067	8.77E-25	0.0101	25.7538	0.0323	0.014	29.4941	0.0259	0.4706	0.1956	-0.3183	0.00E+00	0.00E+00	0.00E+00	8.92E-16	0.2597	2.6276	0.4124	1.8367
Capns1	30.055	737.1849	35.7498	0.00E+00	35.4883	495.321	22.1621	0.00E+00	0.0486	28.8675	0.0392	0.0448	33.0807	0.0668	-0.1165	0.1965	0.7707	0.00E+00	0.00E+00	0.00E+00	4.14E-08	1.4001	0.8591	1.469	0.7327
Ccl3	22.1137	397.4992	16.2207	0.00E+00	25.0762	569.4819	23.9764	0.00E+00	0.0408	20.9328	0.0531	0.042	23.9908	0.0425	0.0414	0.1967	-0.323	3.11E-21	0.00E+00	0.00E+00	5.23E-09	0.8528	1.5426	1.0047	1.3202
Rhoa	29.3185	1379.1364	47.8827	0.00E+00	33.6111	1569.5539	64.9991	0.00E+00	0.0348	28.6918	0.0208	0.0414	32.8849	0.021	0.2526	0.1968	0.0116	0.00E+00	0.00E+00	3.38E-11	0.00E+00	0.9947	1.136	1.3578	0.8028
Hoxa10	26.2978	1452.4998	16.6471	5.68E-25	30.3069	1281.6032	18.1717	0.00E+00	0.0115	25.8134	0.0178	0.0142	29.5919	0.0231	0.3049	0.1971	0.379	0.00E+00	0.00E+00	0.00E+00	8.23E-12	0.2947	2.448	0.4192	1.8283
Eif3i	25.8386	363.8782	8.6125	0.00E+00	28.6243	805.6658	22.196	0.00E+00	0.0236	24.0944	0.0665	0.0276	27.6264	0.0343	0.2228	0.1973	-0.9549	0.00E+00	0.00E+00	0.00E+00	1.72E-19	0.5668	1.6538	0.7598	1.2666
Fbp1	24.655	444.1324	7.8881	0.00E+00	27.8055	734.9032	11.484	0.00E+00	0.0177	23.3439	0.0527	0.0156	26.766	0.0365	-0.1844	0.1974	-0.5297	0.00E+00	0.00E+00	0.00E+00	2.23E-04	0.4135	2.0541	0.4143	1.9104
Cebpb	41.5442	3615.3392	228.4846	0.00E+00	48.5097	1618.4686	99.4618	0.00E+00	0.0633	41.0375	0.0114	0.0619	47.0543	0.029	-0.032	0.1974	1.3503	2.92E-05	0.00E+00	0.00E+00	3.82E-18	2.5735	0.485	2.8734	0.3583
Lamp2	28.0277	854.2375	23.6122	0.00E+00	31.6079	1976.6853	55.7781	0.00E+00	0.0277	27.1109	0.0318	0.0283	31.0904	0.0157	0.0333	0.1976	-1.0163	1.11E-07	0.00E+00	0.00E+00	5.30E-12	0.7438	1.3959	0.8745	1.15
Apopt1	27.6308	566.8247	4.0015	4.62E-13	30.7616	1710.1348	10.8925	1.78E-07	0.0071	26.3336	0.0465	0.0064	30.2046	0.0177	-0.1499	0.1979	-1.3925	0.00E+00	0.00E+00	0.00E+00	8.02E-06	0.1849	3.1408	0.193	2.794
Vps35	26.6213	244.3291	3.4466	6.76E-27	28.7688	652.7748	9.8581	2.54E-27	0.0142	23.9881	0.098	0.0152	27.5393	0.0423	0.1022	0.1992	-1.2133	3.59E-26	0.00E+00	0.00E+00	7.80E-07	0.3365	2.1965	0.4168	1.8028
Atp6v0d1	27.6726	354.8706	9.2114	0.00E+00	30.3867	991.2206	25.4288	0.00E+00	0.026	25.6662	0.0724	0.0257	29.4659	0.0297	-0.0165	0.1992	-1.2851	1.15E-09	0.00E+00	0.00E+00	1.88E-09	0.6669	1.4928	0.7558	1.2515
Abhd17a	29.481	616.8827	4.9154	1.54E-14	32.6199	3373.3594	28.9707	3.68E-18	0.008	28.1163	0.0455	0.0086	32.2924	0.0096	0.1036	0.1998	-2.2478	0.00E+00	0.00E+00	0.00E+00	1.20E-05	0.2235	2.8447	0.2774	2.3058
Ptpn18	26.6287	587.8413	17.6122	0.00E+00	29.5374	3164.521	103.3574	0.00E+00	0.03	25.4615	0.0433	0.0326	29.2484	0.0093	0.1171	0.2	-2.2159	0.00E+00	0.00E+00	0.00E+00	4.58E-20	0.762	1.3889	0.9554	1.077
Sirpa	26.8183	545.2371	4.2839	4.69E-14	30.0355	1306.7125	13.9151	2.61E-21	0.0079	25.5497	0.0469	0.0107	29.3501	0.0225	0.4379	0.2001	-1.0605	0.00E+00	0.00E+00	0.00E+00	2.03E-08	0.2004	2.9818	0.3129	2.207
Ncf4	29.5125	2581.0586	118.7502	0.00E+00	34.1523	1880.0579	97.6147	0.00E+00	0.046	29.1736	0.0114	0.0521	33.515	0.0178	0.1813	0.2001	0.6471	0.00E+00	0.00E+00	0.00E+00	0.00E+00	1.345	0.9259	1.7312	0.6497
Ppp1cc	26.4223	407.4395	16.4607	0.00E+00	29.2083	1152.0511	40.3155	0.00E+00	0.0403	24.7812	0.0613	0.0351	28.4714	0.0247	-0.1974	0.2003	-1.3102	0.00E+00	0.00E+00	0.00E+00	5.06E-07	0.9947	1.1229	0.9972	1.0178
Msra	26.1286	265.8209	5.8618	0.00E+00	29.1759	431.9589	8.5743	0.00E+00	0.022	23.7708	0.0897	0.0199	27.3154	0.0632	-0.1445	0.2005	-0.5057	0.00E+00	0.00E+00	0.00E+00	1.15E-04	0.5229	1.7743	0.5424	1.5918
Msn	27.1577	1107.6942	20.7502	0.00E+00	31.067	1602.5743	31.499	0.00E+00	0.0187	26.4997	0.024	0.0197	30.455	0.019	0.0707	0.2007	-0.334	0.00E+00	0.00E+00	0.00E+00	5.39E-08	0.4969	1.817	0.5973	1.5113
Tsg101	25.7242	414.6908	4.8927	3.87E-24	29.852	410.0809	4.2571	2.52E-16	0.0118	24.1997	0.0584	0.0104	27.8188	0.0679	-0.1853	0.2011	0.2159	0.00E+00	0.00E+00	0.00E+00	4.79E-05	0.2842	2.4661	0.2887	2.2457
Tmem258	27.2412	912.5699	22.7164	0.00E+00	30.9667	1676.4356	37.1119	0.00E+00	0.0249	26.4332	0.0291	0.0221	30.3865	0.0181	-0.17	0.2011	-0.6832	0.00E+00	0.00E+00	0.00E+00	3.83E-05	0.6567	1.48	0.6724	1.3458
Padi4	25.9548	444.4197	5.4809	3.77E-21	28.8748	1209.0466	18.0614	0.00E+00	0.0123	24.5196	0.0553	0.015	28.187	0.0233	0.2781	0.2011	-1.2451	0.00E+00	0.00E+00	0.00E+00	1.91E-08	0.3019	2.4007	0.4212	1.8873
Vapb	28.9724	883.3811	4.9296	4.61E-08	33.5117	872.8002	6.786	7.36E-14	0.0056	28.0318	0.0319	0.0078	32.2496	0.0369	0.4848	0.2022	0.21	0.00E+00	0.00E+00	0.00E+00	1.14E-07	0.1559	3.5147	0.2487	2.4813
Trappc6a	27.8944	840.794	18.8693	0.00E+00	31.323	3516.8045	74.2967	0.00E+00	0.0224	26.9778	0.0322	0.0211	31.0379	0.0089	-0.0886	0.2023	-1.8564	0.00E+00	0.00E+00	0.00E+00	9.79E-07	0.6024	1.6444	0.6579	1.4107
Uqcrh	24.6801	564.4679	20.6919	0.00E+00	28.3152	697.5966	26.6896	0.00E+00	0.0366	23.6234	0.0423	0.0383	27.1979	0.039	0.0669	0.2033	-0.1183	0.00E+00	0.00E+00	0.00E+00	7.92E-17	0.8643	1.2605	1.0392	0.9984
Gng5	28.14	521.5853	23.0724	0.00E+00	31.4093	1416.5965	59.2764	0.00E+00	0.0442	26.6726	0.0513	0.0418	30.7121	0.0217	-0.079	0.2034	-1.2395	4.74E-23	0.00E+00	0.00E+00	1.85E-11	1.1734	1.0004	1.2842	0.8226
Rpl36-ps3	28.6068	305.5956	2.3522	1.52E-12	31.1827	881.0605	6.9019	1.58E-09	0.0077	26.1319	0.0857	0.0078	30.0928	0.0343	0.0239	0.2036	-1.3221	2.71E-03	0.00E+00	0.00E+00	2.85E-05	0.2005	2.903	0.2344	2.4366
Rps9	49.5521	4052.9996	263.5282	0.00E+00	56.9793	5390.2171	326.1092	0.00E+00	0.0655	48.9108	0.012	0.061	56.3418	0.0104	-0.1026	0.2041	-0.2064	3.23E-19	0.00E+00	0.00E+00	0.00E+00	3.1707	0.3	3.4079	0.2184
Znhit1	24.9265	1354.8707	25.4722	0.00E+00	29.2304	792.5471	18.4765	0.00E+00	0.0187	24.456	0.0182	0.0234	28.1723	0.0355	0.3193	0.2041	0.9623	0.00E+00	0.00E+00	0.00E+00	1.47E-21	0.4579	1.8839	0.6537	1.3919
Zfos1	26.9231	1790.1731	11.2314	3.09E-07	31.1741	1539.3891	10.9027	3.22E-15	0.0063	26.5097	0.0148	0.0071	30.5443	0.0199	0.1733	0.2044	0.427	0.00E+00	0.00E+00	0.00E+00	1.40E-05	0.1662	3.314	0.2162	2.6569
Cyb5a	27.5899	327.9277	5.3187	0.00E+00	30.1266	1089.8279	16.2684	0.00E+00	0.0162	25.4246	0.0776	0.0149	29.2949	0.027	-0.1222	0.2044	-1.5246	0.00E+00	0.00E+00	0.00E+00	8.04E-05	0.4107	2.0776	0.435	1.8326
Cox4i1	40.4973	2933.9711	169.5775	0.00E+00	46.4813	4784.7112	252.4604	0.00E+00	0.0583	39.9173	0.0136	0.0527	46.0015	0.0096	-0.1451	0.2047	-0.4961	0.00E+00	0.00E+00	0.00E+00	1.03E-05	2.3058	0.4969	2.4243	0.3898
Dhrs1	25.8853	1324.7328	9.8082	2.86E-13	30.5756	711.4236	5.5305	1.83E-15	0.0074	25.3767	0.0193	0.0078	29.284	0.0411	0.0784	0.2066	1.0926	1.40E-19	0.00E+00	0.00E+00	2.07E-05	0.1873	3.1954	0.2257	2.6622
AA467197	25.3105	1506.2731	10.663	6.70E-13	29.1105	2213.3442	23.3268	0.00E+00	0.0071	24.8835	0.0166	0.0105	28.7169	0.013	0.5721	0.2067	-0.3504	0.00E+00	0.00E+00	0.00E+00	1.10E-06	0.1758	3.4079	0.3016	2.553
Glul	24.1589	686.6429	17.2708	0.00E+00	27.481	1346.16	31.0546	0.00E+00	0.0251	23.316	0.034	0.023	26.9192	0.0201	-0.1264	0.2073	-0.7583	0.00E+00	0.00E+00	0.00E+00	7.24E-07	0.583	1.6994	0.6208	1.4674
Clic1	34.7894	3005.0829	198.6561	0.00E+00	40.3643	2466.4373	144.9552	0.00E+00	0.0662	34.3792	0.0114	0.0589	39.695	0.0161	-0.1675	0.2074	0.4922	0.00E+00	0.00E+00	0.00E+00	6.24E-05	2.277	0.5098	2.3403	0.421
Rps11	41.6408	2646.7828	167.4483	0.00E+00	47.9698	3699.5978	215.6157	0.00E+00	0.0635	40.9778	0.0155	0.0583	47.3256	0.0128	-0.1233	0.2078	-0.2735	0.00E+00	0.00E+00	0.00E+00	4.72E-08	2.5962	0.4591	2.7536	0.3898
Mrps11	26.6792	1044.198	8.3922	7.95E-13	30.2907	3661.2171	26.12	6.58E-12	0.008	26.0024	0.025	0.0071	30.0315	0.0082	-0.1719	0.2078	-1.6043	0.00E+00	0.00E+00	0.00E+00	1.55E-05	0.209	2.9415	0.2148	2.6117
Aimp1	27.8218	1131.6357	10.2733	2.61E-19	32.0537	1462.0774	12.9506	2.03E-14	0.0091	27.1408	0.024	0.0089	31.3491	0.0215	-0.0346	0.208	-0.1626	1.96E-12	0.00E+00	0.00E+00	3.14E-05	0.2461	2.7022	0.277	2.28
Fam46a	29.3891	833.5987	5.1927	1.22E-11	33.4579	1609.9511	12.345	4.44E-18	0.0062	28.3564	0.0342	0.0077	32.7602	0.0204	0.3029	0.2083	-0.7465	0.00E+00	0.00E+00	0.00E+00	3.07E-06	0.1752	3.3927	0.2508	2.5694
Srm	25.5491	326.6666	3.0124	2.46E-16	27.9348	1384.5711	13.4416	7.22E-14	0.0092	23.6821	0.0726	0.0097	27.3614	0.0198	0.0753	0.2083	-1.8749	5.06E-27	0.00E+00	0.00E+00	3.54E-05	0.2171	2.8698	0.2649	2.4104
Atrx	26.9472	653.0779	2.5699	1.01E-06	30.2379	2691.7993	27.5473	2.24E-24	0.0039	25.8616	0.0396	0.0102	29.882	0.0111	1.3744	0.2085	-1.8295	0.00E+00	0.00E+00	0.00E+00	2.34E-23	0.1013	4.3887	0.3044	2.2015
Pygl	27.4096	1305.4827	19.4844	0.00E+00	31.508	2150.9304	48.4449	0.00E+00	0.0149	26.8446	0.0206	0.0225	31.0312	0.0145	0.5915	0.2091	-0.5082	0.00E+00	0.00E+00	0.00E+00	0.00E+00	0.4022	2.028	0.6958	1.3465
Lrpap1	28.7989	457.7473	3.1083	8.52E-11	31.5774	3982.9928	25.7635	4.16E-12	0.0068	27.0812	0.0592	0.0065	31.3119	0.0079	-0.0718	0.2094	-2.9101	0.00E+00	0.00E+00	0.00E+00	1.60E-05	0.1837	3.1765	0.2027	2.7485
Lims1	30.0006	1035.5202	10.5807	0.00E+00	34.1574	2661.4141	39.4004	0.00E+00	0.0102	29.1379	0.0282	0.0149	33.6943	0.0126	0.5396	0.2096	-1.1556	0.00E+00	0.00E+00	0.00E+00	2.84E-20	0.2973	2.4776	0.4959	1.7064
Rpl7a-ps5	27.1551	210.3468	3.0534	2.71E-27	28.3298	1481.2605	22.1339	0.00E+00	0.0145	24.0174	0.115	0.015	27.7811	0.0187	0.048	0.21	-2.6181	0.00E+00	0.00E+00	0.00E+00	2.78E-06	0.3479	2.1173	0.4145	1.7652
Alg5	27.8724	319.678	3.9279	0.00E+00	30.1453	1782.2623	20.9695	1.45E-23	0.0123	25.6237	0.0801	0.0118	29.6399	0.0167	-0.0659	0.2101	-2.265	3.22E-26	0.00E+00	0.00E+00	6.06E-05	0.3135	2.3721	0.3497	2.0258
Fkbp2	27.279	717.2535	12.5529	0.00E+00	30.6927	3313.8348	55.8385	0.00E+00	0.0176	26.2646	0.0367	0.0169	30.3897	0.0092	-0.0635	0.2105	-1.9976	7.79E-14	0.00E+00	0.00E+00	3.80E-05	0.4601	1.8597	0.5137	1.6171
Tmem160	24.8202	465.7559	11.9229	0.00E+00	28.1221	916.2526	23.7524	0.00E+00	0.0256	23.5586	0.0506	0.0259	27.2651	0.0298	0.0176	0.2108	-0.7637	3.87E-16	0.00E+00	0.00E+00	7.25E-11	0.6022	1.6298	0.7042	1.3291
Ctbp1	25.1645	609.0213	17.0684	0.00E+00	29.6777	483.1017	12.0181	0.00E+00	0.028	24.1411	0.0398	0.0249	27.9424	0.0579	-0.168	0.211	0.5384	0.00E+00	0.00E+00	0.00E+00	3.54E-05	0.6708	1.4634	0.6943	1.313
Rps15	33.3664	1243.5247	69.1237	0.00E+00	38.1664	2625.4528	147.3072	0.00E+00	0.0558	32.4697	0.0261	0.0561	37.5909	0.0143	0.0074	0.2113	-0.8631	8.11E-07	0.00E+00	0.00E+00	1.22E-25	1.7952	0.6961	2.0999	0.5349
Smpdl3a	24.559	251.2558	7.3467	0.00E+00	27.3838	479.5555	16.2228	0.00E+00	0.0293	22.3504	0.0892	0.0338	25.8756	0.0541	0.2091	0.2113	-0.7211	0.00E+00	0.00E+00	0.00E+00	3.39E-21	0.6513	1.6019	0.8691	1.2338
Uri1	28.5722	531.3832	3.5255	3.10E-12	32.1487	1433.8609	9.456	1.58E-08	0.0066	27.0947	0.0511	0.0066	31.4242	0.0219	0.0029	0.2139	-1.2244	3.12E-08	0.00E+00	0.00E+00	1.93E-05	0.1789	3.143	0.2067	2.6717
Gca	27.6959	602.5982	3.716	1.06E-10	31.248	1780.6507	15.8081	4.89E-16	0.0062	26.4617	0.0439	0.0089	30.6914	0.0172	0.526	0.2139	-1.3488	0.00E+00	0.00E+00	0.00E+00	1.26E-08	0.1629	3.3413	0.2727	2.3467
Dbnl	26.7459	295.4296	4.1111	1.03E-23	29.2928	994.6816	16.8849	0.00E+00	0.0139	24.5148	0.0831	0.017	28.4373	0.0286	0.2886	0.2141	-1.5395	0.00E+00	0.00E+00	0.00E+00	3.55E-12	0.3404	2.251	0.4826	1.7143
Rab44	28.2848	461.075	4.5121	2.57E-20	31.4148	1905.1984	18.1738	2.36E-22	0.0098	26.6279	0.0577	0.0095	30.8905	0.0162	-0.0434	0.2142	-1.8275	2.53E-11	0.00E+00	0.00E+00	4.61E-05	0.2589	2.611	0.2945	2.2281
Ube2r2	24.8124	281.9346	2.4919	1.48E-14	27.0834	1146.9017	11.19	1.46E-20	0.0088	22.7977	0.0809	0.0098	26.4494	0.0231	0.1418	0.2143	-1.8087	0.00E+00	0.00E+00	0.00E+00	1.88E-05	0.2015	3.1164	0.258	2.5442
Smc4	26.621	695.5819	10.3474	0.00E+00	30.156	2351.0543	42.057	0.00E+00	0.0149	25.6267	0.0369	0.0179	29.7568	0.0127	0.2658	0.2156	-1.5417	0.00E+00	0.00E+00	0.00E+00	5.10E-14	0.3814	2.1374	0.5331	1.6116
Sema4a	28.3334	1124.9499	9.8439	9.00E-18	32.6953	1733.6356	18.4595	8.22E-22	0.0088	27.6131	0.0246	0.0106	32.0653	0.0185	0.2815	0.2157	-0.4061	0.00E+00	0.00E+00	0.00E+00	5.45E-08	0.2402	2.7302	0.34	2.0832
Ech1	26.1908	440.0124	10.911	0.00E+00	29.2333	1526.664	37.1561	0.00E+00	0.0247	24.6893	0.0567	0.0243	28.6753	0.0188	-0.0236	0.2159	-1.592	3.83E-03	0.00E+00	0.00E+00	1.51E-08	0.6085	1.6101	0.6984	1.3443
Mrfap1	25.6743	454.1764	13.3918	0.00E+00	28.6319	1904.7178	57.2954	0.00E+00	0.0295	24.2775	0.0535	0.03	28.1978	0.0149	0.0272	0.216	-1.8475	8.58E-21	0.00E+00	0.00E+00	1.54E-14	0.7124	1.431	0.8503	1.1424
Mrpl17	26.6171	234.1418	4.0424	0.00E+00	28.286	1466.5562	24.2355	0.00E+00	0.0173	23.8746	0.103	0.0165	27.7362	0.019	-0.065	0.2163	-2.4421	0.00E+00	0.00E+00	0.00E+00	6.43E-06	0.412	2.0252	0.4578	1.7168
Mien1	28.2628	604.0793	8.8167	0.00E+00	31.8783	1951.1683	32.2863	0.00E+00	0.0146	26.9797	0.0447	0.0165	31.3466	0.0161	0.1795	0.2164	-1.4739	0.00E+00	0.00E+00	0.00E+00	1.93E-12	0.3925	2.1316	0.5173	1.6322
Isyna1	27.3887	608.3296	6.179	1.35E-19	32.4123	507.0254	4.5603	4.00E-15	0.0102	26.1888	0.0431	0.009	30.4376	0.06	-0.1723	0.2169	0.4759	0.00E+00	0.00E+00	0.00E+00	4.25E-05	0.265	2.5501	0.2726	2.3089
G6pdx	26.4996	1247.0448	7.8673	2.61E-07	30.9753	1157.7911	10.6586	2.85E-19	0.0063	25.9409	0.0209	0.0092	30.1522	0.0261	0.5445	0.217	0.32	0.00E+00	0.00E+00	0.00E+00	2.39E-08	0.1639	3.3345	0.2772	2.3777
Actr3	32.8411	1299.6862	75.0509	0.00E+00	38.345	1291.3003	72.8796	0.00E+00	0.0578	32.0144	0.0246	0.0567	37.2163	0.0288	-0.0269	0.2172	0.2275	1.46E-10	0.00E+00	0.00E+00	1.31E-17	1.8473	0.6393	2.1034	0.4651
Yipf3	26.537	592.5066	3.871	9.14E-12	30.8965	674.1551	5.0205	6.80E-12	0.0065	25.3886	0.043	0.0074	29.5158	0.0439	0.1894	0.2173	0.028	0.00E+00	0.00E+00	7.83E-07	1.15E-05	0.1653	3.3677	0.219	2.6751
Pgam1	32.4846	1280.6067	61.7881	0.00E+00	37.2561	3372.6201	153.6206	0.00E+00	0.0485	31.6628	0.0247	0.0455	36.8322	0.0109	-0.0899	0.2182	-1.1781	4.79E-24	0.00E+00	0.00E+00	1.20E-07	1.5289	0.8054	1.6755	0.6679
Cmc2	25.859	355.2807	3.5152	1.97E-16	29.0398	821.1865	7.6019	4.58E-13	0.0099	24.0958	0.0681	0.0093	28.0318	0.0342	-0.0962	0.2183	-0.9962	0.00E+00	0.00E+00	0.00E+00	4.78E-05	0.2375	2.7255	0.2592	2.3916
Ppp1r11	27.8187	747.9243	7.1276	7.70E-17	31.9396	1356.0807	12.7853	2.01E-16	0.0096	26.8018	0.0358	0.0094	31.1822	0.023	-0.0185	0.2184	-0.6401	3.71E-02	0.00E+00	0.00E+00	4.31E-05	0.2551	2.6507	0.2939	2.2395
Pkib	26.4964	396.046	3.4179	7.33E-19	29.931	848.114	7.8685	1.51E-17	0.0086	24.8245	0.0627	0.0093	28.8828	0.034	0.1072	0.2184	-0.8825	0.00E+00	0.00E+00	0.00E+00	2.18E-05	0.2138	3.0911	0.2656	2.5472
Trnau1ap	25.4037	569.325	5.9138	1.35E-18	29.1628	954.8624	8.5574	4.60E-15	0.0104	24.2978	0.043	0.009	28.2846	0.0296	-0.2076	0.2192	-0.5365	0.00E+00	0.00E+00	0.00E+00	2.26E-05	0.2505	2.6972	0.2526	2.4592
Rps10	31.1616	816.7771	40.3692	0.00E+00	36.5702	792.9867	46.8069	0.00E+00	0.0496	30.0015	0.0367	0.0593	34.9393	0.044	0.2579	0.2198	0.2623	0.00E+00	0.00E+00	0.00E+00	0.00E+00	1.4831	0.8445	2.0615	0.5485
Rplp2	35.6759	1914.5228	93.7748	0.00E+00	41.4511	2526.9245	127.0135	0.00E+00	0.0492	34.9913	0.0182	0.0505	40.7583	0.0161	0.038	0.2201	-0.179	2.44E-12	0.00E+00	0.00E+00	0.00E+00	1.7011	0.7158	2.0514	0.5382
Ufc1	25.9339	616.1207	11.5578	0.00E+00	29.3581	2241.4426	37.6208	0.00E+00	0.0187	24.8621	0.0406	0.0168	28.9656	0.0129	-0.1577	0.2204	-1.6486	0.00E+00	0.00E+00	0.00E+00	1.10E-04	0.4629	1.9138	0.4855	1.6985
Nisch	28.4537	466.176	3.8147	3.79E-16	31.8017	1704.7036	13.5174	1.06E-16	0.0082	26.784	0.0574	0.0079	31.2083	0.0183	-0.0497	0.2206	-1.6471	7.97E-22	0.00E+00	0.00E+00	3.64E-05	0.2165	2.8893	0.2475	2.4903
Fus	26.7103	1233.9078	28.3219	0.00E+00	31.2892	1179.8377	27.9037	0.00E+00	0.023	26.1339	0.0212	0.0237	30.4674	0.0258	0.041	0.2213	0.2871	1.10E-11	0.00E+00	0.00E+00	1.15E-11	0.6006	1.5924	0.7208	1.2875
Dctn2	29.0267	426.8459	3.561	6.08E-15	32.1053	2441.2545	24.0627	5.71E-19	0.0083	27.1625	0.0638	0.0099	31.6743	0.013	0.2394	0.2217	-2.297	0.00E+00	0.00E+00	0.00E+00	2.11E-07	0.2269	2.8251	0.313	2.1602
Shfm1	43.8009	3437.8722	172.3433	0.00E+00	50.8299	6511.5445	323.7203	0.00E+00	0.0503	43.2183	0.0126	0.0498	50.4004	0.0077	-0.0141	0.2218	-0.7005	4.34E-03	0.00E+00	0.00E+00	0.00E+00	2.1602	0.5236	2.5054	0.3582
Brk1	25.1537	535.8588	22.1272	0.00E+00	28.5162	1608.5572	62.8384	0.00E+00	0.0413	24.0112	0.0449	0.0391	28.0019	0.0174	-0.0796	0.2218	-1.3637	0.00E+00	0.00E+00	0.00E+00	8.55E-11	0.9891	1.1568	1.0901	0.9604
Bin2	23.5994	458.1011	11.8034	0.00E+00	26.7129	1331.1937	40.2738	0.00E+00	0.0258	22.432	0.049	0.0302	26.1612	0.0198	0.2272	0.2219	-1.3095	0.00E+00	0.00E+00	0.00E+00	5.17E-23	0.5763	1.6473	0.7841	1.2359
Rps16	40.4107	3677.1305	236.7021	0.00E+00	47.2127	3770.5825	222.9822	0.00E+00	0.0647	39.9485	0.0108	0.0592	46.5903	0.0124	-0.1287	0.2219	0.1901	0.00E+00	0.00E+00	0.00E+00	5.88E-12	2.5716	0.4468	2.7423	0.3794
Hnrnpr	27.2344	680.5883	8.5338	5.37E-25	30.9684	2259.483	25.2347	3.61E-23	0.0125	26.1686	0.0385	0.0112	30.5283	0.0135	-0.1637	0.2223	-1.511	0.00E+00	0.00E+00	0.00E+00	8.10E-05	0.327	2.269	0.341	2.0042
Csnk2b	26.0064	822.4107	15.9617	0.00E+00	31.0076	578.0127	10.2145	0.00E+00	0.0194	25.1958	0.0307	0.0177	29.3997	0.0508	-0.1292	0.2226	0.7279	0.00E+00	0.00E+00	0.00E+00	7.76E-05	0.4874	1.8157	0.5167	1.6118
Elf1	24.936	203.8384	3.1685	0.00E+00	27.1527	569.7593	8.7616	9.57E-27	0.0156	22.1961	0.109	0.0154	25.9015	0.0455	-0.0153	0.2227	-1.2607	2.42E-04	0.00E+00	0.00E+00	1.65E-05	0.3439	2.2675	0.3978	1.915
Srsf2	26.0777	817.3341	33.1633	0.00E+00	30.4487	936.316	37.2613	0.00E+00	0.0406	25.256	0.031	0.0398	29.4775	0.0315	-0.027	0.223	0.0235	6.15E-12	0.00E+00	1.03E-03	2.11E-10	1.0241	1.1082	1.1728	0.92
Fcer1g	39.3739	1645.5758	98.8294	0.00E+00	45.6474	2695.2034	167.9838	0.00E+00	0.0601	38.4235	0.0234	0.0627	44.849	0.0166	0.0606	0.2231	-0.4918	4.63E-09	0.00E+00	0.00E+00	0.00E+00	2.2995	0.5157	2.7848	0.3229
Lst1	25.7735	231.5795	3.769	0.00E+00	28.4563	553.9018	14.3172	0.00E+00	0.0163	23.1762	0.1	0.0259	27.056	0.0489	0.6622	0.2233	-1.0322	0.00E+00	0.00E+00	0.00E+00	0.00E+00	0.3762	2.138	0.6992	1.3879
BC018473	25.6794	203.7711	4.7552	0.00E+00	27.8937	575.8745	18.0933	0.00E+00	0.0234	22.7597	0.1117	0.0314	26.5848	0.0463	0.4269	0.2241	-1.2709	0.00E+00	0.00E+00	0.00E+00	0.00E+00	0.5256	1.8697	0.8332	1.3108
Rpl27	43.2026	4133.1011	179.5672	0.00E+00	50.4918	4761.1706	219.0313	0.00E+00	0.0434	42.7259	0.0103	0.0461	49.9248	0.0105	0.0865	0.2246	0.0173	1.81E-16	0.00E+00	5.33E-06	0.00E+00	1.8536	0.6313	2.29	0.4343
Tpm3	33.1231	691.8117	33.6906	0.00E+00	37.6198	2075.3051	97.438	0.00E+00	0.0488	31.5883	0.0456	0.0472	36.9157	0.0178	-0.0496	0.2248	-1.3621	1.28E-17	0.00E+00	0.00E+00	3.96E-10	1.534	0.7612	1.7242	0.6124
Thyn1	27.3441	328.7119	2.0932	3.91E-07	30.2671	1171.1983	8.2344	4.28E-10	0.0064	25.2226	0.0767	0.007	29.4835	0.0252	0.144	0.2252	-1.6069	0.00E+00	0.00E+00	0.00E+00	1.15E-05	0.1595	3.3766	0.2066	2.664
Mlx	29.5403	146.0927	0.8634	2.00E-06	29.4648	1035.7189	8.0804	1.27E-13	0.0059	24.4882	0.1685	0.0078	28.6353	0.0278	0.4028	0.2257	-2.6019	0.00E+00	0.00E+00	0.00E+00	1.25E-06	0.1431	3.5426	0.2229	2.6018
Hat1	27.8589	583.9491	4.4497	4.77E-11	31.4621	2706.8957	20.558	6.40E-11	0.0076	26.5719	0.0457	0.0076	31.0774	0.0115	-0.0001	0.226	-1.9929	9.45E-10	0.00E+00	0.00E+00	3.65E-05	0.2025	2.9051	0.2351	2.4831
Zfand6	27.3219	1320.4872	26.5303	0.00E+00	31.7175	2357.7638	42.3891	0.00E+00	0.0201	26.7502	0.0203	0.018	31.2875	0.0133	-0.1591	0.226	-0.6105	0.00E+00	0.00E+00	0.00E+00	3.33E-05	0.5341	1.7449	0.5636	1.5369
Smarca5	28.6328	722.013	6.79	2.98E-20	32.7199	2202.6722	33.1519	0.00E+00	0.0094	27.5275	0.0381	0.0151	32.2182	0.0146	0.6809	0.227	-1.3829	0.00E+00	0.00E+00	0.00E+00	3.16E-26	0.258	2.5183	0.4827	1.6675
Sgk3	26.927	993.7521	14.0322	0.00E+00	31.1619	2075.8137	29.4379	0.00E+00	0.0141	26.1987	0.0264	0.0142	30.6662	0.0148	0.0038	0.2272	-0.8318	9.56E-16	0.00E+00	0.00E+00	6.11E-06	0.3697	2.1206	0.4296	1.7849
Sfpq	29.9221	1731.4997	15.7747	2.48E-17	35.1763	1668.5001	21.1935	0.00E+00	0.0091	29.3908	0.017	0.0127	34.4282	0.0206	0.4829	0.2282	0.2779	0.00E+00	0.00E+00	0.00E+00	1.62E-17	0.2665	2.528	0.4364	1.7665
Exosc4	27.0881	1508.5326	13.233	1.01E-14	31.678	1991.9696	15.0464	9.71E-11	0.0088	26.5972	0.0177	0.0076	31.1651	0.0156	-0.209	0.2287	-0.18	0.00E+00	0.00E+00	0.00E+00	1.40E-05	0.2326	2.7779	0.2353	2.5371
Selenbp1	27.4079	444.346	2.7522	6.55E-08	30.7407	1975.774	16.8565	1.17E-14	0.0062	25.798	0.0583	0.0086	30.2429	0.0153	0.467	0.2293	-1.9313	0.00E+00	0.00E+00	0.00E+00	1.40E-07	0.1597	3.2731	0.2571	2.3916
Slc25a3	27.6483	858.959	24.7486	0.00E+00	32.4209	1004.888	25.902	0.00E+00	0.0288	26.7724	0.0312	0.0258	31.3939	0.0312	-0.159	0.2297	0.0014	0.00E+00	0.00E+00	6.73E-11	1.40E-07	0.7695	1.3698	0.8086	1.1969
Gapt	26.843	394.534	4.0058	7.10E-17	30.8014	689.0561	7.6633	3.55E-22	0.0102	25.1246	0.0637	0.0112	29.4647	0.0427	0.1375	0.2299	-0.5764	0.00E+00	0.00E+00	0.00E+00	2.51E-06	0.2547	2.69	0.3273	2.1448
Vps72	26.7345	191.2648	1.9164	2.87E-14	28.9601	565.3526	5.4356	1.55E-15	0.01	23.4468	0.1226	0.0096	27.4972	0.0488	-0.0627	0.2299	-1.3289	6.95E-20	0.00E+00	0.00E+00	4.43E-05	0.2346	2.7637	0.2595	2.3751
Rpl22	24.7577	151.6564	6.6001	0.00E+00	25.4319	1257.7259	57.6748	0.00E+00	0.0434	21.2307	0.1414	0.0457	24.9085	0.0199	0.0752	0.2305	-2.8249	0.00E+00	0.00E+00	0.00E+00	1.00E-18	0.92	1.2303	1.1384	0.9682
Calm1	30.1049	1846.3077	84.018	0.00E+00	35.146	3365.1189	172.9881	0.00E+00	0.0456	29.6078	0.016	0.0515	34.7519	0.0103	0.1754	0.2311	-0.6341	0.00E+00	0.00E+00	0.00E+00	0.00E+00	1.3487	0.9193	1.7761	0.6467
Plgrkt	28.0461	328.9365	3.2473	7.71E-16	30.5732	3886.6561	38.9877	3.40E-21	0.0099	25.8306	0.0785	0.01	30.3219	0.0078	0.0184	0.2313	-3.3237	3.71E-05	0.00E+00	0.00E+00	1.82E-05	0.2546	2.6694	0.3047	2.2104
Bad	25.833	562.6521	8.9253	0.00E+00	30.9214	462.7841	8.427	0.00E+00	0.0158	24.6712	0.0442	0.0182	28.9699	0.0626	0.2058	0.2317	0.503	0.00E+00	0.00E+00	0.00E+00	4.99E-13	0.3888	2.1135	0.5262	1.6125
Csnk1d	28.38	357.937	3.3426	3.22E-16	31.3065	2264.3233	20.2023	1.16E-14	0.0094	26.2779	0.0734	0.0089	30.8637	0.0136	-0.0659	0.2321	-2.4299	9.26E-17	0.00E+00	0.00E+00	3.35E-05	0.2442	2.7252	0.2762	2.3057
Eef1d	27.0867	444.5764	11.0647	0.00E+00	30.5635	1530.9763	38.3069	0.00E+00	0.0249	25.4954	0.0575	0.025	29.9497	0.0196	0.0062	0.2323	-1.5484	1.83E-10	0.00E+00	0.00E+00	4.04E-11	0.6289	1.5533	0.7485	1.2669
Tor1aip1	27.8977	436.5031	4.7117	2.59E-22	32.3013	660.1828	6.4595	8.01E-19	0.0108	26.1994	0.06	0.0098	30.7803	0.0466	-0.1432	0.2325	-0.3637	0.00E+00	0.00E+00	0.00E+00	7.39E-05	0.2812	2.5261	0.2998	2.2605
Bscl2	26.0312	356.8985	4.9194	7.78E-26	29.4015	964.785	12.0884	1.51E-23	0.0138	24.2434	0.0681	0.0125	28.5153	0.0295	-0.1338	0.2341	-1.2055	0.00E+00	0.00E+00	0.00E+00	1.11E-04	0.333	2.2987	0.3566	2.0332
Ube2k	27.2559	2330.7086	51.3518	0.00E+00	33.5304	581.1024	11.8015	0.00E+00	0.022	26.9239	0.0116	0.0204	31.6754	0.0545	-0.1069	0.2345	2.2258	0.00E+00	0.00E+00	0.00E+00	6.28E-05	0.5914	1.6066	0.6414	1.4237
Mif	24.1089	327.2479	9.4171	0.00E+00	27.3041	794.5827	24.8998	0.00E+00	0.0287	22.4056	0.0689	0.0313	26.3674	0.0333	0.1268	0.2349	-1.0506	0.00E+00	0.00E+00	0.00E+00	4.19E-14	0.6359	1.6077	0.8192	1.2855
Chchd2	30.1072	806.6674	44.7234	0.00E+00	35.2363	1106.4034	56.0835	0.00E+00	0.056	29.0025	0.036	0.0508	34.1348	0.0309	-0.1401	0.2351	-0.2202	0.00E+00	0.00E+00	0.00E+00	3.08E-10	1.6106	0.7714	1.734	0.619
Nars	26.0756	317.0277	3.4488	6.16E-23	29.5986	699.9885	9.8496	3.91E-27	0.0109	24.0767	0.0761	0.014	28.3439	0.0409	0.3617	0.2354	-0.8937	0.00E+00	0.00E+00	0.00E+00	2.38E-11	0.2608	2.5383	0.3919	1.8762
Tkt	29.6238	606.8377	28.2478	0.00E+00	33.6022	3327.3729	160.3238	0.00E+00	0.0467	28.2363	0.0465	0.048	33.248	0.0101	0.0405	0.2357	-2.2107	6.92E-12	0.00E+00	0.00E+00	1.36E-25	1.313	0.9047	1.5985	0.6772
Cox6a1	26.9189	1305.9855	58.6465	0.00E+00	31.7549	1412.6796	56.9572	0.00E+00	0.0448	26.3615	0.0203	0.0404	31.0407	0.022	-0.15	0.2357	0.111	0.00E+00	0.00E+00	0.00E+00	4.89E-08	1.1828	1.0023	1.2488	0.8617
Vim	23.0777	528.5729	17.1093	0.00E+00	28.7692	274.61	13.7234	0.00E+00	0.0324	22.0976	0.0418	0.05	26.0211	0.0948	0.6277	0.2358	1.1798	0.00E+00	0.00E+00	0.00E+00	0.00E+00	0.7127	1.5302	1.2979	0.8799
Tmem50a	28.9867	732.1125	34.5027	0.00E+00	33.4046	1927.5934	85.3989	0.00E+00	0.047	27.858	0.0384	0.0443	32.8119	0.017	-0.0846	0.2361	-1.1742	0.00E+00	0.00E+00	0.00E+00	3.23E-10	1.3095	0.9102	1.4529	0.7474
Sike1	27.6575	422.862	2.8394	1.52E-10	31.0954	1793.5545	12.5027	6.90E-10	0.0067	25.9303	0.0612	0.007	30.5444	0.017	0.0546	0.2363	-1.8486	1.18E-07	0.00E+00	0.00E+00	1.76E-05	0.1724	3.2591	0.212	2.7037
Stk16	27.0837	822.6647	12.4635	0.00E+00	31.2298	2723.4252	37.8567	0.00E+00	0.0152	26.2006	0.0319	0.0139	30.8675	0.0114	-0.1262	0.2365	-1.4864	0.00E+00	0.00E+00	0.00E+00	7.18E-05	0.3957	2.0507	0.43	1.7812
Grpel1	26.7181	977.6408	16.7012	0.00E+00	31.1138	2104.1143	32.9929	0.00E+00	0.0171	25.998	0.0268	0.0157	30.6385	0.0146	-0.1228	0.2369	-0.8751	0.00E+00	0.00E+00	0.00E+00	8.90E-05	0.4435	1.8978	0.4785	1.6648
Eny2	27.993	744.0409	7.6024	3.22E-20	32.7049	1131.6704	10.6366	5.02E-18	0.0102	26.9611	0.0363	0.0094	31.7736	0.0281	-0.1157	0.2369	-0.3692	0.00E+00	0.00E+00	0.00E+00	7.49E-05	0.2747	2.4906	0.2985	2.1768
Ube2l3	26.0519	417.9565	15.5792	0.00E+00	29.3728	1757.1637	57.8759	0.00E+00	0.0373	24.4978	0.0587	0.0329	28.8707	0.0165	-0.1799	0.237	-1.8289	0.00E+00	0.00E+00	0.00E+00	1.02E-06	0.9089	1.1957	0.9496	1.0535
Rpl13	54.1507	5784.5368	396.3509	0.00E+00	63.9133	6225.8812	380.3484	0.00E+00	0.0685	53.6057	0.0093	0.0613	63.2121	0.0101	-0.1611	0.2378	0.1278	0.00E+00	0.00E+00	0.00E+00	0.00E+00	3.6573	0.2327	3.8449	0.2183
Lrrc59	26.741	895.6267	7.2762	4.79E-12	31.623	969.1992	8.291	4.31E-15	0.0081	25.9455	0.029	0.0086	30.6018	0.0315	0.0833	0.2381	0.1186	2.92E-17	0.00E+00	0.00E+00	2.46E-05	0.209	2.826	0.2609	2.3491
Idh3g	25.7707	288.0683	5.0648	0.00E+00	28.3935	1526.6823	24.1456	0.00E+00	0.0175	23.6258	0.0823	0.0158	27.8666	0.0183	-0.1488	0.2382	-2.1724	0.00E+00	0.00E+00	0.00E+00	8.69E-05	0.412	2.0166	0.4413	1.7731
Napsa	27.514	1200.4279	65.4366	0.00E+00	32.6413	1145.9298	64.4752	0.00E+00	0.0545	26.8828	0.0224	0.0563	31.7204	0.0277	0.0476	0.2387	0.3032	8.96E-24	0.00E+00	0.00E+00	0.00E+00	1.4601	0.8655	1.784	0.6357
Anapc5	24.6962	210.6749	4.6569	0.00E+00	27.1207	680.5346	13.6534	0.00E+00	0.0221	22.0821	0.1049	0.0201	26.0676	0.0383	-0.1395	0.2394	-1.4526	0.00E+00	0.00E+00	0.00E+00	2.81E-05	0.4874	1.7949	0.5226	1.5703
Ninj1	26.9653	1433.8284	30.6721	0.00E+00	31.5702	3171.7971	58.2023	0.00E+00	0.0213	26.4466	0.0185	0.0184	31.2319	0.0099	-0.2163	0.2399	-0.9119	0.00E+00	0.00E+00	0.00E+00	2.55E-04	0.5617	1.7359	0.5698	1.5825
Imp3	27.2191	179.7479	1.7272	2.40E-19	28.4571	1478.9707	14.6845	1.26E-15	0.0096	23.6219	0.1313	0.0099	27.907	0.0189	0.0437	0.2405	-2.798	1.74E-13	0.00E+00	0.00E+00	1.24E-05	0.2254	2.8473	0.277	2.3079
Rpl32	50.2963	3740.9104	254.9965	0.00E+00	59.0778	8143.2455	513.7838	0.00E+00	0.0683	49.5967	0.0133	0.0631	58.6075	0.0072	-0.1137	0.2408	-0.8793	0.00E+00	0.00E+00	0.00E+00	0.00E+00	3.3747	0.2988	3.6784	0.2537
Pigyl	26.6179	634.6593	6.28	1.98E-18	30.9712	1181.2828	10.976	6.01E-18	0.0099	25.5169	0.0404	0.0093	30.1585	0.0255	-0.0878	0.2411	-0.6608	2.23E-22	0.00E+00	0.00E+00	5.90E-05	0.251	2.664	0.2789	2.3348
Atxn7l3b	26.9522	492.778	5.2921	1.00E-23	30.6954	1867.7886	21.6818	7.57E-26	0.0108	25.5335	0.0518	0.0116	30.1792	0.0162	0.1068	0.2412	-1.6778	0.00E+00	0.00E+00	0.00E+00	2.78E-06	0.2736	2.5656	0.3499	2.0797
Ndufb2	25.9658	404.2586	7.6542	0.00E+00	29.3708	1564.5199	25.9513	0.00E+00	0.019	24.3765	0.0603	0.0166	28.8159	0.0184	-0.1924	0.2414	-1.7105	0.00E+00	0.00E+00	0.00E+00	1.37E-04	0.4591	1.8399	0.4779	1.6568
Slc25a11	26.6375	239.5519	2.5017	1.43E-18	28.9954	1254.5645	15.8983	9.83E-27	0.0104	23.949	0.1003	0.0127	28.3268	0.0226	0.283	0.2422	-2.1527	0.00E+00	0.00E+00	0.00E+00	5.68E-09	0.2498	2.6474	0.3591	2.0039
Gtf2f2	27.2327	267.6934	2.9078	9.81E-24	30.0157	1179.3303	11.4622	5.60E-15	0.0109	24.7062	0.0924	0.0097	29.2467	0.0248	-0.1605	0.2434	-1.8967	0.00E+00	0.00E+00	0.00E+00	5.52E-05	0.2681	2.5453	0.2826	2.2419
Plaur	23.7189	638.7421	20.774	0.00E+00	28.1716	696.482	20.9258	0.00E+00	0.0325	22.8557	0.0358	0.0302	27.0614	0.0389	-0.1067	0.2437	0.1197	0.00E+00	0.00E+00	0.00E+00	2.33E-06	0.741	1.49	0.8129	1.2915
Pgrmc1	27.6141	1044.8367	8.2673	2.22E-12	32.7214	1181.9547	7.8698	5.62E-09	0.0079	26.8785	0.0259	0.0067	31.8302	0.027	-0.2414	0.2439	0.057	0.00E+00	0.00E+00	0.00E+00	7.99E-06	0.2112	2.8623	0.2125	2.6387
Rps29	40.3684	2874.3834	153.2872	0.00E+00	47.7258	3964.0709	214.9382	0.00E+00	0.0534	39.7895	0.0138	0.0542	47.1232	0.0119	0.0237	0.244	-0.2199	1.15E-09	0.00E+00	0.00E+00	0.00E+00	2.1245	0.5469	2.5492	0.392
Pgls	28.8236	1074.4739	33.4455	0.00E+00	34.0659	1439.0389	44.2673	0.00E+00	0.0311	28.0568	0.0261	0.0308	33.2488	0.0231	-0.0145	0.245	-0.178	3.55E-15	0.00E+00	0.00E+00	5.26E-13	0.8727	1.2751	1.02	1.0364
Klhl6	25.9577	418.6146	5.9271	0.00E+00	29.4635	1784.8931	25.4699	0.00E+00	0.0142	24.4294	0.0585	0.0143	28.9673	0.0162	0.0118	0.2458	-1.8475	1.82E-11	0.00E+00	0.00E+00	1.03E-05	0.3458	2.277	0.4136	1.9062
Gtf2e2	29.0538	341.2324	3.1733	1.88E-21	32.1946	2347.5874	18.7354	9.67E-17	0.0093	26.7512	0.0783	0.008	31.7377	0.0136	-0.2291	0.2466	-2.5287	0.00E+00	0.00E+00	0.00E+00	3.08E-05	0.248	2.6344	0.2523	2.3894
Bnip3l	27.6816	499.6747	20.1401	0.00E+00	31.7058	1715.4341	66.7581	0.00E+00	0.0403	26.2116	0.0525	0.039	31.11	0.0181	-0.0473	0.2472	-1.5333	3.85E-15	0.00E+00	0.00E+00	6.37E-16	1.0525	1.1197	1.2062	0.8942
Jun	30.9486	750.2878	53.9266	0.00E+00	35.9319	2055.4125	131.1481	0.00E+00	0.0721	29.6902	0.0395	0.0641	35.2747	0.0171	-0.1696	0.2486	-1.2063	0.00E+00	0.00E+00	0.00E+00	8.20E-04	2.1132	0.6291	2.2284	0.5478
AB124611	25.8287	185.0713	6.1112	0.00E+00	27.7128	965.0793	35.0527	0.00E+00	0.033	22.6649	0.1225	0.0363	26.9292	0.028	0.1373	0.2487	-2.1307	0.00E+00	0.00E+00	0.00E+00	1.53E-24	0.7469	1.4139	0.978	1.0767
Ndufa2	27.9529	608.7296	19.1866	0.00E+00	32.025	3807.1101	111.1642	0.00E+00	0.0315	26.7164	0.0439	0.0292	31.7459	0.0084	-0.111	0.2488	-2.3946	0.00E+00	0.00E+00	0.00E+00	4.36E-10	0.8415	1.268	0.9317	1.0606
Ube2g2	24.9116	250.8205	3.4795	8.21E-21	28.1017	652.2172	8.4597	2.99E-24	0.0139	22.6426	0.0903	0.013	26.9226	0.0412	-0.0935	0.2498	-1.1316	0.00E+00	0.00E+00	0.00E+00	5.29E-05	0.3137	2.341	0.3484	2.0155
Rtcb	26.9975	331.6347	2.8439	4.10E-11	29.9839	2927.4375	25.7922	3.76E-15	0.0086	24.9422	0.0752	0.0088	29.661	0.0101	0.0373	0.25	-2.8901	2.54E-06	0.00E+00	0.00E+00	1.45E-05	0.2134	2.8763	0.2612	2.3346
Rsu1	26.1788	518.521	14.9534	0.00E+00	30.0683	2073.3569	52.3069	0.00E+00	0.029	24.9072	0.048	0.0252	29.6197	0.0143	-0.201	0.25	-1.7443	0.00E+00	0.00E+00	0.00E+00	7.94E-06	0.7156	1.4426	0.7452	1.2827
Impa1	26.5952	1131.6487	11.763	5.73E-24	31.2213	3100.3391	33.7194	1.25E-20	0.0104	25.9653	0.023	0.0109	30.893	0.01	0.0624	0.2507	-1.1991	8.22E-13	0.00E+00	0.00E+00	5.08E-06	0.269	2.4988	0.3358	2.0334
Ufd1l	27.4907	510.1463	5.7989	1.79E-20	31.7978	1314.7569	13.8872	2.90E-19	0.0114	26.0758	0.0511	0.0106	31.0303	0.0236	-0.1083	0.251	-1.1133	0.00E+00	0.00E+00	0.00E+00	3.41E-05	0.2963	2.4571	0.3281	2.0891
Pfdn6	24.7583	227.9547	4.0271	0.00E+00	27.5628	744.7901	12.2229	0.00E+00	0.0177	22.3205	0.098	0.0164	26.5647	0.0357	-0.1062	0.2511	-1.4561	0.00E+00	0.00E+00	0.00E+00	6.15E-05	0.3938	2.0704	0.4352	1.7961
Rpl7	33.8886	635.6728	41.6885	0.00E+00	38.8542	2579.7515	158.1279	0.00E+00	0.0658	32.1401	0.0505	0.0614	38.2567	0.0148	-0.1002	0.2513	-1.7686	3.90E-22	0.00E+00	0.00E+00	8.71E-16	2.0943	0.5976	2.3441	0.4507
Cox6c	27.4172	1079.7312	52.1234	0.00E+00	32.8544	1044.4223	45.1889	0.00E+00	0.0484	26.7192	0.0247	0.0435	31.8307	0.0304	-0.1556	0.2525	0.2992	0.00E+00	0.00E+00	0.00E+00	7.84E-09	1.2852	0.9163	1.3727	0.7712
H2-DMb1	25.6333	715.0924	11.1391	0.00E+00	29.9959	1736.4034	25.0124	0.00E+00	0.0156	24.7342	0.0347	0.0144	29.4699	0.017	-0.1127	0.2527	-1.0303	0.00E+00	0.00E+00	0.00E+00	8.64E-06	0.3846	2.2107	0.4241	1.8581
Adss	25.9076	504.7435	7.4746	0.00E+00	29.9175	1539.7291	24.5562	0.00E+00	0.0148	24.6216	0.0488	0.016	29.3383	0.0191	0.108	0.2529	-1.3565	0.00E+00	0.00E+00	0.00E+00	1.65E-08	0.3624	2.1274	0.469	1.7112
Cmas	26.9971	689.5473	7.6233	1.12E-20	31.5829	1585.0474	17.6657	1.53E-25	0.0111	25.9645	0.0376	0.0111	30.9386	0.0196	0.0045	0.2529	-0.9397	1.17E-05	0.00E+00	0.00E+00	1.18E-05	0.2862	2.4693	0.3413	2.0512
Vamp8	30.926	288.2688	18.4784	0.00E+00	33.9746	1666.8167	92.6577	0.00E+00	0.0647	27.9113	0.0969	0.056	33.2677	0.0199	-0.2095	0.2533	-2.2838	0.00E+00	0.00E+00	0.00E+00	8.14E-09	1.7924	0.6835	1.8414	0.5725
Arpc3	34.5837	1366.7957	80.7146	0.00E+00	41.0427	2051.1165	106.2755	0.00E+00	0.0594	33.708	0.0246	0.0521	40.2011	0.0196	-0.189	0.2541	-0.3328	0.00E+00	0.00E+00	0.00E+00	1.90E-06	1.9852	0.5982	2.0771	0.4858
Ndufs2	27.9921	1136.2909	16.8173	0.00E+00	32.9186	3112.2652	46.1514	0.00E+00	0.0147	27.2865	0.0244	0.0149	32.5575	0.0105	0.0127	0.2548	-1.2211	9.30E-06	0.00E+00	0.00E+00	2.70E-07	0.4003	2.0228	0.4844	1.6665
Eif3m	25.6495	611.5588	20.9338	0.00E+00	30.1862	1110.2765	34.1222	0.00E+00	0.0342	24.5933	0.0405	0.0307	29.3593	0.0265	-0.1537	0.2556	-0.6124	0.00E+00	0.00E+00	0.00E+00	2.06E-07	0.8368	1.2858	0.8968	1.1165
Cst3	29.193	1139.76	73.1546	0.00E+00	34.7454	1575.229	92.9474	0.00E+00	0.0643	28.4535	0.025	0.0593	33.9727	0.0215	-0.1166	0.2558	-0.2141	0.00E+00	0.00E+00	0.00E+00	6.06E-09	1.8278	0.7148	1.9997	0.5774
Ndfip2	29.3115	488.8043	5.9405	0.00E+00	33.3792	3000.0713	31.9655	1.56E-24	0.0122	27.6303	0.0564	0.0106	32.9932	0.011	-0.1979	0.2559	-2.3573	0.00E+00	0.00E+00	0.00E+00	1.21E-04	0.3347	2.2491	0.3513	2.0176
Emc3	26.202	177.6509	1.9213	6.65E-18	28.9294	480.89	5.1154	4.76E-19	0.0108	22.8327	0.1285	0.0106	27.2733	0.0568	-0.0247	0.2564	-1.1786	2.04E-13	0.00E+00	0.00E+00	4.44E-05	0.2468	2.6646	0.29	2.27
Hdac2	27.2394	258.0419	2.446	3.23E-17	30.1352	1247.3538	10.369	2.60E-12	0.0095	24.616	0.0956	0.0083	29.408	0.0236	-0.1895	0.2566	-2.0178	0.00E+00	0.00E+00	0.00E+00	3.46E-05	0.233	2.7061	0.2434	2.4096
Chmp4b	26.2125	624.3465	15.4865	0.00E+00	30.9222	1050.7731	24.094	0.00E+00	0.0247	25.1187	0.0404	0.0229	30.0097	0.0286	-0.1095	0.2567	-0.4992	0.00E+00	0.00E+00	0.00E+00	6.26E-08	0.6158	1.6204	0.6828	1.37
Rpl17	39.2514	1449.386	94.9356	0.00E+00	46.2938	3421.3806	218.2775	0.00E+00	0.066	38.1821	0.0263	0.0639	45.6339	0.0133	-0.0473	0.2572	-0.9773	3.07E-05	0.00E+00	0.00E+00	0.00E+00	2.4853	0.4807	2.892	0.3536
Ppib	24.9319	770.9557	29.9648	0.00E+00	29.7995	919.5058	32.9667	0.00E+00	0.0389	24.133	0.0313	0.0358	28.8459	0.0314	-0.1175	0.2574	0.0044	0.00E+00	0.00E+00	2.87E-10	3.58E-08	0.9366	1.1983	1.0295	1.0242
Psmd8	23.2942	540.3097	19.7275	0.00E+00	27.5018	896.4416	28.7466	0.00E+00	0.0364	22.3024	0.0421	0.032	26.6732	0.0298	-0.1838	0.2582	-0.4971	0.00E+00	0.00E+00	0.00E+00	1.60E-08	0.8109	1.3603	0.8551	1.1666
Hhex	27.9449	249.8562	4.9793	0.00E+00	30.6705	1471.518	27.4775	0.00E+00	0.0199	25.1004	0.1007	0.0186	30.0231	0.0205	-0.0961	0.2584	-2.2952	0.00E+00	0.00E+00	0.00E+00	9.20E-06	0.4975	1.8334	0.558	1.5789
Srp19	26.7341	534.1635	7.46	5.18E-26	30.7628	3082.7372	37.6279	2.04E-22	0.014	25.4444	0.0477	0.0122	30.4388	0.0099	-0.1976	0.2586	-2.264	0.00E+00	0.00E+00	0.00E+00	1.73E-04	0.3538	2.1949	0.3708	1.9864
Cdk5rap3	27.2549	316.4118	3.384	1.24E-19	30.4848	1913.2285	19.0028	4.72E-15	0.0107	25.0656	0.0792	0.0099	29.9882	0.0157	-0.1109	0.2587	-2.3333	0.00E+00	0.00E+00	0.00E+00	5.16E-05	0.2667	2.5652	0.2988	2.1897
S100a13	26.6586	455.2693	10.1825	0.00E+00	30.5459	2203.3604	54.8032	0.00E+00	0.0225	25.1542	0.0551	0.0249	30.1017	0.0137	0.1461	0.259	-2.0092	0.00E+00	0.00E+00	0.00E+00	2.09E-19	0.5569	1.679	0.7434	1.2835
Rpl23a-ps3	31.5351	671.4598	40.569	0.00E+00	36.5279	2764.8315	141.678	0.00E+00	0.0609	30.0918	0.0447	0.0515	36.0252	0.013	-0.242	0.2596	-1.7809	0.00E+00	0.00E+00	0.00E+00	1.91E-04	1.8104	0.6566	1.8458	0.5827
Tnfrsf13b	26.4686	906.227	12.741	0.00E+00	31.3031	1916.708	31.4154	0.00E+00	0.0141	25.6949	0.0284	0.0164	30.7849	0.0161	0.2217	0.2607	-0.8206	0.00E+00	0.00E+00	0.00E+00	8.11E-13	0.3577	2.217	0.5036	1.6804
Coro7	26.1076	254.8393	1.7752	9.34E-10	29.2765	901.2061	6.7062	4.48E-10	0.007	23.6538	0.0933	0.0074	28.3422	0.0315	0.0976	0.2609	-1.5677	0.00E+00	0.00E+00	0.00E+00	1.42E-05	0.164	3.3415	0.2103	2.6978
Eno1	33.4982	661.6313	39.7685	0.00E+00	38.998	1895.1743	100.5277	0.00E+00	0.0601	31.8667	0.0483	0.0532	38.1913	0.0201	-0.1765	0.2612	-1.261	0.00E+00	0.00E+00	0.00E+00	8.18E-04	1.9134	0.6092	2.0298	0.5117
Mxi1	27.1658	672.9032	5.187	7.63E-14	32.4524	881.4605	6.397	1.13E-12	0.0077	26.0921	0.0387	0.0073	31.2846	0.0356	-0.0945	0.2618	-0.1206	0.00E+00	0.00E+00	0.00E+00	2.53E-05	0.2001	2.9848	0.2269	2.5957
Ino80e	27.7037	325.9449	3.2764	1.15E-18	31.213	1617.7437	14.9002	4.92E-13	0.0101	25.5114	0.0783	0.0092	30.5893	0.019	-0.129	0.2619	-2.0439	0.00E+00	0.00E+00	0.00E+00	6.46E-05	0.2551	2.6156	0.28	2.2669
Fcgr2b	25.3478	421.0212	6.8178	0.00E+00	28.9236	3261.7328	47.6357	0.00E+00	0.0162	23.9	0.0568	0.0146	28.658	0.0088	-0.1506	0.2619	-2.6886	0.00E+00	0.00E+00	0.00E+00	3.53E-05	0.3871	2.1581	0.4193	1.8693
Alox5ap	39.1586	3519.4338	208.8845	0.00E+00	46.9072	4744.1455	272.4723	0.00E+00	0.0595	38.6956	0.011	0.0576	46.4127	0.0098	-0.0448	0.2623	-0.1709	4.06E-07	0.00E+00	0.00E+00	0.00E+00	2.2871	0.5284	2.6557	0.3738
Rpl18	35.2387	964.5992	61.7446	0.00E+00	41.46	2505.9554	149.8559	0.00E+00	0.0642	33.9761	0.0352	0.0599	40.7604	0.0163	-0.1015	0.2626	-1.1147	0.00E+00	0.00E+00	0.00E+00	1.02E-19	2.1786	0.5716	2.4374	0.4592
Upf3a	27.345	1028.5751	6.0048	1.38E-07	32.2626	3666.161	23.4955	1.49E-08	0.0058	26.6281	0.026	0.0064	31.9588	0.0087	0.1346	0.2633	-1.5749	0.00E+00	0.00E+00	0.00E+00	1.23E-05	0.1552	3.3916	0.2042	2.6858
Scamp2	27.0503	255.7555	2.7348	2.30E-18	29.8615	1744.7586	18.1687	3.28E-20	0.0107	24.4458	0.0959	0.0104	29.3491	0.0168	-0.039	0.2637	-2.5091	1.35E-19	0.00E+00	0.00E+00	3.41E-05	0.2617	2.6311	0.3054	2.2143
Ctdsp1	26.3794	432.2016	3.8691	4.68E-14	30.2533	2395.3485	19.9923	1.61E-12	0.0089	24.838	0.0576	0.0083	29.8497	0.0125	-0.0994	0.2652	-2.2075	2.90E-22	0.00E+00	0.00E+00	3.55E-05	0.2207	2.8668	0.2471	2.4649
Ppp1cb	28.8627	781.494	24.5175	0.00E+00	33.8115	3268.2166	110.5155	0.00E+00	0.0314	27.8181	0.0358	0.0337	33.4447	0.0103	0.1039	0.2658	-1.7955	0.00E+00	0.00E+00	0.00E+00	2.10E-27	0.8728	1.2452	1.1281	0.9358
Tmem43	26.4487	1253.0491	10.0958	4.13E-11	32.245	916.5239	6.3033	1.78E-11	0.0081	25.8915	0.0207	0.0069	31.1314	0.0339	-0.2271	0.2659	0.7161	0.00E+00	0.00E+00	0.00E+00	8.64E-06	0.2085	2.9079	0.2137	2.6623
Calr	25.4526	180.6063	7.0414	0.00E+00	27.2075	1837.9639	70.502	0.00E+00	0.039	22.2752	0.1233	0.0382	26.7844	0.0147	-0.0315	0.266	-3.0704	3.34E-04	0.00E+00	0.00E+00	4.44E-11	0.8619	1.289	1.0169	1.0672
Rsrp1	24.5382	606.3357	18.4622	0.00E+00	28.8162	1841.7024	67.8237	0.00E+00	0.0305	23.5771	0.0389	0.0369	28.3532	0.0154	0.2735	0.2661	-1.3366	0.00E+00	0.00E+00	0.00E+00	0.00E+00	0.718	1.431	1.0432	1.0183
Rnf7	27.9673	255.3453	8.8424	0.00E+00	31.0532	1305.6327	38.4071	0.00E+00	0.0346	25.189	0.0987	0.0296	30.3202	0.0232	-0.2291	0.2675	-2.0876	0.00E+00	0.00E+00	0.00E+00	1.11E-06	0.8709	1.2524	0.8934	1.1139
Nipbl	27.9652	2350.351	13.1949	1.40E-10	33.8235	2113.9088	14.3993	2.18E-13	0.0056	27.6211	0.0117	0.0068	33.2634	0.0158	0.2698	0.2682	0.4294	0.00E+00	0.00E+00	0.00E+00	3.55E-06	0.1547	3.5313	0.2243	2.6536
Atp5a1	26.8837	329.7897	13.3705	0.00E+00	30.632	1308.9896	46.686	0.00E+00	0.0405	24.8402	0.0754	0.0357	29.9188	0.0229	-0.1835	0.2684	-1.7207	0.00E+00	0.00E+00	0.00E+00	1.08E-06	1.0042	1.1209	1.0693	0.972
Brms1	25.6654	927.8811	8.6688	5.82E-16	30.5036	2230.7019	18.2709	3.54E-16	0.0093	24.9666	0.027	0.0082	30.0782	0.0135	-0.1896	0.2687	-0.9966	0.00E+00	0.00E+00	0.00E+00	2.64E-05	0.2329	2.7752	0.2458	2.4965
Hist1h2ap	26.398	289.8707	6.6378	0.00E+00	29.5517	2205.6379	45.8562	0.00E+00	0.0229	24.1755	0.0835	0.0207	29.1363	0.0133	-0.1431	0.2693	-2.6517	0.00E+00	0.00E+00	0.00E+00	1.18E-03	0.5513	1.8417	0.6016	1.7333
Hsd17b10	26.4173	129.3014	3.1742	0.00E+00	27.4536	674.8369	15.3295	0.00E+00	0.0245	21.8627	0.1698	0.0227	26.3568	0.0393	-0.112	0.2697	-2.1114	0.00E+00	0.00E+00	0.00E+00	1.05E-06	0.5324	1.7453	0.5946	1.4873
Dbi	25.7375	560.578	23.7527	0.00E+00	30.6955	888.192	31.7369	0.00E+00	0.0423	24.5852	0.044	0.0357	29.6412	0.0335	-0.2472	0.2698	-0.3932	0.00E+00	0.00E+00	0.00E+00	5.42E-06	1.0369	1.1153	1.0516	1.0069
Adssl1	24.3536	299.9482	9.3199	0.00E+00	27.441	2426.6763	75.3671	0.00E+00	0.031	22.4875	0.0753	0.031	27.1152	0.0113	-0.0016	0.27	-2.7404	2.41E-05	0.00E+00	0.00E+00	2.50E-13	0.6922	1.4565	0.8399	1.177
Cd177	26.0003	371.1074	19.1619	0.00E+00	29.9023	1416.7425	62.7427	0.00E+00	0.0515	24.2673	0.0658	0.0442	29.2655	0.0207	-0.219	0.2702	-1.6686	0.00E+00	0.00E+00	0.00E+00	6.34E-03	1.2466	1.0262	1.2909	0.9517
Rab3d	25.1995	1689.7475	13.3222	3.36E-14	30.7249	1205.6526	11.4224	6.14E-21	0.0079	24.8164	0.0147	0.0095	29.9331	0.0248	0.2681	0.2704	0.7552	0.00E+00	0.00E+00	0.00E+00	6.39E-07	0.1963	3.0358	0.2825	2.3084
Tm6sf1	27.4785	888.4935	22.8542	0.00E+00	32.4251	3690.8653	94.861	0.00E+00	0.0259	26.632	0.0299	0.0257	32.124	0.0087	-0.0118	0.2705	-1.7768	8.74E-15	0.00E+00	0.00E+00	3.58E-13	0.6824	1.4658	0.8278	1.1861
Oaz2	25.8749	582.487	3.9715	3.19E-12	31.9658	463.2944	3.3155	2.82E-09	0.0068	24.7582	0.0426	0.0072	29.8764	0.0644	0.0753	0.2711	0.598	1.14E-15	0.00E+00	0.00E+00	1.50E-05	0.1684	3.2841	0.2134	2.6364
Map2k1	26.7941	201.3364	1.8309	4.77E-14	29.2913	1067.0126	11.9156	4.05E-22	0.0091	23.6092	0.118	0.0112	28.4935	0.0267	0.2981	0.2713	-2.1412	0.00E+00	0.00E+00	0.00E+00	2.33E-08	0.2145	2.8706	0.3166	2.1483
Rpl10-ps3	27.2345	980.1101	52.7539	0.00E+00	32.572	1741.4658	87.7432	0.00E+00	0.0538	26.4776	0.027	0.0503	31.9571	0.0184	-0.0984	0.2714	-0.5539	0.00E+00	0.00E+00	0.00E+00	2.81E-11	1.4189	0.8543	1.6065	0.6922
Ncor1	28.2708	506.7017	6.807	0.00E+00	32.6932	3214.7765	42.2924	5.66E-27	0.0134	26.7615	0.0528	0.0131	32.3488	0.0101	-0.0334	0.2736	-2.387	8.13E-18	0.00E+00	0.00E+00	9.83E-06	0.3593	2.1861	0.4253	1.8364
Chic2	28.7815	146.6539	2.9538	0.00E+00	30.122	846.739	17.3494	0.00E+00	0.0203	24.0418	0.1646	0.0205	29.0705	0.0344	0.0142	0.274	-2.2589	8.00E-11	0.00E+00	0.00E+00	8.88E-10	0.4857	1.8137	0.5958	1.4762
Malat1	46.885	1725.9947	123.2321	0.00E+00	55.8191	4922.3346	321.3199	0.00E+00	0.0722	45.6091	0.0264	0.0657	55.1521	0.0112	-0.1365	0.2741	-1.2388	5.97E-27	0.00E+00	0.00E+00	0.00E+00	3.2574	0.3144	3.6019	0.2411
Nabp2	26.6875	794.3056	9.1296	0.00E+00	32.3505	902.4538	8.7808	1.18E-17	0.0115	25.8018	0.0325	0.0097	31.2009	0.0347	-0.2422	0.2741	0.0925	0.00E+00	0.00E+00	9.36E-21	6.83E-05	0.2953	2.4603	0.3019	2.2045
Rogdi	27.7249	1119.9637	23.3156	0.00E+00	33.2817	2001.3618	41.0558	0.00E+00	0.0209	27.037	0.0241	0.0205	32.7194	0.0164	-0.0222	0.2752	-0.5627	5.35E-07	0.00E+00	0.00E+00	1.28E-09	0.561	1.7329	0.6725	1.4245
Higd1a	24.516	142.9874	2.5842	8.70E-25	26.2174	725.521	12.5393	0.00E+00	0.0181	20.8847	0.1462	0.0173	25.2767	0.035	-0.0678	0.2754	-2.063	3.17E-10	0.00E+00	0.00E+00	1.26E-05	0.3742	2.1041	0.4341	1.7841
Aes	25.3648	896.1345	24.8358	0.00E+00	30.5204	1513.3354	37.9268	0.00E+00	0.0277	24.6602	0.0276	0.0251	29.9006	0.0197	-0.1408	0.278	-0.484	0.00E+00	0.00E+00	0.00E+00	1.65E-06	0.6833	1.4585	0.748	1.2632
Fis1	26.2658	268.2078	14.4448	0.00E+00	30.2128	731.7939	32.7927	0.00E+00	0.0539	23.9169	0.0893	0.0448	29.0105	0.0397	-0.2647	0.2785	-1.1704	0.00E+00	0.00E+00	0.00E+00	1.26E-08	1.2874	0.9317	1.3019	0.8267
Gnb2l1	25.6775	654.704	27.5825	0.00E+00	31.2942	708.0123	30.993	0.00E+00	0.042	24.6836	0.0379	0.0437	29.9446	0.0425	0.0569	0.2787	0.1623	0.00E+00	0.00E+00	0.00E+00	3.32E-25	1.0331	1.1364	1.3047	0.8689
Apbb1ip	25.1739	959.3278	14.6622	0.00E+00	30.3178	1632.4697	27.1098	0.00E+00	0.0153	24.5092	0.0255	0.0166	29.7498	0.0183	0.1151	0.2796	-0.4816	0.00E+00	0.00E+00	0.00E+00	8.14E-11	0.3719	2.1542	0.4933	1.6784
Psmc5	28.1168	680.7703	10.0101	0.00E+00	33.319	1971.2873	24.5608	1.24E-26	0.0147	26.9764	0.0397	0.0125	32.7458	0.0166	-0.2357	0.2796	-1.258	0.00E+00	0.00E+00	0.00E+00	1.55E-04	0.3952	2.0173	0.4087	1.8174
Pak1ip1	25.9276	873.073	9.3996	3.05E-20	31.1012	1830.598	18.7119	8.16E-19	0.0108	25.169	0.0289	0.0103	30.5603	0.0167	-0.0671	0.28	-0.7935	0.00E+00	0.00E+00	0.00E+00	5.64E-05	0.2703	2.5301	0.311	2.1654
Atp5b	30.2956	1240.738	61.989	0.00E+00	36.4311	2512.4	107.2028	0.00E+00	0.0499	29.5491	0.0239	0.0428	35.8918	0.0143	-0.2217	0.2805	-0.7424	0.00E+00	0.00E+00	0.00E+00	2.62E-04	1.4687	0.8202	1.5298	0.726
Cd52	33.362	3450.5392	171.8385	0.00E+00	40.5188	4745.2743	264.1014	0.00E+00	0.0497	33.0314	0.0096	0.0559	40.1427	0.0084	0.1674	0.2813	-0.1921	0.00E+00	0.00E+00	0.00E+00	0.00E+00	1.6508	0.796	2.2268	0.5294
Uqcrc1	26.3239	1079.4905	38.1584	0.00E+00	32.6898	703.7892	21.0122	0.00E+00	0.0354	25.6864	0.0238	0.03	31.2165	0.0443	-0.2358	0.2813	0.8948	0.00E+00	0.00E+00	0.00E+00	1.35E-08	0.9092	1.2127	0.9293	1.0674
Cotl1	27.0706	582.5321	24.7226	0.00E+00	32.1553	1417.0183	73.3065	0.00E+00	0.0424	25.8347	0.0444	0.052	31.4126	0.0221	0.293	0.282	-1.0066	0.00E+00	0.00E+00	0.00E+00	0.00E+00	1.0864	1.074	1.6151	0.6728
Oat	25.7791	487.8781	5.162	4.00E-16	30.0479	3238.083	30.5395	4.23E-15	0.0106	24.4672	0.0501	0.0094	29.7507	0.0092	-0.1719	0.2821	-2.443	0.00E+00	0.00E+00	0.00E+00	5.52E-05	0.2581	2.5925	0.2803	2.2605
Psmb9	27.8424	978.1993	15.5029	0.00E+00	33.3287	2648.7028	34.597	0.00E+00	0.0158	27.0478	0.0278	0.0131	32.8992	0.0124	-0.2713	0.2825	-1.1642	0.00E+00	0.00E+00	0.00E+00	2.09E-04	0.4255	1.9714	0.4322	1.7964
Rps13	33.5237	1434.7922	81.7969	0.00E+00	40.348	3379.7615	190.4685	0.00E+00	0.0573	32.7388	0.0228	0.0565	39.8384	0.0118	-0.0207	0.2832	-0.9526	4.79E-06	0.00E+00	0.00E+00	0.00E+00	1.8665	0.6766	2.2285	0.501
Id2	24.4985	494.2099	27.1668	0.00E+00	29.3899	849.2512	42.0269	0.00E+00	0.0549	23.3202	0.0475	0.0495	28.3908	0.0335	-0.1484	0.2838	-0.5053	0.00E+00	0.00E+00	0.00E+00	9.90E-06	1.2761	1.0467	1.3964	0.9281
Tmem242	26.3147	176.2707	1.5246	8.04E-13	29.7346	440.1344	3.2036	6.05E-11	0.0086	22.8489	0.1306	0.0073	27.8306	0.0632	-0.2438	0.2845	-1.0471	0.00E+00	0.00E+00	0.00E+00	8.04E-06	0.1962	3.043	0.2015	2.7363
Top1	26.931	608.0472	5.6174	9.29E-15	31.758	3122.6249	34.8135	2.17E-21	0.0092	25.7818	0.0424	0.0111	31.4218	0.0101	0.2682	0.2854	-2.0678	0.00E+00	0.00E+00	0.00E+00	3.27E-09	0.2386	2.7464	0.3502	2.0533
Mgat2	25.619	701.0831	15.3832	0.00E+00	30.4852	2555.0388	51.2923	0.00E+00	0.0219	24.6947	0.0353	0.02	30.1023	0.0118	-0.1302	0.2857	-1.577	0.00E+00	0.00E+00	0.00E+00	8.77E-06	0.5395	1.6964	0.6023	1.472
Uqcrq	27.5337	239.1389	8.3663	0.00E+00	30.8803	1178.1206	37.7589	0.00E+00	0.0351	24.6675	0.1031	0.0321	30.0821	0.0256	-0.132	0.2863	-2.0121	0.00E+00	0.00E+00	0.00E+00	4.26E-11	0.8603	1.2427	0.9626	1.0328
Maf1	27.2864	858.0299	14.4076	0.00E+00	33.1882	1150.0159	16.7938	0.00E+00	0.0168	26.4287	0.0309	0.0146	32.2313	0.028	-0.1981	0.2864	-0.1394	0.00E+00	0.00E+00	0.00E+00	2.72E-05	0.4421	1.9782	0.4677	1.7277
Cuedc2	26.2517	176.8658	5.0988	0.00E+00	28.6558	1019.3262	25.751	0.00E+00	0.0289	22.8418	0.129	0.0253	27.8572	0.0273	-0.1946	0.2864	-2.2389	0.00E+00	0.00E+00	0.00E+00	1.18E-07	0.6564	1.5299	0.7027	1.3168
Mrpl41	28.7952	205.918	1.8246	8.87E-17	31.1124	3235.8058	28.5243	1.20E-16	0.0089	25.2429	0.1225	0.0088	30.8	0.0095	-0.0076	0.2871	-3.6866	7.61E-07	0.00E+00	0.00E+00	2.32E-05	0.2232	2.8028	0.2719	2.3114
Gnpnat1	26.4185	465.5791	3.6392	4.18E-12	30.724	4417.6602	30.5989	6.49E-09	0.0078	24.9874	0.0536	0.0069	30.4976	0.0069	-0.181	0.2875	-2.9499	0.00E+00	0.00E+00	0.00E+00	2.03E-05	0.195	2.975	0.2115	2.6144
Rgs18	27.4817	912.5687	11.4967	0.00E+00	33.9387	815.9138	11.6638	0.00E+00	0.0126	26.6581	0.0293	0.0143	32.5513	0.0399	0.1845	0.2881	0.4468	0.00E+00	0.00E+00	0.00E+00	3.54E-11	0.3338	2.2948	0.4636	1.7552
Derl1	26.6129	524.7159	7.0527	0.00E+00	31.1628	3872.6601	49.5244	9.54E-24	0.0135	25.3061	0.0482	0.0128	30.9009	0.008	-0.0759	0.2882	-2.5902	4.46E-27	0.00E+00	0.00E+00	8.87E-06	0.3394	2.2712	0.3964	1.9015
Prdx1	23.6482	269.6631	11.6844	0.00E+00	26.9005	1940.8196	70.7483	0.00E+00	0.0433	21.7214	0.0809	0.0365	26.5301	0.0137	-0.2473	0.2885	-2.5609	0.00E+00	0.00E+00	0.00E+00	8.80E-06	0.9384	1.3059	0.97	1.1654
Rpl6	34.2396	1710.6686	101.6452	0.00E+00	42.6432	1058.6527	59.0652	0.00E+00	0.0598	33.5392	0.0196	0.056	40.9655	0.0386	-0.0932	0.2886	0.981	0.00E+00	0.00E+00	0.00E+00	5.88E-23	1.9916	0.6156	2.2796	0.4758
Cox7a2l	24.295	360.0238	13.207	0.00E+00	28.2462	1788.8032	55.0552	0.00E+00	0.0367	22.7464	0.0632	0.0308	27.7861	0.0155	-0.2529	0.2887	-2.0247	0.00E+00	0.00E+00	0.00E+00	6.05E-05	0.8331	1.3302	0.8495	1.2046
Tbc1d10c	27.909	2099.2802	17.166	4.20E-17	34.0638	2727.4704	18.842	1.78E-16	0.0082	27.5277	0.0131	0.0069	33.6287	0.0123	-0.2418	0.2888	-0.0896	0.00E+00	0.00E+00	0.00E+00	9.62E-06	0.2243	2.9178	0.2333	2.6566
Cox6b1	28.0601	1689.548	72.611	0.00E+00	34.2036	2378.0204	96.8654	0.00E+00	0.043	27.5735	0.0163	0.0408	33.7006	0.0142	-0.0762	0.2895	-0.2059	2.85E-23	0.00E+00	0.00E+00	6.91E-15	1.1728	0.9794	1.3694	0.776
Ppp1r2	25.2365	322.3079	7.1369	0.00E+00	29.025	2016.7346	41.7568	0.00E+00	0.0222	23.3958	0.0727	0.0207	28.5984	0.0142	-0.0959	0.2897	-2.3586	0.00E+00	0.00E+00	0.00E+00	7.17E-07	0.5186	1.7317	0.5932	1.4683
Dera	26.7689	1112.2395	7.9078	1.07E-09	32.3011	3033.3966	24.6927	3.75E-15	0.0071	26.123	0.0235	0.0082	31.9424	0.0105	0.1992	0.2902	-1.1596	0.00E+00	0.00E+00	0.00E+00	1.86E-06	0.1851	3.0621	0.2604	2.3594
Rpl27-ps3	26.0265	357.9968	13.2643	0.00E+00	30.2756	1453.8678	50.9969	0.00E+00	0.037	24.236	0.068	0.0352	29.6416	0.0204	-0.0734	0.2905	-1.7386	0.00E+00	0.00E+00	0.00E+00	3.30E-12	0.8932	1.178	1.0413	0.9622
Anp32a	25.8167	344.8699	13.3434	0.00E+00	30.2447	1027.7013	35.3374	0.00E+00	0.0388	24.0107	0.0696	0.0344	29.3669	0.0286	-0.1732	0.2905	-1.2827	0.00E+00	0.00E+00	0.00E+00	7.16E-09	0.9282	1.1861	1.0089	1.0093
Serpinb1a	32.3111	1019.9584	69.9117	0.00E+00	38.7925	3141.4063	196.0434	0.00E+00	0.0685	31.2929	0.0307	0.0628	38.2931	0.0122	-0.1247	0.2913	-1.3367	0.00E+00	0.00E+00	0.00E+00	6.38E-14	2.1361	0.6885	2.3874	0.5749
Ucp2	24.5835	428.7311	10.2474	0.00E+00	28.981	1575.3263	43.4243	0.00E+00	0.0239	23.2421	0.0544	0.0276	28.4427	0.0181	0.2062	0.2913	-1.5865	0.00E+00	0.00E+00	0.00E+00	1.81E-25	0.5558	1.7005	0.7816	1.2572
S100a9	10.7536	147.625	45.9611	0.00E+00	13.4615	122.9613	36.3176	0.00E+00	0.3249	9.8465	0.086	0.2992	12.0504	0.1053	-0.1187	0.2914	0.2923	0.00E+00	0.00E+00	0.00E+00	0.00E+00	3.1703	0.7243	3.5935	0.6574
Atp5d	25.6347	713.8062	25.3252	0.00E+00	31.4468	830.4486	25.4795	0.00E+00	0.0354	24.7245	0.0347	0.0307	30.2812	0.0365	-0.2072	0.2925	0.0725	0.00E+00	0.00E+00	3.00E-13	4.22E-08	0.8718	1.2773	0.9282	1.0936
Uqcr10	30.8279	712.252	21.7917	0.00E+00	36.4825	4802.1337	135.8789	0.00E+00	0.0306	29.5243	0.0414	0.0283	36.1837	0.0076	-0.1165	0.2934	-2.4556	0.00E+00	0.00E+00	0.00E+00	2.13E-11	0.8987	1.2073	1.0231	0.9976
Nsa2	26.7991	423.0442	3.3874	1.34E-15	31.9728	892.5575	7.9833	1.81E-16	0.008	25.1681	0.0601	0.009	30.8502	0.0346	0.1625	0.2937	-0.7976	0.00E+00	0.00E+00	0.00E+00	1.36E-06	0.2007	3.0352	0.2757	2.3347
Pdcd10	24.553	744.3304	20.2066	0.00E+00	29.877	1213.303	28.1888	0.00E+00	0.0271	23.7523	0.032	0.0232	29.1423	0.0241	-0.2244	0.295	-0.408	0.00E+00	0.00E+00	0.00E+00	5.55E-06	0.6434	1.5516	0.6751	1.3561
Lbr	27.7428	878.8627	29.1517	0.00E+00	33.6261	1871.1143	67.4029	0.00E+00	0.0333	26.8779	0.0306	0.0361	33.0229	0.0177	0.115	0.297	-0.792	0.00E+00	0.00E+00	0.00E+00	0.00E+00	0.8934	1.2105	1.1927	0.8841
Glrx	26.1794	499.6796	13.1973	0.00E+00	31.0216	2068.7569	59.5124	0.00E+00	0.0265	24.8563	0.0498	0.0288	30.5517	0.0148	0.121	0.2976	-1.7513	0.00E+00	0.00E+00	0.00E+00	6.48E-22	0.6542	1.5451	0.876	1.1851
Capza2	29.1076	1090.6518	45.8987	0.00E+00	35.2879	3147.1467	125.2261	0.00E+00	0.0421	28.3278	0.026	0.0399	34.8721	0.0111	-0.0767	0.2999	-1.2335	1.86E-23	0.00E+00	0.00E+00	2.01E-17	1.1891	0.9789	1.3859	0.7581
Psma5	26.4677	210.4516	5.12	0.00E+00	29.5664	1399.4866	36.9782	0.00E+00	0.0243	23.4827	0.1117	0.0264	28.9316	0.0207	0.1179	0.3011	-2.4304	0.00E+00	0.00E+00	0.00E+00	5.57E-21	0.5688	1.6443	0.7613	1.2438
Pgap2	27.3246	683.2393	4.9864	3.01E-11	32.8249	2426.5748	15.3904	1.33E-10	0.0073	26.2559	0.0385	0.0063	32.3667	0.0134	-0.2048	0.3019	-1.522	0.00E+00	0.00E+00	0.00E+00	1.43E-05	0.1915	3.0514	0.2044	2.6968
Cdkn3	27.3652	337.1929	2.8116	1.36E-13	31.5766	2492.5037	17.4833	3.82E-11	0.0084	25.2851	0.0749	0.007	31.1704	0.0125	-0.2533	0.3019	-2.5805	0.00E+00	0.00E+00	0.00E+00	8.54E-06	0.2092	2.9509	0.2192	2.7053
Ugp2	25.9022	176.3774	3.2786	0.00E+00	28.4754	1293.7168	25.7598	0.00E+00	0.0186	22.568	0.1282	0.0199	27.8385	0.0216	0.0976	0.3028	-2.5697	0.00E+00	0.00E+00	0.00E+00	3.26E-12	0.4185	1.9624	0.5507	1.536
Acaa1a	26.2168	695.4513	5.8247	1.12E-15	31.6066	2535.4574	21.8413	1.70E-16	0.0084	25.2515	0.0365	0.0086	31.1949	0.0123	0.0459	0.3049	-1.5692	1.50E-24	0.00E+00	0.00E+00	1.81E-05	0.2116	2.9403	0.2694	2.4008
Arpc5	34.1503	1190.267	68.3228	0.00E+00	41.5018	3737.7395	192.697	0.00E+00	0.0574	33.1733	0.0279	0.0518	41.0155	0.011	-0.1483	0.3061	-1.3484	0.00E+00	0.00E+00	0.00E+00	6.08E-11	1.8936	0.6127	2.1118	0.4841
Rrs1	29.023	341.7508	2.3597	1.15E-11	33.3895	3791.8061	25.1783	3.31E-11	0.0069	26.736	0.0782	0.0066	33.0802	0.0087	-0.0606	0.3072	-3.1612	7.37E-11	0.00E+00	0.00E+00	2.56E-05	0.1841	3.0391	0.22	2.5352
Rpsa	35.6357	1967.2411	121.0728	0.00E+00	44.0232	2643.1538	160.4847	0.00E+00	0.0619	34.9739	0.0177	0.0608	43.2746	0.0164	-0.0262	0.3072	-0.1157	1.92E-13	0.00E+00	0.00E+00	0.00E+00	2.1462	0.5792	2.6233	0.4186
Tmem167	28.1683	400.4976	5.8074	0.00E+00	33.1796	1785.8754	22.7698	3.59E-27	0.0145	26.3007	0.0657	0.0128	32.55	0.0182	-0.184	0.3076	-1.8503	0.00E+00	0.00E+00	0.00E+00	1.15E-04	0.3807	2.0882	0.4139	1.8389
Eif3e	25.9933	739.9124	27.9311	0.00E+00	31.795	1368.5711	47.1381	0.00E+00	0.0377	25.098	0.034	0.0344	31.0626	0.0227	-0.1321	0.3076	-0.5804	0.00E+00	0.00E+00	0.00E+00	1.72E-10	0.9473	1.1939	1.0682	0.9911
Anxa1	25.0779	1051.8376	73.6625	0.00E+00	31.5637	777.5162	58.5686	0.00E+00	0.0699	24.4831	0.0235	0.0756	30.3151	0.039	0.1117	0.3083	0.732	0.00E+00	0.00E+00	0.00E+00	0.00E+00	1.7144	0.8946	2.2839	0.6516
Celf2	24.658	295.2796	7.3967	0.00E+00	29.1555	841.3134	19.6178	0.00E+00	0.025	22.7055	0.0772	0.0233	28.1619	0.0336	-0.1018	0.3107	-1.1999	2.06E-15	0.00E+00	0.00E+00	6.22E-08	0.5596	1.6661	0.6561	1.394
Pgp	25.5	308.7211	7.4382	0.00E+00	30.3301	823.1607	19.1144	0.00E+00	0.0241	23.5413	0.0765	0.0233	29.2404	0.0355	-0.0506	0.3128	-1.1067	0.00E+00	0.00E+00	0.00E+00	1.02E-08	0.5666	1.6717	0.6798	1.3893
Rpl37	33.5011	974.5372	64.2464	0.00E+00	41.4277	1378.6058	84.6747	0.00E+00	0.0661	32.3548	0.0332	0.0616	40.1883	0.0291	-0.1026	0.3128	-0.188	5.29E-20	0.00E+00	0.00E+00	0.00E+00	2.1186	0.5598	2.4598	0.4189
Prdx5	45.3272	3362.514	216.6537	0.00E+00	56.1699	5570.0886	320.8116	0.00E+00	0.0644	44.7183	0.0133	0.0577	55.5649	0.01	-0.1596	0.3133	-0.4168	0.00E+00	0.00E+00	0.00E+00	1.23E-22	2.8887	0.3859	3.1861	0.2628
Pdap1	25.666	412.7539	4.0367	2.36E-15	30.3988	2483.2422	23.2943	6.13E-18	0.0098	24.1541	0.0585	0.0094	30.0196	0.0121	-0.064	0.3136	-2.2693	0.00E+00	0.00E+00	0.00E+00	4.88E-05	0.2358	2.7081	0.2814	2.3014
Rpl11	44.662	2684.942	159.732	0.00E+00	55.0641	6404.9851	332.1907	0.00E+00	0.0597	43.9042	0.0163	0.052	54.5666	0.0085	-0.2004	0.3137	-0.9402	0.00E+00	0.00E+00	0.00E+00	7.77E-22	2.6097	0.4315	2.8357	0.3601
Ptpre	27.1358	197.2123	2.4149	3.44E-26	29.9511	2956.3217	42.6655	0.00E+00	0.0123	23.8352	0.1208	0.0144	29.6337	0.0101	0.2292	0.3141	-3.5775	0.00E+00	0.00E+00	0.00E+00	2.95E-10	0.2913	2.4975	0.4273	1.8914
Atp6v1g1	27.5589	762.6571	34.6895	0.00E+00	33.3986	3693.9525	136.9768	0.00E+00	0.0455	26.579	0.0349	0.037	33.069	0.009	-0.2975	0.3152	-1.958	0.00E+00	0.00E+00	0.00E+00	2.17E-05	1.2056	0.9904	1.222	0.9028
Limd2	28.4598	1264.6045	76.9307	0.00E+00	35.2791	1946.816	114.9255	0.00E+00	0.0608	27.8234	0.022	0.0593	34.628	0.0178	-0.0376	0.3156	-0.3101	9.73E-14	0.00E+00	0.00E+00	0.00E+00	1.6917	0.742	2.043	0.531
Lgals1	22.4879	399.278	29.4553	0.00E+00	26.9832	1464.4555	91.5019	0.00E+00	0.0737	21.2779	0.0534	0.0625	26.488	0.0181	-0.2382	0.316	-1.5596	0.00E+00	0.00E+00	0.00E+00	5.64E-03	1.5666	0.9538	1.6556	0.8817
Atp1a1	25.8653	130.3104	2.0148	0.00E+00	28.0713	642.54	8.184	2.16E-23	0.0155	21.5727	0.1656	0.0127	26.8787	0.0419	-0.2811	0.3173	-1.982	0.00E+00	0.00E+00	0.00E+00	1.28E-04	0.3331	2.2324	0.3416	2.0492
Cript	27.4646	204.1024	3.8302	0.00E+00	30.6835	1728.024	28.0523	0.00E+00	0.0188	24.1874	0.1184	0.0162	30.1386	0.0174	-0.2127	0.3174	-2.763	0.00E+00	0.00E+00	0.00E+00	5.96E-05	0.4526	1.9178	0.4912	1.6836
Zdhhc20	28.7001	315.0444	2.4046	3.53E-13	33.4703	1646.7835	14.3578	1.16E-16	0.0076	26.2681	0.0836	0.0087	32.7909	0.0199	0.1954	0.32	-2.0702	0.00E+00	0.00E+00	0.00E+00	2.10E-07	0.1987	3.0304	0.2862	2.2678
Rab2a	25.2931	260.3355	13.1611	0.00E+00	30.0976	679.7407	27.8409	0.00E+00	0.0506	23.049	0.0886	0.0411	28.8002	0.0423	-0.2978	0.3214	-1.0666	0.00E+00	0.00E+00	0.00E+00	1.04E-08	1.1637	1.0246	1.1765	0.9091
Ncl	25.8736	380.4672	8.8533	0.00E+00	30.8739	1635.328	43.1341	0.00E+00	0.0233	24.2049	0.0636	0.0264	30.2843	0.0185	0.1798	0.3233	-1.7795	0.00E+00	0.00E+00	0.00E+00	1.80E-24	0.56	1.6718	0.7972	1.2488
Tbpl1	26.0408	270.4368	2.6116	1.57E-12	30.2623	1640.7166	14.0858	9.98E-14	0.0097	23.7271	0.0879	0.0086	29.6882	0.018	-0.1614	0.3234	-2.2837	0.00E+00	0.00E+00	0.00E+00	3.54E-05	0.2274	2.858	0.2538	2.4967
Nfu1	24.6367	796.12	21.0486	0.00E+00	30.2649	2554.6428	64.9678	0.00E+00	0.0264	23.8834	0.0301	0.0254	29.8923	0.0117	-0.0557	0.3238	-1.359	9.84E-18	0.00E+00	0.00E+00	9.00E-12	0.6295	1.5513	0.7598	1.2662
Wdfy1	26.1495	274.8526	1.8634	1.87E-08	30.2661	3287.2527	23.3595	9.98E-12	0.0068	23.8591	0.0871	0.0071	29.9648	0.0091	0.0703	0.3287	-3.2544	6.60E-13	0.00E+00	0.00E+00	1.18E-05	0.1609	3.3929	0.2118	2.6876
Ndufb10	25.5831	640.0762	23.901	0.00E+00	31.5641	1536.841	50.1465	0.00E+00	0.0373	24.5879	0.0386	0.0326	30.9176	0.0202	-0.1932	0.3305	-0.9369	0.00E+00	0.00E+00	0.00E+00	1.70E-08	0.9175	1.2132	1.01	1.0292
Sugt1	26.1868	244.6562	2.3636	2.21E-15	29.9674	3622.7757	34.3507	8.54E-18	0.0097	23.6208	0.0967	0.0095	29.7082	0.0082	-0.0278	0.3308	-3.5566	9.64E-04	0.00E+00	0.00E+00	3.45E-05	0.2269	2.7832	0.2816	2.3519
Trem3	23.0635	212.2817	10.2204	0.00E+00	27.4737	517.0193	24.6159	0.00E+00	0.0479	20.7284	0.0994	0.0477	26.0806	0.0505	-0.0057	0.3314	-0.9769	1.45E-05	0.00E+00	0.00E+00	1.51E-21	0.9883	1.1904	1.2429	0.9321
Ndufa7	26.4855	303.6339	10.8462	0.00E+00	31.229	1593.0827	49.9346	0.00E+00	0.0356	24.3258	0.081	0.0313	30.6101	0.0192	-0.1857	0.3315	-2.0726	0.00E+00	0.00E+00	0.00E+00	1.54E-10	0.8665	1.2518	0.9573	1.0473
Hadhb	26.5853	994.078	13.5154	3.42E-25	33.1844	1896.9975	21.1943	5.46E-22	0.0136	25.8654	0.0262	0.0112	32.597	0.0172	-0.2771	0.3337	-0.6058	0.00E+00	0.00E+00	0.00E+00	7.29E-05	0.3482	2.1975	0.3649	1.9337
Vmp1	25.2743	212.0733	3.2552	0.00E+00	29.022	1428.6319	17.4634	2.81E-23	0.0153	22.5499	0.1067	0.0123	28.4316	0.0199	-0.3224	0.3344	-2.4241	0.00E+00	0.00E+00	0.00E+00	1.20E-04	0.344	2.2076	0.3482	2.0377
Gnai2	25.5715	857.262	36.0709	0.00E+00	33.383	506.4996	20.9169	0.00E+00	0.0421	24.8163	0.029	0.0416	31.294	0.0617	-0.0151	0.3346	1.0873	0.00E+00	0.00E+00	0.00E+00	1.23E-23	1.0444	1.0894	1.29	0.8326
Vps4b	26.711	459.7009	3.2124	6.38E-13	32.0771	3806.3004	32.5546	1.72E-15	0.007	25.2104	0.0555	0.0085	31.7933	0.0084	0.293	0.3347	-2.7209	0.00E+00	0.00E+00	0.00E+00	6.72E-08	0.1749	3.1958	0.2725	2.3184
Rpl10a	30.3674	1330.7888	88.697	0.00E+00	38.206	1968.2556	126.1674	0.00E+00	0.0668	29.6744	0.0223	0.0645	37.4608	0.0191	-0.0506	0.3362	-0.2255	3.42E-10	0.00E+00	0.00E+00	0.00E+00	1.971	0.6703	2.4096	0.4949
Rpl12	24.8515	1122.7479	47.8802	0.00E+00	31.2361	1725.1285	77.4991	0.00E+00	0.0424	24.2872	0.0219	0.0448	30.6603	0.0179	0.0795	0.3362	-0.2914	0.00E+00	0.00E+00	0.00E+00	0.00E+00	1.0239	1.1533	1.3735	0.8538
Thrap3	25.532	216.5735	1.9056	2.36E-11	29.5341	1230.3634	9.3664	2.76E-08	0.0088	22.8256	0.1054	0.0076	28.8261	0.0234	-0.2108	0.3367	-2.1697	0.00E+00	0.00E+00	0.00E+00	2.19E-05	0.2005	2.9484	0.2189	2.6076
Rpl37a	38.7349	869.6137	57.7649	0.00E+00	47.358	4461.6092	277.793	0.00E+00	0.0667	37.0608	0.0426	0.0627	46.8232	0.0105	-0.0897	0.3373	-2.0242	1.27E-25	0.00E+00	0.00E+00	0.00E+00	2.4579	0.4488	2.9064	0.3111
Igsf6	23.3474	212.2171	6.0704	0.00E+00	28.4503	414.8259	12.9995	0.00E+00	0.0286	21.025	0.0991	0.0314	26.6084	0.0641	0.1323	0.3398	-0.6292	0.00E+00	0.00E+00	0.00E+00	2.44E-27	0.6007	1.6394	0.8312	1.2067
Ndufb3	25.638	319.9226	8.298	0.00E+00	31.1921	818.2677	19.2595	0.00E+00	0.0259	23.7095	0.0747	0.0236	30.0214	0.0367	-0.1356	0.3405	-1.0242	0.00E+00	0.00E+00	0.00E+00	1.61E-09	0.612	1.575	0.7011	1.3087
Use1	26.4544	211.3391	4.2385	0.00E+00	30.1678	2192.4183	47.4418	0.00E+00	0.02	23.4823	0.1115	0.0216	29.7468	0.0136	0.1097	0.3412	-3.0339	0.00E+00	0.00E+00	0.00E+00	4.36E-18	0.4685	1.9018	0.6436	1.4298
Ccdc53	27.5171	133.0466	0.9889	6.65E-10	29.7964	982.6631	7.844	1.52E-14	0.0075	22.7834	0.1711	0.008	28.8933	0.0296	0.0889	0.3428	-2.533	2.37E-21	0.00E+00	0.00E+00	8.05E-06	0.1688	3.2953	0.229	2.585
Tmem30a	25.7734	952.1008	15.7285	0.00E+00	32.1875	3201.1493	44.878	1.48E-25	0.0165	25.0844	0.0265	0.014	31.84	0.01	-0.2398	0.3441	-1.4087	0.00E+00	0.00E+00	0.00E+00	1.38E-04	0.4148	1.9807	0.4447	1.7558
Uqcrb	24.6974	845.6762	17.0518	0.00E+00	31.0624	1567.8623	29.8852	0.00E+00	0.0201	23.9718	0.0287	0.0191	30.4419	0.0194	-0.0741	0.3447	-0.5634	0.00E+00	0.00E+00	0.00E+00	2.24E-07	0.4798	1.883	0.5791	1.5631
Ostc	27.2355	585.9769	17.5952	0.00E+00	33.686	1841.4953	45.8088	0.00E+00	0.0301	26.0238	0.0445	0.0249	33.0746	0.018	-0.2734	0.3459	-1.3072	0.00E+00	0.00E+00	0.00E+00	5.13E-06	0.7819	1.3665	0.8254	1.2001
Cd53	30.2824	1812.2166	84.2646	0.00E+00	38.656	1890.0558	89.1655	0.00E+00	0.0465	29.7726	0.0164	0.0474	37.8534	0.02	0.0284	0.3464	0.2817	2.58E-05	0.00E+00	0.00E+00	0.00E+00	1.3837	0.8982	1.7805	0.6137
Ociad1	25.4835	428.5771	7.3817	0.00E+00	31.0622	2063.9354	30.9629	0.00E+00	0.0172	24.0311	0.0564	0.015	30.5815	0.0148	-0.1921	0.3478	-1.9307	0.00E+00	0.00E+00	0.00E+00	5.95E-06	0.4126	2.0193	0.4582	1.7165
Rap1b	29.9641	893.127	43.4133	0.00E+00	37.3044	3419.3602	149.8248	0.00E+00	0.0486	28.9721	0.0325	0.0438	36.884	0.0108	-0.1493	0.3483	-1.5881	0.00E+00	0.00E+00	0.00E+00	2.22E-14	1.4053	0.8546	1.621	0.6734
Emg1	24.4123	358.9386	10.7236	0.00E+00	29.5656	1890.9464	44.7845	0.00E+00	0.0299	22.8413	0.064	0.0236	29.0972	0.0155	-0.3375	0.3492	-2.0464	0.00E+00	0.00E+00	0.00E+00	1.28E-04	0.681	1.5029	0.6876	1.3661
Rcsd1	26.2978	531.6889	5.4766	1.31E-19	32.1887	4363.9236	42.5249	1.44E-25	0.0103	25.0436	0.0471	0.0097	31.9282	0.0073	-0.083	0.3504	-2.6832	3.00E-24	0.00E+00	0.00E+00	1.34E-05	0.257	2.6294	0.3102	2.1693
Ndufb9	25.3578	323.2456	10.4327	0.00E+00	30.6223	1432.2135	42.3235	0.00E+00	0.0323	23.4856	0.0728	0.0296	29.9616	0.0209	-0.1232	0.3513	-1.8017	0.00E+00	0.00E+00	0.00E+00	2.69E-11	0.7551	1.3911	0.8842	1.1455
Gabarap	28.6833	2238.8934	103.001	0.00E+00	36.5304	3456.5295	134.0738	0.00E+00	0.046	28.3073	0.0127	0.0389	36.1167	0.0104	-0.2428	0.3515	-0.2784	0.00E+00	0.00E+00	0.00E+00	1.44E-09	1.3031	0.9276	1.395	0.7786
Tm9sf2	28.2934	172.1391	1.7882	4.08E-20	31.3693	2523.1927	24.4907	9.24E-16	0.0104	24.2718	0.1408	0.0097	30.9704	0.0123	-0.1057	0.3516	-3.5119	0.00E+00	0.00E+00	0.00E+00	1.61E-05	0.2503	2.6516	0.3009	2.1739
Cdc42	30.3295	680.5549	41.189	0.00E+00	37.8796	1764.7661	90.3951	0.00E+00	0.0606	29.0168	0.0427	0.0512	37.065	0.0211	-0.2429	0.3532	-1.019	0.00E+00	0.00E+00	0.00E+00	9.24E-08	1.753	0.6784	1.8951	0.5448
Actg1	34.9882	1960.9236	119.4349	0.00E+00	44.8408	2167.2406	128.5533	0.00E+00	0.061	34.3627	0.0175	0.0594	43.9094	0.0202	-0.038	0.3537	0.2085	4.19E-21	0.00E+00	0.00E+00	0.00E+00	2.0997	0.5761	2.6017	0.3731
Cops6	25.3802	190.4535	5.2575	0.00E+00	28.9098	3366.5257	72.8891	0.00E+00	0.0277	22.3956	0.1177	0.0217	28.6492	0.0085	-0.3532	0.3553	-3.7886	0.00E+00	0.00E+00	0.00E+00	3.64E-05	0.6184	1.5741	0.6193	1.4333
Rsl24d1	27.278	202.5868	4.1029	0.00E+00	31.3687	1627.7468	27.3345	0.00E+00	0.0203	24.0249	0.1187	0.0168	30.7593	0.0189	-0.2708	0.3565	-2.6489	0.00E+00	0.00E+00	0.00E+00	4.86E-05	0.4863	1.8052	0.5167	1.587
Rer1	24.5952	266.4943	8.4357	0.00E+00	30.3537	581.1366	15.7734	0.00E+00	0.0316	22.4904	0.0851	0.0271	28.818	0.0497	-0.2201	0.3577	-0.7765	0.00E+00	0.00E+00	0.00E+00	1.48E-07	0.71	1.4321	0.7764	1.2286
Nono	24.8535	668.3757	12.6416	0.00E+00	31.1051	2579.6493	39.1513	2.03E-26	0.0189	23.9439	0.0358	0.0152	30.7116	0.0119	-0.3181	0.3591	-1.5876	0.00E+00	0.00E+00	0.00E+00	1.26E-04	0.4504	1.8579	0.4648	1.6745
Cebpe	24.8979	414.7949	19.6064	0.00E+00	30.6108	1841.1112	80.1395	0.00E+00	0.0475	23.4609	0.0565	0.0435	30.0958	0.0164	-0.1273	0.3593	-1.7825	5.28E-25	0.00E+00	0.00E+00	3.79E-16	1.0996	1.1562	1.3096	0.9261
Eif3h	27.9224	431.0321	20.505	0.00E+00	34.1443	2319.5527	96.4628	0.00E+00	0.0476	26.203	0.061	0.0418	33.6285	0.0145	-0.1857	0.36	-2.0753	0.00E+00	0.00E+00	0.00E+00	3.44E-12	1.2424	0.9638	1.397	0.7785
Aprt	31.5435	689.2266	32.8824	0.00E+00	39.1825	3346.9192	145.6061	0.00E+00	0.0477	30.1323	0.0438	0.0436	38.7052	0.0116	-0.1294	0.3612	-1.9214	0.00E+00	0.00E+00	0.00E+00	1.28E-21	1.4283	0.8777	1.6878	0.6549
Ndufb7	27.4635	603.1586	28.0892	0.00E+00	34.5071	1677.0132	64.7319	0.00E+00	0.0469	26.2488	0.0434	0.0387	33.7946	0.0202	-0.2765	0.3645	-1.1065	0.00E+00	0.00E+00	0.00E+00	2.41E-09	1.2179	0.9678	1.3072	0.8156
Rpl23	30.8737	432.3253	28.9195	0.00E+00	37.6289	2712.3544	167.7785	0.00E+00	0.0668	28.7896	0.0669	0.0619	37.0874	0.0137	-0.109	0.3654	-2.29	0.00E+00	0.00E+00	0.00E+00	0.00E+00	1.9215	0.6575	2.2872	0.4871
Rnf130	26.002	427.6435	13.9848	0.00E+00	32.2155	1727.0062	49.7847	0.00E+00	0.0328	24.4949	0.0572	0.0288	31.602	0.0183	-0.188	0.3675	-1.6424	0.00E+00	0.00E+00	0.00E+00	1.34E-09	0.798	1.325	0.9061	1.1153
Aldoa	31.6265	816.9899	55.4861	0.00E+00	39.7272	3429.632	209.9729	0.00E+00	0.0679	30.4247	0.0373	0.0612	39.258	0.0115	-0.1501	0.3677	-1.701	0.00E+00	0.00E+00	0.00E+00	0.00E+00	2.0573	0.5931	2.4075	0.4283
Mrpl30	22.9802	291.0202	6.7527	0.00E+00	28.7411	633.0876	12.5393	0.00E+00	0.0232	21.2814	0.0734	0.0198	27.4694	0.0435	-0.2278	0.3682	-0.7561	0.00E+00	0.00E+00	0.00E+00	2.62E-05	0.4922	1.8207	0.5419	1.5855
Rpl35a	39.1395	2343.921	136.0445	0.00E+00	50.3207	4444.3706	227.279	0.00E+00	0.0582	38.4681	0.0164	0.0512	49.7217	0.0112	-0.1854	0.3702	-0.5513	0.00E+00	0.00E+00	0.00E+00	0.00E+00	2.2256	0.5167	2.5349	0.3935
Tnfaip8	24.0389	232.9327	4.4523	0.00E+00	28.8418	1242.2687	21.755	0.00E+00	0.0191	21.784	0.0937	0.0176	28.1633	0.0227	-0.1227	0.3705	-2.0477	0.00E+00	0.00E+00	0.00E+00	5.48E-07	0.417	2.0015	0.4899	1.667
Sptlc2	28.9456	156.3677	1.1643	1.81E-11	31.906	2823.2135	25.2538	7.44E-15	0.0074	24.3836	0.1561	0.0089	31.5252	0.0112	0.2633	0.3706	-3.8003	0.00E+00	0.00E+00	0.00E+00	1.74E-08	0.1804	3.1678	0.2813	2.2804
Anxa5	28.5122	1090.8692	44.9383	0.00E+00	36.2328	4444.7453	149.6853	0.00E+00	0.0412	27.7712	0.0255	0.0336	35.9146	0.0081	-0.2965	0.371	-1.6475	0.00E+00	0.00E+00	0.00E+00	7.60E-08	1.1415	1.0665	1.2063	0.9206
Spi1	31.2489	886.1415	49.9422	0.00E+00	39.3908	4515.0577	213.4179	0.00E+00	0.0569	30.1561	0.034	0.0474	39.0192	0.0086	-0.266	0.3717	-1.9768	0.00E+00	0.00E+00	0.00E+00	1.10E-09	1.6953	0.7258	1.8368	0.5728
Cycs	25.7455	906.1097	41.0711	0.00E+00	32.9307	1966.1614	70.4691	0.00E+00	0.0454	25.0129	0.0276	0.0359	32.3723	0.0165	-0.3387	0.3721	-0.746	0.00E+00	0.00E+00	0.00E+00	1.53E-05	1.1291	1.0535	1.1615	0.9438
Ctsd	22.8612	282.7657	7.4702	0.00E+00	28.967	500.1961	14.3633	0.00E+00	0.0264	21.1331	0.0754	0.0287	27.3625	0.0547	0.1211	0.3727	-0.4622	0.00E+00	0.00E+00	0.00E+00	1.75E-25	0.5575	1.6607	0.7818	1.233
Tmem234	26.2962	475.2397	14.5456	0.00E+00	32.6541	2921.1849	71.7084	0.00E+00	0.0305	24.8966	0.0527	0.0245	32.2671	0.0111	-0.3192	0.3741	-2.2455	0.00E+00	0.00E+00	0.00E+00	5.38E-07	0.7581	1.4233	0.7889	1.2438
Clk4	25.5216	518.8575	4.3952	7.87E-15	31.9951	2273.5838	16.212	2.28E-14	0.0085	24.3013	0.047	0.0071	31.5314	0.0139	-0.2455	0.3758	-1.7617	0.00E+00	0.00E+00	0.00E+00	2.00E-05	0.2047	3.0103	0.2242	2.6528
Gsto1	23.854	217.7233	5.5112	0.00E+00	28.9677	741.0886	14.5835	0.00E+00	0.0253	21.4705	0.0991	0.0197	27.859	0.0377	-0.3614	0.3758	-1.3953	0.00E+00	0.00E+00	0.00E+00	1.00E-04	0.5416	1.767	0.5469	1.5879
Anxa2	27.6811	747.0173	40.2675	0.00E+00	35.0282	2965.5687	144.5477	0.00E+00	0.0537	26.6533	0.036	0.0487	34.6013	0.0117	-0.1396	0.3765	-1.6244	0.00E+00	0.00E+00	0.00E+00	1.34E-20	1.4219	0.892	1.6875	0.685
Cyba	49.421	2438.5495	160.8862	0.00E+00	63.4056	8790.4254	491.2513	0.00E+00	0.0665	48.4054	0.0198	0.0561	62.9048	0.0071	-0.2451	0.378	-1.4734	0.00E+00	0.00E+00	0.00E+00	0.00E+00	3.1977	0.2887	3.5067	0.182
G3bp1	25.3651	234.105	4.8924	0.00E+00	30.5281	1156.9882	21.0796	0.00E+00	0.0209	22.8586	0.0979	0.0183	29.7225	0.0257	-0.1929	0.3788	-1.9311	0.00E+00	0.00E+00	0.00E+00	6.15E-06	0.4762	1.8073	0.5397	1.5462
Lmo2	26.3728	293.0864	15.3846	0.00E+00	31.7626	3304.3224	134.4572	0.00E+00	0.0525	24.1752	0.0826	0.0407	31.4445	0.0095	-0.3675	0.3793	-3.1163	0.00E+00	0.00E+00	0.00E+00	2.01E-07	1.2664	0.9855	1.2794	0.8792
Hprt	29.1506	753.3232	36.1451	0.00E+00	36.7837	5129.9841	199.5702	0.00E+00	0.0479	28.0269	0.0373	0.0388	36.5054	0.0071	-0.3041	0.3813	-2.3838	0.00E+00	0.00E+00	0.00E+00	2.72E-06	1.3253	0.9151	1.4246	0.7835
Tram1	26.6048	539.6623	25.0654	0.00E+00	33.5953	2086.0651	77.1933	0.00E+00	0.0464	25.3412	0.0471	0.037	33.0537	0.0159	-0.3273	0.3833	-1.5692	0.00E+00	0.00E+00	0.00E+00	1.67E-08	1.1741	0.9925	1.2245	0.8571
Gpx4	32.2806	1103.7137	58.954	0.00E+00	41.2333	5149.2502	235.2554	0.00E+00	0.0536	31.3387	0.0284	0.0456	40.8795	0.008	-0.2344	0.3834	-1.8314	0.00E+00	0.00E+00	0.00E+00	1.62E-10	1.6719	0.7367	1.8608	0.5881
Evi2a	25.8616	400.8876	3.1263	2.64E-15	31.9389	3557.8951	27.5189	6.55E-20	0.0078	24.254	0.0608	0.0077	31.6381	0.0089	-0.0082	0.3834	-2.7693	3.91E-11	0.00E+00	0.00E+00	1.83E-05	0.1868	3.2366	0.2453	2.7
Lsm8	25.3537	132.6866	2.3444	0.00E+00	28.5951	932.5165	14.4754	2.47E-25	0.0177	21.2549	0.1604	0.0155	27.7339	0.0297	-0.1857	0.3839	-2.4314	0.00E+00	0.00E+00	0.00E+00	1.21E-05	0.374	2.1058	0.4305	1.7929
H2afj	28.8371	801.5189	41.1385	0.00E+00	36.8769	2626.0876	116.5969	0.00E+00	0.0514	27.8169	0.0347	0.0446	36.3341	0.0138	-0.2047	0.3854	-1.3313	0.00E+00	0.00E+00	0.00E+00	3.07E-10	1.422	0.8806	1.5992	0.7207
Laptm5	25.3035	502.0761	13.2476	0.00E+00	32.3531	1172.1391	37.1695	0.00E+00	0.0264	24.0904	0.048	0.0317	31.4705	0.0269	0.2638	0.3855	-0.8383	0.00E+00	0.00E+00	0.00E+00	0.00E+00	0.6367	1.5363	0.9969	1.039
Atp5h	27.2096	795.8936	32.9732	0.00E+00	34.7732	2965.4025	102.121	0.00E+00	0.0414	26.2889	0.0331	0.0344	34.3462	0.0116	-0.2692	0.3857	-1.5088	0.00E+00	0.00E+00	0.00E+00	9.18E-09	1.0846	1.0683	1.1802	0.9032
Trappc2l	25.4461	378.4173	5.4732	0.00E+00	33.2148	506.6131	6.6554	0.00E+00	0.0144	23.8114	0.0632	0.0131	31.148	0.0616	-0.1373	0.3875	-0.0368	0.00E+00	0.00E+00	6.47E-13	2.18E-05	0.3424	2.2118	0.408	1.8767
Gnb1	25.2305	474.3483	6.0834	8.81E-21	31.8482	2188.9723	21.8656	5.82E-22	0.0128	23.9333	0.0505	0.01	31.3738	0.0143	-0.3602	0.3905	-1.8168	0.00E+00	0.00E+00	0.00E+00	6.80E-05	0.3049	2.4216	0.3133	2.2159
Nfyb	24.2989	188.0854	1.8187	5.49E-12	28.535	3058.2704	25.5891	6.15E-18	0.0097	21.5139	0.1145	0.0083	28.2542	0.0093	-0.2134	0.3932	-3.6247	0.00E+00	0.00E+00	0.00E+00	2.94E-05	0.2075	2.9514	0.2367	2.5515
Gltscr2	26.0139	287.6984	9.8937	0.00E+00	31.6959	2775.7556	83.309	0.00E+00	0.0343	23.8206	0.0831	0.03	31.3296	0.0113	-0.1929	0.3953	-2.8786	0.00E+00	0.00E+00	0.00E+00	3.45E-13	0.8129	1.3223	0.944	1.0734
Tmsb10	25.2008	1596.827	88.0784	0.00E+00	33.1885	2634.3068	143.1877	0.00E+00	0.0551	24.8012	0.0156	0.0544	32.7574	0.0124	-0.0193	0.4014	-0.3258	9.13E-15	0.00E+00	0.00E+00	0.00E+00	1.3693	1.0221	1.7785	0.7884
Rpl26	37.7339	2735.1085	159.6878	0.00E+00	49.624	7325.4204	380.9986	0.00E+00	0.0586	37.198	0.0136	0.0522	49.2506	0.0067	-0.1684	0.4049	-1.017	0.00E+00	0.00E+00	0.00E+00	0.00E+00	2.1747	0.5648	2.5549	0.4203
Myo1f	25.6787	181.1975	1.785	2.05E-18	30.3563	1576.3157	16.9117	1.99E-22	0.0099	22.4763	0.124	0.0107	29.7619	0.0189	0.1188	0.4051	-2.7101	0.00E+00	0.00E+00	0.00E+00	5.96E-08	0.2204	2.851	0.3179	2.1524
Coro1a	36.334	1234.2415	72.6179	0.00E+00	47.3654	4227.2111	247.0276	0.00E+00	0.0591	35.2606	0.0285	0.0587	46.8133	0.0111	-0.0102	0.4089	-1.3671	9.34E-04	0.00E+00	0.00E+00	0.00E+00	2.0626	0.5751	2.7369	0.313
Smdt1	23.4343	324.7967	13.395	0.00E+00	29.5355	1681.0808	53.6177	0.00E+00	0.0412	21.8347	0.0674	0.0321	29.0064	0.0172	-0.3621	0.4098	-1.969	0.00E+00	0.00E+00	0.00E+00	7.52E-07	0.8959	1.2545	0.9215	1.1099
Sec61b	23.6005	194.0718	10.6011	0.00E+00	28.8774	900.5692	42.9986	0.00E+00	0.0546	21.0124	0.1087	0.048	27.9606	0.031	-0.1858	0.4122	-1.8096	0.00E+00	0.00E+00	0.00E+00	4.83E-15	1.1423	1.0316	1.3293	0.8212
Tpt1	33.0733	2930.4241	152.8829	0.00E+00	43.9396	5255.6161	239.3222	0.00E+00	0.0524	32.6794	0.0111	0.0455	43.5376	0.0083	-0.2044	0.4139	-0.422	0.00E+00	0.00E+00	0.00E+00	7.00E-19	1.7017	0.726	1.9675	0.5497
Mid1ip1	26.5467	1551.7392	16.949	1.85E-19	35.2989	2358.8126	21.2677	1.52E-21	0.0109	26.0868	0.0168	0.0091	34.7552	0.0147	-0.2695	0.4139	-0.1941	0.00E+00	0.00E+00	0.00E+00	1.02E-04	0.285	2.4425	0.3132	2.166
Zfp330	26.7328	617.0462	4.4578	5.36E-09	34.4945	3544.8583	22.0494	5.53E-12	0.0072	25.6041	0.0416	0.0062	34.1427	0.0097	-0.2201	0.4152	-2.0967	0.00E+00	0.00E+00	0.00E+00	2.02E-05	0.1847	3.1342	0.2126	2.6698
Cct8	23.6858	82.1141	2.581	0.00E+00	27.5984	219.0443	6.2518	0.00E+00	0.0315	18.3486	0.2235	0.0286	24.4852	0.1117	-0.1385	0.4162	-0.9998	0.00E+00	0.00E+00	0.00E+00	1.10E-10	0.5731	1.5987	0.6972	1.3098
Atp6v0b	26.0576	245.4163	13.759	0.00E+00	32.9839	680.8149	33.1841	0.00E+00	0.0561	23.548	0.096	0.0489	31.4246	0.0461	-0.1979	0.4163	-1.0593	0.00E+00	0.00E+00	0.00E+00	2.50E-16	1.3211	0.9149	1.5189	0.7093
Rps15a	35.651	923.1149	55.9891	0.00E+00	46.1779	5539.4709	284.3142	0.00E+00	0.0608	34.2906	0.0371	0.0513	45.7614	0.0083	-0.2439	0.4163	-2.1661	0.00E+00	0.00E+00	0.00E+00	1.43E-21	2.0683	0.6011	2.3412	0.4814
Lamtor3	25.855	218.5795	2.6011	4.40E-24	31.3161	2449.9972	25.6828	2.60E-19	0.0119	23.1033	0.1066	0.0105	30.9042	0.0126	-0.1846	0.4197	-3.079	0.00E+00	0.00E+00	0.00E+00	1.89E-05	0.2753	2.5476	0.3242	2.1109
Puf60	25.185	197.8953	4.1301	0.00E+00	30.9075	913.6862	14.3381	0.00E+00	0.0209	22.3267	0.1129	0.0157	29.8763	0.0327	-0.4083	0.4202	-1.7896	0.00E+00	0.00E+00	0.00E+00	1.32E-04	0.4656	1.8476	0.4674	1.687
Rpl29	30.2131	877.0237	51.5933	0.00E+00	39.9004	2319.8832	119.6414	0.00E+00	0.0589	29.1944	0.0333	0.0516	39.2027	0.0169	-0.1916	0.4253	-0.9772	0.00E+00	0.00E+00	0.00E+00	1.06E-26	1.7168	0.7219	2.0212	0.5508
Dynll1	27.6921	750.4	25.4766	0.00E+00	36.0925	5382.5825	187.9107	0.00E+00	0.0339	26.6768	0.0357	0.0349	35.8327	0.0067	0.0429	0.4257	-2.4221	4.28E-13	0.00E+00	0.00E+00	0.00E+00	0.8989	1.2623	1.2543	0.888
Gpsm3	25.2514	388.0454	16.9618	0.00E+00	33.0995	836.8104	31.2872	0.00E+00	0.0437	23.6881	0.0613	0.0374	31.822	0.038	-0.2225	0.4259	-0.6879	0.00E+00	0.00E+00	0.00E+00	1.96E-14	1.0335	1.1239	1.187	0.9062
Hspe1	26.2584	288.9439	2.8584	3.16E-17	32.7423	2748.506	22.656	1.85E-18	0.0099	24.0623	0.0835	0.0082	32.3375	0.0118	-0.263	0.4264	-2.8261	0.00E+00	0.00E+00	0.00E+00	4.91E-05	0.2379	2.7495	0.2665	2.3851
Skap2	24.1091	424.0135	15.6265	0.00E+00	31.083	2257.768	81.0463	0.00E+00	0.0368	22.7951	0.0541	0.0359	30.6408	0.0136	-0.0346	0.4267	-1.9934	0.00E+00	0.00E+00	0.00E+00	0.00E+00	0.8377	1.2873	1.0979	0.9642
Cebpzos	25.4839	172.3785	1.6228	4.15E-11	31.0408	761.245	5.6811	1.78E-12	0.0094	22.1579	0.1286	0.0075	29.8101	0.0392	-0.3341	0.428	-1.7147	0.00E+00	0.00E+00	0.00E+00	1.75E-05	0.2073	2.9447	0.222	2.6243
Lamp1	26.5282	544.9515	31.1948	0.00E+00	34.6582	2791.2865	118.2697	0.00E+00	0.0574	25.2911	0.0465	0.0424	34.215	0.0123	-0.4357	0.436	-1.9219	0.00E+00	0.00E+00	0.00E+00	1.11E-05	1.4501	0.8503	1.4507	0.773
Sumo3	23.7156	114.7192	5.3472	0.00E+00	27.2647	1154.0468	41.1573	0.00E+00	0.0466	19.6443	0.1713	0.0357	26.6166	0.0231	-0.3871	0.4382	-2.8921	0.00E+00	0.00E+00	0.00E+00	3.96E-07	0.9142	1.209	0.9463	1.0665
Ostf1	29.0239	874.6375	49.747	0.00E+00	38.7314	2303.8212	107.4741	0.00E+00	0.057	28.0777	0.0321	0.0467	38.0651	0.0165	-0.2878	0.439	-0.9572	0.00E+00	0.00E+00	0.00E+00	1.12E-09	1.5946	0.7694	1.7719	0.6185
Bub3	23.3954	224.8059	8.8106	0.00E+00	29.2792	1430.0421	44.4336	0.00E+00	0.0391	21.1514	0.0945	0.031	28.6781	0.0201	-0.3327	0.4392	-2.2308	0.00E+00	0.00E+00	0.00E+00	1.68E-06	0.823	1.3356	0.8916	1.1604
Stub1	24.6531	439.9152	7.4477	0.00E+00	32.4214	1394.0552	20.0544	0.00E+00	0.017	23.3278	0.053	0.0144	31.6613	0.0227	-0.2346	0.4407	-1.2231	0.00E+00	0.00E+00	0.00E+00	1.48E-06	0.3929	2.0753	0.4539	1.7319
Psmd6	23.9719	168.224	3.7111	0.00E+00	29.1316	1484.5047	25.0059	0.00E+00	0.022	20.9509	0.1252	0.0168	28.5552	0.0193	-0.3906	0.4467	-2.6959	0.00E+00	0.00E+00	0.00E+00	2.13E-05	0.461	1.8643	0.479	1.6518
Sec11c	22.7649	171.6661	10.1416	0.00E+00	28.0998	1087.8153	48.9519	0.00E+00	0.059	20.065	0.1172	0.0449	27.3775	0.0253	-0.3932	0.4483	-2.2142	0.00E+00	0.00E+00	0.00E+00	5.52E-08	1.1776	1.0032	1.2276	0.8744
Grina	24.7164	144.6895	1.6643	1.94E-16	29.4869	1257.0488	14.573	0.00E+00	0.0115	21.0777	0.1456	0.0116	28.7915	0.0229	0.0074	0.4499	-2.6657	7.34E-06	0.00E+00	0.00E+00	1.54E-06	0.2402	2.7716	0.3333	2.19
Rps17	28.2196	735.357	42.9957	0.00E+00	37.7909	2273.9626	126.9378	0.00E+00	0.0586	27.1553	0.0369	0.0558	37.1525	0.0164	-0.07	0.4522	-1.1741	0.00E+00	0.00E+00	0.00E+00	0.00E+00	1.5864	0.7946	2.0725	0.5602
Pgd	24.6329	175.0434	4.628	0.00E+00	30.0539	2005.8343	62.7164	0.00E+00	0.0264	21.5813	0.1233	0.0312	29.592	0.0148	0.2394	0.4554	-3.0569	0.00E+00	0.00E+00	0.00E+00	0.00E+00	0.5697	1.642	0.9236	1.0796
Nfe2	25.4609	550.9425	5.8911	2.31E-18	34.1427	1866.7026	20.9158	0.00E+00	0.0107	24.3183	0.0441	0.0112	33.4991	0.018	0.0632	0.4621	-1.2939	8.55E-11	0.00E+00	0.00E+00	3.03E-08	0.2589	2.5929	0.3723	2.0068
Cnpy3	24.6714	170.9747	2.0829	5.21E-22	30.271	1550.8235	14.6492	1.23E-14	0.0122	21.5394	0.1261	0.0094	29.6791	0.0192	-0.3687	0.4625	-2.7168	0.00E+00	0.00E+00	0.00E+00	5.37E-05	0.2622	2.6244	0.2796	2.3093
Rps8	35.1742	462.1929	37.422	0.00E+00	45.6076	3994.7314	259.1531	0.00E+00	0.0812	32.6713	0.0707	0.065	45.0607	0.0113	-0.3221	0.4638	-2.6478	0.00E+00	0.00E+00	0.00E+00	0.00E+00	2.6431	0.449	2.9157	0.3721
Eif5	24.4171	287.34	8.6034	0.00E+00	31.9913	1074.6428	30.7039	0.00E+00	0.0299	22.4807	0.0785	0.0286	31.0498	0.0289	-0.063	0.4659	-1.4426	3.38E-26	0.00E+00	0.00E+00	1.01E-24	0.6695	1.5222	0.8877	1.1421
Tsc22d3	23.5613	199.7437	11.2208	0.00E+00	30.8572	637.0516	25.8351	0.00E+00	0.0563	21.0519	0.1054	0.0407	29.4139	0.0461	-0.4672	0.4825	-1.1925	0.00E+00	0.00E+00	0.00E+00	9.28E-06	1.1776	1.0508	1.1904	0.9586
Fth1	34.6557	1425.222	108.499	0.00E+00	47.7375	5786.5146	343.157	0.00E+00	0.0764	33.817	0.0237	0.0594	47.3123	0.0082	-0.365	0.4845	-1.5376	0.00E+00	0.00E+00	0.00E+00	5.53E-10	2.5764	0.488	2.7962	0.3863
Kctd20	26.2725	183.226	2.1088	5.22E-21	32.5135	3212.9882	35.4232	1.12E-26	0.0116	22.958	0.1252	0.011	32.1693	0.0101	-0.072	0.4867	-3.6348	2.88E-18	0.00E+00	0.00E+00	3.95E-08	0.264	2.6044	0.353	2.0052
Psma1	25.3597	149.6914	6.7035	0.00E+00	30.7904	2292.1546	78.4841	0.00E+00	0.0448	21.6751	0.1449	0.0343	30.3748	0.0133	-0.3879	0.4868	-3.4503	0.00E+00	0.00E+00	0.00E+00	1.40E-07	0.9713	1.1553	1.0432	0.9986
Sys1	26.3424	164.564	3.5365	0.00E+00	32.7961	1530.3326	29.3413	0.00E+00	0.0216	22.6936	0.1379	0.0192	32.0928	0.021	-0.169	0.5	-2.7153	0.00E+00	0.00E+00	0.00E+00	9.11E-13	0.4879	1.8691	0.6151	1.4649
Sra1	26.1109	270.9441	4.3213	0.00E+00	34.1802	3133.2244	39.225	0.00E+00	0.016	23.8059	0.0881	0.0125	33.7984	0.0108	-0.348	0.5056	-3.029	0.00E+00	0.00E+00	0.00E+00	4.06E-05	0.3791	2.131	0.4237	1.8427
Rpl14	37.442	1047.5496	82.4422	0.00E+00	52.0062	4389.7772	251.4085	0.00E+00	0.0792	36.1281	0.0344	0.0575	51.3492	0.0117	-0.4629	0.5072	-1.5609	0.00E+00	0.00E+00	0.00E+00	2.84E-04	2.8436	0.4298	2.927	0.3923
Wdr89	25.1746	335.5658	17.3093	0.00E+00	34.3238	1315.2813	48.4086	0.00E+00	0.0515	23.3914	0.07	0.0369	33.4194	0.0254	-0.4817	0.5147	-1.4637	0.00E+00	0.00E+00	0.00E+00	3.72E-05	1.2024	0.9446	1.2222	0.864
Ccr1	23.7966	121.3499	3.6262	0.00E+00	29.4799	816.2403	23.6158	0.00E+00	0.0299	19.8598	0.1642	0.029	28.4438	0.0348	-0.045	0.5183	-2.2365	0.00E+00	0.00E+00	0.00E+00	7.81E-27	0.5918	1.6446	0.8237	1.2158
Grn	23.1491	119.0295	3.747	0.00E+00	28.6585	881.2182	26.331	0.00E+00	0.0315	19.3537	0.1631	0.0298	27.7262	0.0319	-0.0791	0.5186	-2.355	0.00E+00	0.00E+00	0.00E+00	6.67E-24	0.6074	1.6063	0.8239	1.2075
Hsp90ab1	23.4207	207.1864	9.9735	0.00E+00	32.0835	539.1012	25.2378	0.00E+00	0.0483	21.0212	0.1013	0.0469	30.2618	0.0561	-0.0441	0.5257	-0.852	1.77E-05	0.00E+00	0.00E+00	0.00E+00	1.0071	1.1885	1.4115	0.8886
Msrb1	30.0347	1370.5799	87.1589	0.00E+00	42.8943	3681.2448	200.5737	0.00E+00	0.0635	29.3601	0.0215	0.0549	42.3566	0.0115	-0.2103	0.5287	-0.9065	0.00E+00	0.00E+00	0.00E+00	0.00E+00	1.853	0.6755	2.2892	0.4466
Cox5b	27.343	371.4603	19.9921	0.00E+00	37.2384	3103.9285	123.8727	0.00E+00	0.0538	25.4513	0.0686	0.0399	36.7692	0.0119	-0.4306	0.5308	-2.5329	0.00E+00	0.00E+00	0.00E+00	2.51E-08	1.3664	0.8736	1.4632	0.7339
Cmpk1	24.8924	121.5589	5.4284	0.00E+00	30.3954	1658.5949	55.9256	0.00E+00	0.0447	20.6452	0.17	0.0337	29.8339	0.018	-0.4063	0.5311	-3.2371	0.00E+00	0.00E+00	0.00E+00	1.57E-07	0.9209	1.1743	1.0061	1.0192
Psma7	25.618	93.0923	6.7225	0.00E+00	30.3154	755.7026	39.7974	0.00E+00	0.0723	20.0783	0.2156	0.0527	29.1264	0.0386	-0.4557	0.5367	-2.4831	0.00E+00	0.00E+00	0.00E+00	1.18E-07	1.447	0.8643	1.5311	0.7337
S100a11	32.7923	742.4968	50.7535	0.00E+00	46.1508	4455.4188	248.797	0.00E+00	0.0684	31.3895	0.0423	0.056	45.6487	0.0102	-0.2873	0.5403	-2.0471	0.00E+00	0.00E+00	0.00E+00	0.00E+00	2.1433	0.6011	2.5513	0.4254
Rpl36a	27.5022	372.8323	19.5017	0.00E+00	37.6638	4042.7812	183.4034	0.00E+00	0.0522	25.591	0.0689	0.0453	37.2862	0.0092	-0.2052	0.543	-2.8983	0.00E+00	0.00E+00	0.00E+00	0.00E+00	1.3354	0.9338	1.6821	0.7128
Rpl36	31.088	1236.0284	75.5335	0.00E+00	45.4784	1890.3181	101.2949	0.00E+00	0.0613	30.2979	0.0245	0.0539	44.3756	0.0234	-0.1837	0.5505	-0.0643	0.00E+00	0.00E+00	1.41E-12	0.00E+00	1.8428	0.6703	2.3732	0.4637
Mgst1	27.9476	679.0894	34.9914	0.00E+00	40.3723	2484.2108	108.2817	0.00E+00	0.0515	26.8196	0.0397	0.0439	39.6982	0.016	-0.2286	0.5658	-1.3147	0.00E+00	0.00E+00	0.00E+00	0.00E+00	1.3771	0.9393	1.7303	0.6891
Bola1	24.6046	121.9342	1.1526	2.00E-10	31.2135	1246.819	9.3046	2.39E-12	0.0095	20.4687	0.1679	0.0075	30.4363	0.0244	-0.3385	0.5724	-2.7819	0.00E+00	0.00E+00	0.00E+00	2.78E-05	0.1929	3.0392	0.2266	2.5528
Rab11a	22.8917	123.7171	2.7476	0.00E+00	29.3036	1592.8984	30.3709	0.00E+00	0.0222	19.2884	0.1567	0.0191	28.7493	0.0181	-0.2202	0.5758	-3.1131	0.00E+00	0.00E+00	0.00E+00	8.58E-10	0.4274	1.995	0.5452	1.5966
Rps25	32.3846	1013.3715	58.6172	0.00E+00	47.8243	8077.6791	356.9265	0.00E+00	0.0579	31.3642	0.031	0.0441	47.503	0.0059	-0.393	0.5989	-2.3924	0.00E+00	0.00E+00	0.00E+00	4.20E-19	1.8121	0.6839	2.0878	0.5223
Lgals3	26.6571	861.1851	65.8398	0.00E+00	40.357	2817.5749	184.9592	0.00E+00	0.0765	25.8472	0.0301	0.0657	39.7682	0.0141	-0.2202	0.6216	-1.0886	0.00E+00	0.00E+00	0.00E+00	0.00E+00	1.9747	0.7959	2.613	0.5302
Rpl28	26.2735	209.6983	12.8483	0.00E+00	36.5535	3761.4526	180.1188	0.00E+00	0.0614	23.3219	0.1112	0.0479	36.1788	0.0096	-0.3576	0.6335	-3.5314	0.00E+00	0.00E+00	0.00E+00	4.22E-26	1.423	0.8669	1.7332	0.667
Tmem165	24.5602	103.1131	1.9079	0.00E+00	32.6577	1841.459	34.8591	0.00E+00	0.0185	19.7854	0.192	0.0189	32.0636	0.0174	0.0328	0.6965	-3.462	4.54E-05	0.00E+00	0.00E+00	0.00E+00	0.3635	2.1262	0.6061	1.4548
Rps20	24.3974	99.508	6.3408	0.00E+00	32.6918	1544.7029	70.8797	0.00E+00	0.0639	19.5827	0.1969	0.0459	31.9945	0.0207	-0.4763	0.7082	-3.2479	0.00E+00	0.00E+00	0.00E+00	6.73E-15	1.2478	0.9805	1.4645	0.7879
Phb2	21.6314	63.2892	1.8644	0.00E+00	27.1795	1399.6157	26.533	0.00E+00	0.0295	16.1072	0.2546	0.019	26.6409	0.0191	-0.6359	0.7259	-3.7396	0.00E+00	0.00E+00	0.00E+00	3.07E-05	0.4731	1.8787	0.5042	1.6387
1810006J02Rik	22.7913	73.5895	0.6798	2.16E-10	29.183	2688.7616	21.2812	3.24E-13	0.0093	17.3813	0.2366	0.0079	28.8583	0.0108	-0.2285	0.7314	-4.4586	0.00E+00	0.00E+00	0.00E+00	4.36E-06	0.1607	3.3241	0.2291	2.535
Scnn1a	21.9018	44.8096	0.5262	3.64E-11	28.3199	207.4097	1.8707	2.70E-11	0.0118	14.6888	0.3279	0.009	24.8918	0.1201	-0.3838	0.761	-1.4492	0.00E+00	0.00E+00	0.00E+00	1.44E-05	0.1718	3.1992	0.2236	2.5755
Arpc4	28.114	491.5963	31.7549	0.00E+00	46.0466	5594.0225	227.4434	0.00E+00	0.0647	26.5754	0.0541	0.0407	45.6345	0.0082	-0.6681	0.78	-2.7287	0.00E+00	0.00E+00	0.00E+00	3.40E-06	1.7132	0.6785	1.848	0.5513
Polr2c	21.6766	48.0188	1.1124	0.00E+00	26.6694	950.7827	13.1528	5.55E-26	0.0232	14.923	0.311	0.0138	25.9302	0.0273	-0.7449	0.7971	-3.5083	0.00E+00	0.00E+00	0.00E+00	1.52E-04	0.3456	2.2186	0.3588	2.0063
Chil3	24.2483	1080.1667	179.9212	0.00E+00	45.1531	2648.8248	290.7215	0.00E+00	0.1658	23.6936	0.0222	0.1102	44.3589	0.0167	-0.5887	0.9047	-0.4087	0.00E+00	0.00E+00	0.00E+00	0.00E+00	3.9141	0.5628	4.8482	0.3622
Mrpl23	19.0049	34.6965	1.4778	0.00E+00	26.9195	663.5788	15.3426	0.00E+00	0.0426	12.2598	0.3545	0.0231	25.8337	0.0391	-0.8854	1.0753	-3.1809	0.00E+00	0.00E+00	0.00E+00	1.67E-06	0.5219	1.7272	0.5902	1.472
Elane	17.4422	142.6947	25.3632	0.00E+00	9.6748	40.9145	12.6992	0.00E+00	0.1779	15.4795	0.112	0.3554	7.5572	0.2296	0.998	-1.0344	1.0365	0.00E+00	0.00E+00	0.00E+00	1.59E-08	2.7463	0.7631	2.5108	0.8389
Ngp	33.8399	2637.7298	349.6787	3.14E-26	20.6238	372.7932	77.444	0.00E+00	0.1325	33.3939	0.0127	0.2068	19.5121	0.053	0.6415	-0.7752	2.0637	0.00E+00	0.00E+00	0.00E+00	0.00E+00	4.416	0.4722	4.0208	0.5876
Gm10250	32.521	2378.4447	31.9269	0.00E+00	26.0801	179.7	3.2455	1.90E-25	0.0134	32.0592	0.0135	0.018	22.7522	0.1272	0.428	-0.4947	3.2352	0.00E+00	0.00E+00	0.00E+00	4.48E-05	0.4296	1.8836	0.4096	1.7901
Mcm3	32.6568	852.3917	6.6056	1.04E-16	26.4971	181.0793	1.7869	2.16E-10	0.0078	31.4195	0.0369	0.0098	23.0703	0.1281	0.3451	-0.4456	1.7966	0.00E+00	0.00E+00	0.00E+00	3.31E-06	0.2412	2.6654	0.2266	2.5377
Stmn1	24.6721	873.4595	64.0209	0.00E+00	20.3327	149.3036	12.0144	0.00E+00	0.0732	23.981	0.0276	0.0804	17.874	0.1206	0.1362	-0.424	2.1263	0.00E+00	0.00E+00	0.00E+00	3.16E-23	1.7568	0.8952	1.4372	1.0515
Myl12a	43.4869	5080.3048	240.9063	0.00E+00	32.8939	2065.8461	121.2349	0.00E+00	0.0476	43.0937	0.0085	0.059	32.3569	0.0156	0.3105	-0.4134	0.8845	0.00E+00	0.00E+00	0.00E+00	9.35E-25	2.0452	0.5703	1.8987	0.5588
Crip1	27.7289	2097.311	79.6003	0.00E+00	22.4436	267.353	12.1628	0.00E+00	0.0378	27.3448	0.0132	0.0455	20.6882	0.0774	0.269	-0.4025	2.5529	0.00E+00	0.00E+00	0.00E+00	3.72E-06	1.0299	1.2813	0.9378	1.3319
Cd63	40.0348	5756.1871	349.9578	0.00E+00	31.3041	1280.818	87.027	0.00E+00	0.0609	39.7305	0.0069	0.0683	30.5325	0.0238	0.165	-0.3799	1.7857	0.00E+00	0.00E+00	0.00E+00	0.00E+00	2.405	0.5839	2.0592	0.671
Timm17b	30.6203	870.1749	8.7456	4.50E-22	25.5181	217.7492	2.6225	1.72E-16	0.0101	29.5525	0.034	0.0121	22.8327	0.1049	0.2612	-0.3722	1.6266	0.00E+00	0.00E+00	0.00E+00	1.25E-05	0.2944	2.4812	0.2746	2.3298
Mfsd10	31.4443	928.3295	20.1052	0.00E+00	24.6678	575.153	15.2495	0.00E+00	0.0217	30.3962	0.0327	0.0265	23.6343	0.0413	0.2878	-0.363	0.3354	0.00E+00	0.00E+00	0.00E+00	1.51E-05	0.6559	1.5367	0.6251	1.4257
Rrm2	26.8428	748.0361	19.1356	0.00E+00	21.9153	353.0354	9.0935	0.00E+00	0.0255	25.8897	0.0348	0.0258	20.6255	0.0587	0.0145	-0.3279	0.7545	1.55E-05	0.00E+00	0.00E+00	4.11E-12	0.6585	1.7	0.5315	1.89
Uba52	49.8229	7094.7079	335.1775	0.00E+00	39.962	3163.8266	154.8488	0.00E+00	0.0472	49.4499	0.007	0.0492	39.4382	0.0124	0.0605	-0.3264	0.8325	3.60E-07	0.00E+00	0.00E+00	0.00E+00	2.3435	0.4708	1.9318	0.5601
Ist1	30.2663	1074.3991	7.0442	1.54E-11	26.8192	193.5814	1.5304	1.91E-09	0.0066	29.434	0.0274	0.0079	23.5231	0.1217	0.2687	-0.3234	2.1511	0.00E+00	0.00E+00	0.00E+00	7.86E-07	0.1933	3.0394	0.1844	2.9085
Umps	28.8817	1431.7619	12.4215	4.71E-15	25.3292	214.5468	2.1635	1.01E-09	0.0087	28.2992	0.0198	0.0101	22.6344	0.1057	0.2155	-0.3222	2.4177	0.00E+00	0.00E+00	0.00E+00	4.36E-06	0.2461	2.6082	0.2275	2.4567
Sucla2	30.224	988.2523	12.5654	0.00E+00	26.4853	207.2814	3.1805	1.53E-24	0.0128	29.3062	0.0296	0.0154	23.4737	0.1133	0.2679	-0.3202	1.9343	0.00E+00	0.00E+00	0.00E+00	7.29E-05	0.3713	2.1081	0.3591	1.9865
Yaf2	31.2678	2773.1514	53.4371	0.00E+00	26.6867	369.3721	7.9455	0.00E+00	0.0193	30.9115	0.0112	0.0216	24.87	0.0672	0.1647	-0.3137	2.5907	0.00E+00	0.00E+00	0.00E+00	1.09E-06	0.5977	1.6013	0.5321	1.5991
Gm10036	31.8834	3031.5942	57.6547	0.00E+00	26.7966	489.5023	11.0309	0.00E+00	0.019	31.5354	0.0104	0.0226	25.3935	0.0519	0.2505	-0.3125	2.3125	0.00E+00	0.00E+00	0.00E+00	2.91E-05	0.6012	1.5304	0.572	1.4641
Ddit4	28.882	445.7915	3.9703	6.13E-24	26.1363	134.4462	1.3997	2.10E-16	0.0089	27.1085	0.0608	0.0104	21.8498	0.1626	0.2233	-0.3111	1.4197	0.00E+00	0.00E+00	0.00E+00	9.18E-07	0.2406	2.9106	0.226	2.7995
Uchl5	31.4156	1207.2111	21.4487	0.00E+00	26.0376	539.303	11.0997	0.00E+00	0.0177	30.6055	0.0255	0.0206	24.8275	0.0461	0.2175	-0.3019	0.8559	0.00E+00	0.00E+00	0.00E+00	1.85E-05	0.5439	1.6847	0.511	1.6092
Pafah1b1	29.6981	1180.1533	21.0676	0.00E+00	27.2452	178.9728	3.8563	0.00E+00	0.0179	28.9527	0.0245	0.0216	23.6283	0.1321	0.2705	-0.2932	2.4289	0.00E+00	0.00E+00	0.00E+00	3.00E-04	0.5164	1.7308	0.5089	1.6238
Rpl6l	30.8737	1159.297	38.051	0.00E+00	26.9377	280.0511	10.365	0.00E+00	0.0329	30.0544	0.0259	0.037	24.5527	0.0877	0.1707	-0.2917	1.7598	0.00E+00	0.00E+00	0.00E+00	4.61E-10	0.9876	1.1061	0.9062	1.0816
Cited2	31.5115	1730.9145	88.189	0.00E+00	28.1483	270.9036	15.7308	0.00E+00	0.051	30.9256	0.0179	0.058	25.479	0.0942	0.1871	-0.2795	2.3978	0.00E+00	0.00E+00	0.00E+00	6.42E-13	1.57	0.8281	1.4754	0.7878
Npm1	29.3258	867.6415	41.2266	0.00E+00	26.8508	183.113	9.5448	0.00E+00	0.0476	28.3349	0.0327	0.0523	23.4085	0.1278	0.1369	-0.2755	1.9679	0.00E+00	0.00E+00	0.00E+00	3.23E-10	1.3318	0.9628	1.2188	0.9536
Hnrnpdl	30.3536	886.8182	24.1809	0.00E+00	26.4752	301.7044	6.7265	0.00E+00	0.0273	29.3264	0.0331	0.0223	24.3287	0.0807	-0.2898	-0.2695	1.2847	0.00E+00	0.00E+00	0.00E+00	0.00E+00	0.7959	1.366	0.5417	1.5765
Alyref	29.8908	3042.2778	39.9442	0.00E+00	27.0601	281.9985	4.0986	3.58E-20	0.0131	29.5823	0.0098	0.0145	24.6848	0.0876	0.1495	-0.2611	3.1582	0.00E+00	0.00E+00	0.00E+00	1.91E-05	0.3889	2.0449	0.3597	1.9583
Mrpl2	27.3178	500.4677	6.2798	0.00E+00	25.1507	155.2939	2.2599	1.83E-21	0.0126	25.8832	0.0516	0.0145	21.6255	0.1394	0.2071	-0.2593	1.4333	0.00E+00	0.00E+00	0.00E+00	4.31E-05	0.323	2.329	0.3134	2.1336
Ppp2r2a	29.3612	1375.6565	8.9241	2.82E-11	25.3276	566.5495	4.3527	6.26E-08	0.0065	28.7289	0.0209	0.0077	24.2313	0.0428	0.2444	-0.2456	1.0338	0.00E+00	0.00E+00	0.00E+00	4.69E-06	0.1857	3.1329	0.1851	2.8351
Wbp5	31.0709	1628.6998	14.3019	1.59E-19	26.5064	933.9981	7.1371	4.26E-10	0.0088	30.4753	0.0187	0.0077	25.7633	0.0276	-0.2034	-0.2423	0.5611	0.00E+00	0.00E+00	0.00E+00	1.44E-10	0.2679	2.5982	0.1972	2.7838
Pkig	30.4156	1350.5862	14.9752	0.00E+00	25.8588	976.4251	10.1747	4.40E-16	0.0111	29.729	0.0221	0.0104	25.1723	0.026	-0.0907	-0.24	0.2338	0.00E+00	0.00E+00	0.00E+00	1.20E-08	0.3285	2.3914	0.2614	2.4674
Mpc1	31.0584	1186.1384	54.6589	0.00E+00	28.7812	240.4399	11.4429	0.00E+00	0.0461	30.2506	0.0255	0.0477	25.6879	0.1068	0.0481	-0.2359	2.0652	1.60E-12	0.00E+00	0.00E+00	4.57E-21	1.3932	0.8769	1.2198	0.8848
Pmaip1	30.0916	1344.6309	31.2533	0.00E+00	27.1812	317.4596	5.6943	0.00E+00	0.0232	29.4052	0.0221	0.018	25.0147	0.0787	-0.3645	-0.2333	1.835	0.00E+00	0.00E+00	0.00E+00	8.02E-26	0.6788	1.553	0.4468	1.8433
Dcps	29.4878	2032.8144	14.686	3.46E-17	26.429	415.2423	2.6947	7.45E-08	0.0072	29.0486	0.0143	0.0065	24.8398	0.0598	-0.1524	-0.2258	2.0651	0.00E+00	0.00E+00	0.00E+00	7.89E-10	0.21	2.9046	0.1608	3.0486
Ranbp1	31.38	3326.6042	195.3854	0.00E+00	27.761	661.8759	34.1179	0.00E+00	0.0587	31.0749	0.0094	0.0517	26.6313	0.0402	-0.1823	-0.2226	2.0995	0.00E+00	0.00E+00	0.00E+00	0.00E+00	1.8286	0.7615	1.3712	0.9225
Tbca	30.4118	2368.909	37.7479	0.00E+00	26.4431	997.2516	17.9757	0.00E+00	0.0159	30.0042	0.0127	0.018	25.7461	0.0258	0.1799	-0.2208	1.0202	0.00E+00	0.00E+00	0.00E+00	1.67E-04	0.4782	1.8443	0.4634	1.7147
Tagln2	36.4313	4281.03	228.68	0.00E+00	31.9224	1070.0359	60.7031	0.00E+00	0.0534	36.0953	0.0085	0.0569	30.9851	0.029	0.0929	-0.2202	1.7801	0.00E+00	0.00E+00	0.00E+00	2.66E-19	1.9246	0.6511	1.7642	0.6647
Ldhb	29.7959	3003.9399	23.5506	2.53E-16	29.7078	173.0433	1.5316	1.12E-13	0.0078	29.4854	0.0098	0.0088	25.3127	0.1468	0.172	-0.2201	3.903	0.00E+00	0.00E+00	0.00E+00	7.15E-06	0.2306	2.9308	0.2231	2.6675
Cox20	29.4676	2963.0768	25.3054	1.26E-20	26.123	621.502	5.801	7.70E-09	0.0086	29.1496	0.0098	0.0093	25.0608	0.0403	0.1231	-0.218	2.0372	0.00E+00	0.00E+00	0.00E+00	2.32E-06	0.2482	2.6308	0.234	2.5387
Raly	30.7387	1429.6977	40.8395	0.00E+00	27.2302	523.9224	16.5991	0.00E+00	0.0286	30.0675	0.021	0.0317	25.8676	0.0495	0.1485	-0.2171	1.2341	0.00E+00	0.00E+00	0.00E+00	4.98E-06	0.8529	1.259	0.8163	1.1943
Srsf7	28.8338	731.0633	30.2751	0.00E+00	24.6739	748.015	32.3373	0.00E+00	0.0415	27.7172	0.0379	0.0432	23.8725	0.0322	0.0584	-0.2154	-0.2367	0.00E+00	0.00E+00	0.00E+00	2.12E-10	1.1419	1.043	1.0319	1.0491
Rab5a	29.9456	710.9785	9.8344	0.00E+00	27.8832	220.3332	3.3162	0.00E+00	0.0138	28.7154	0.0405	0.0151	24.735	0.1122	0.1255	-0.2153	1.4707	0.00E+00	0.00E+00	0.00E+00	3.20E-05	0.3961	2.0744	0.3714	1.979
Polr2j	32.1144	1742.7887	25.6178	0.00E+00	27.6999	1480.9408	24.9579	0.00E+00	0.0147	31.5182	0.0181	0.0169	27.1772	0.0184	0.1986	-0.2138	0.0198	0.00E+00	0.00E+00	2.98E-04	8.04E-05	0.4623	1.8828	0.4576	1.7143
Ntan1	30.6473	3835.3375	37.0057	4.66E-20	26.7306	1370.1814	14.751	4.73E-20	0.0096	30.3905	0.0079	0.0107	26.2061	0.0192	0.1555	-0.2137	1.2751	0.00E+00	0.00E+00	0.00E+00	1.32E-05	0.2941	2.4363	0.2809	2.3083
Fopnl	28.6561	738.1444	7.9286	4.61E-20	25.5275	357.3874	4.1443	2.31E-16	0.0107	27.5656	0.0375	0.0116	23.8031	0.0668	0.112	-0.2117	0.8324	0.00E+00	0.00E+00	0.00E+00	3.98E-06	0.2946	2.4063	0.2744	2.349
Dusp1	39.0238	3219.6272	213.5909	0.00E+00	33.8049	2763.3458	190.5949	0.00E+00	0.0663	38.5313	0.012	0.0692	33.375	0.0121	0.0611	-0.2073	0.0101	2.96E-15	0.00E+00	2.38E-06	7.23E-26	2.544	0.5638	2.2943	0.5895
Slmo2	29.9725	2639.5884	34.7803	0.00E+00	26.9891	540.9528	6.6768	2.47E-21	0.0131	29.6145	0.0113	0.0124	25.6857	0.0475	-0.0884	-0.2053	2.0744	1.02E-18	0.00E+00	0.00E+00	1.55E-08	0.3878	2.0735	0.3163	2.1313
Rbx1	27.8948	714.2539	30.1069	0.00E+00	26.4799	196.0619	9.2697	0.00E+00	0.0422	26.8304	0.0376	0.0473	23.3081	0.1188	0.1673	-0.203	1.6607	0.00E+00	0.00E+00	0.00E+00	6.97E-08	1.1288	1.0285	1.0989	0.9538
Ccnl2	30.0591	1145.9112	11.2273	2.59E-25	27.0987	424.1362	4.1784	1.26E-13	0.0098	29.2792	0.0256	0.0098	25.4558	0.0602	0.0069	-0.2019	1.2342	2.72E-01	0.00E+00	0.00E+00	4.48E-07	0.2865	2.4802	0.25	2.4666
Hnrnpa3	43.6017	2202.9399	131.5753	0.00E+00	38.0828	1867.2422	113.1004	0.00E+00	0.06	42.7239	0.0194	0.0608	37.2948	0.02	0.0206	-0.1961	0.0429	2.38E-06	0.00E+00	2.66E-24	0.00E+00	2.5479	0.4376	2.2597	0.4834
Sf3a2	29.708	2212.5507	16.0843	1.41E-10	26.5017	742.5444	5.6447	5.61E-07	0.0073	29.2979	0.0132	0.0076	25.5816	0.0346	0.0612	-0.1957	1.3855	0.00E+00	0.00E+00	0.00E+00	6.79E-07	0.2133	2.7904	0.1942	2.7087
Dpm1	31.6072	3374.3645	39.3159	1.77E-25	28.9448	513.3442	6.2765	2.20E-22	0.0116	31.2998	0.0093	0.0122	27.3808	0.0533	0.0721	-0.193	2.52	1.56E-18	0.00E+00	0.00E+00	5.38E-06	0.3668	2.1224	0.3329	2.0778
Bre	28.6445	416.2758	5.4567	0.00E+00	25.7219	271.5666	3.4847	2.23E-19	0.0131	26.7883	0.0644	0.0129	23.4746	0.0863	-0.0259	-0.1905	0.4223	8.34E-25	0.00E+00	0.00E+00	2.53E-07	0.3512	2.2065	0.2999	2.2269
Ddx39	29.0995	2661.846	54.8456	0.00E+00	26.2797	641.0195	14.6888	0.00E+00	0.0206	28.7732	0.0108	0.0229	25.2307	0.0395	0.1538	-0.1895	1.8665	0.00E+00	0.00E+00	0.00E+00	9.33E-05	0.5945	1.6037	0.5777	1.496
Itm2b	62.0087	7805.8204	473.7593	0.00E+00	54.7731	3646.1823	248.4792	0.00E+00	0.0607	61.4816	0.0079	0.0683	53.9268	0.0148	0.1711	-0.1892	0.9051	0.00E+00	0.00E+00	0.00E+00	3.73E-11	3.7278	0.1891	3.6707	0.17
Isca2	31.1322	852.713	7.1364	8.12E-17	28.406	376.7385	3.1457	2.00E-10	0.0084	30.0183	0.0352	0.0084	26.3945	0.07	-0.0004	-0.1856	0.9925	8.00E-03	0.00E+00	0.00E+00	4.14E-07	0.2507	2.6678	0.22	2.6179
Frat2	28.7634	1450.3704	22.7867	0.00E+00	26.1373	495.7329	7.1095	0.00E+00	0.0157	28.1908	0.0194	0.0144	24.8157	0.0501	-0.1258	-0.184	1.3672	0.00E+00	0.00E+00	0.00E+00	6.81E-09	0.4433	1.9792	0.3553	2.0497
Plekhf2	30.1436	3131.8721	41.7599	0.00E+00	27.4235	636.7122	8.8782	1.68E-24	0.0133	29.8441	0.0095	0.014	26.2748	0.0413	0.0665	-0.1838	2.1124	4.71E-22	0.00E+00	0.00E+00	1.18E-05	0.3986	2.0468	0.3651	1.9715
Syngr2	32.115	1918.7342	38.1246	0.00E+00	28.1716	2451.3027	51.8647	0.00E+00	0.02	31.565	0.0164	0.0211	27.8343	0.0114	0.0779	-0.1815	-0.5201	0.00E+00	0.00E+00	0.00E+00	8.06E-06	0.6263	1.5804	0.5883	1.4779
S100a1	29.1758	840.6118	16.5836	0.00E+00	26.8553	342.0185	6.1465	0.00E+00	0.0197	28.1871	0.0335	0.018	24.8769	0.0727	-0.1339	-0.1802	1.1174	0.00E+00	0.00E+00	0.00E+00	1.91E-10	0.556	1.6997	0.445	1.7814
Mgat1	30.3461	1836.0049	12.1332	2.84E-15	28.4445	363.1791	2.66	8.26E-11	0.0066	29.8295	0.0163	0.0073	26.3612	0.0726	0.1503	-0.1783	2.156	0.00E+00	0.00E+00	0.00E+00	3.04E-06	0.196	3.0827	0.1916	2.8414
Arf5	38.416	1479.7915	70.7027	0.00E+00	33.7834	1684.1131	84.9354	0.00E+00	0.0479	37.4085	0.0252	0.0505	33.1034	0.0196	0.0759	-0.1764	-0.3616	2.36E-22	0.00E+00	0.00E+00	1.38E-24	1.7769	0.6814	1.6677	0.6266
Klf10	29.2859	1729.9727	19.6854	1.05E-24	26.3047	831.9156	7.7491	1.54E-14	0.0114	28.7823	0.0167	0.0093	25.478	0.0308	-0.2892	-0.1759	0.8825	0.00E+00	0.00E+00	0.00E+00	1.38E-12	0.3276	2.3594	0.2352	2.6487
Cfp	29.1925	931.3534	32.4282	0.00E+00	26.6246	427.253	16.4435	0.00E+00	0.0348	28.2755	0.0304	0.0385	25.0496	0.0587	0.1472	-0.1748	0.9466	0.00E+00	0.00E+00	0.00E+00	1.63E-04	0.974	1.2287	0.9641	1.1391
Fam96a	33.1165	1146.5003	42.5534	0.00E+00	28.9257	2097.1745	79.4551	0.00E+00	0.037	32.1434	0.0282	0.0379	28.5179	0.0136	0.0326	-0.1727	-1.0467	2.23E-13	0.00E+00	0.00E+00	7.57E-10	1.1779	1.0251	1.0803	1.0148
Sub1	42.0916	2232.5696	130.3197	0.00E+00	37.2335	2458.5206	140.4799	0.00E+00	0.0585	41.2904	0.0185	0.0573	36.6499	0.0149	-0.0289	-0.172	-0.3131	4.88E-20	0.00E+00	0.00E+00	0.00E+00	2.4105	0.4847	2.0851	0.5165
Asf1b	29.7485	1912.3922	34.2571	0.00E+00	26.9984	841.6306	14.119	0.00E+00	0.0179	29.2814	0.0153	0.0169	26.1372	0.031	-0.0874	-0.1639	1.0152	9.39E-21	0.00E+00	0.00E+00	9.17E-09	0.5252	1.7916	0.4374	1.8847
Tmbim6	36.3038	3611.6929	192.9301	0.00E+00	33.1263	1044.454	59.118	0.00E+00	0.0534	35.9239	0.01	0.0567	32.09	0.0307	0.0854	-0.1628	1.6259	0.00E+00	0.00E+00	0.00E+00	1.15E-17	1.9226	0.6086	1.8143	0.5894
Spag7	32.3095	3334.6895	29.1713	4.72E-19	29.5648	887.9131	8.034	6.41E-12	0.0088	31.9766	0.0096	0.0091	28.5958	0.0322	0.0495	-0.1612	1.7479	2.55E-09	0.00E+00	0.00E+00	3.36E-06	0.2804	2.4367	0.2586	2.3553
Tcp1	30.7114	1303.2889	18.5477	0.00E+00	28.2907	520.1886	8.1181	8.96E-27	0.0144	29.9761	0.0229	0.0156	26.8084	0.0516	0.1191	-0.1611	1.1693	0.00E+00	0.00E+00	0.00E+00	9.15E-05	0.4255	1.9205	0.4169	1.7839
Rfc4	31.7934	3213.5153	21.3343	5.39E-17	28.886	1118.7444	7.3458	5.79E-07	0.0066	31.4689	0.0098	0.0066	28.1457	0.0252	-0.0156	-0.161	1.3608	1.35E-01	0.00E+00	0.00E+00	9.50E-08	0.2091	2.8239	0.1847	2.8265
Ndufb5	31.5307	1432.734	36.9564	0.00E+00	28.5613	845.6988	22.5012	0.00E+00	0.0258	30.843	0.0216	0.0267	27.6232	0.0327	0.0489	-0.1591	0.5989	4.72E-19	0.00E+00	0.00E+00	2.62E-06	0.795	1.3441	0.7362	1.2967
Wbp11	29.6596	2470.745	29.4616	1.26E-25	27.0598	917.5992	11.3765	2.89E-19	0.0119	29.2943	0.0119	0.0124	26.28	0.0286	0.0563	-0.1567	1.2717	0.00E+00	0.00E+00	0.00E+00	1.46E-05	0.3495	2.1626	0.3263	2.0835
Birc5	26.007	1063.2382	27.4134	0.00E+00	25.5719	208.8346	4.7436	0.00E+00	0.0258	25.3711	0.0239	0.0227	22.767	0.1091	-0.1855	-0.1562	2.1926	0.00E+00	0.00E+00	0.00E+00	6.51E-14	0.6552	1.6757	0.5158	1.8892
Tmem11	26.832	1476.8598	13.1179	4.65E-18	26.5711	215.3794	1.9324	4.96E-10	0.0088	26.3297	0.018	0.009	23.6293	0.1099	0.0211	-0.1561	2.6081	7.94E-05	0.00E+00	0.00E+00	1.43E-06	0.2316	2.8063	0.2114	2.7004
Gm8186	31.8273	4282.5868	27.595	1.30E-11	29.586	695.7439	4.9524	4.43E-09	0.0064	31.5797	0.0075	0.0071	28.3699	0.0408	0.154	-0.1546	2.443	0.00E+00	0.00E+00	0.00E+00	6.52E-06	0.2047	2.8425	0.2018	2.6239
Tmem222	27.3266	2199.7952	24.0894	1.13E-20	26.6358	273.9227	3.2405	1.71E-17	0.0109	26.9789	0.0123	0.0118	24.254	0.0886	0.115	-0.1536	2.8429	0.00E+00	0.00E+00	0.00E+00	2.32E-05	0.295	2.4174	0.2851	2.2692
Mrpl32	27.9568	1293.9693	14.8148	1.41E-24	27.2748	253.3495	3.1991	1.35E-19	0.0115	27.3505	0.0211	0.0126	24.5962	0.0976	0.1346	-0.1531	2.2089	0.00E+00	0.00E+00	0.00E+00	5.49E-05	0.3125	2.3662	0.3097	2.1491
Rbbp4	29.0121	1085.2711	31.2558	0.00E+00	27.2585	399.646	12.1929	0.00E+00	0.0289	28.2368	0.026	0.0306	25.4747	0.0638	0.0826	-0.1485	1.2937	1.73E-18	0.00E+00	0.00E+00	1.13E-06	0.8119	1.307	0.7672	1.2358
Hint1	33.5839	3598.2663	164.6787	0.00E+00	30.6618	1476.6285	73.0821	0.00E+00	0.0457	33.2517	0.0093	0.0497	30.0252	0.0203	0.122	-0.1473	1.1307	0.00E+00	0.00E+00	0.00E+00	8.06E-05	1.5221	0.8453	1.489	0.8068
Jund	35.6642	2662.8256	173.6755	0.00E+00	32.8925	948.6324	64.1223	0.00E+00	0.0652	35.1886	0.0132	0.0678	31.7774	0.0335	0.0551	-0.1471	1.3384	1.53E-15	0.00E+00	0.00E+00	7.16E-19	2.2991	0.5299	2.1474	0.5135
Brix1	28.952	702.6116	8.1053	6.93E-23	27.7975	259.9524	2.9494	2.12E-14	0.0116	27.7902	0.0395	0.0114	25.0965	0.0965	-0.0256	-0.1471	1.2883	2.98E-03	0.00E+00	0.00E+00	3.60E-06	0.3205	2.3161	0.2847	2.2364
Sh3bp1	31.468	1744.9565	14.3251	3.32E-20	29.7277	462.17	3.2529	1.33E-11	0.0082	30.8984	0.0177	0.0071	27.909	0.0603	-0.2165	-0.1468	1.7672	0.00E+00	0.00E+00	0.00E+00	3.78E-10	0.254	2.6023	0.1951	2.7871
Itgb7	30.3437	1174.9314	13.8587	0.00E+00	27.307	1245.9129	14.0485	3.71E-27	0.0117	29.5477	0.0254	0.0113	26.7046	0.0215	-0.0592	-0.146	-0.2382	1.09E-10	0.00E+00	0.00E+00	9.92E-08	0.3441	2.4632	0.3002	2.5129
Ctsh	26.9304	1197.9146	44.9332	0.00E+00	25.2876	405.1376	14.0563	0.00E+00	0.0376	26.3174	0.022	0.0347	23.7865	0.0589	-0.1176	-0.1459	1.4235	0.00E+00	0.00E+00	0.00E+00	1.25E-11	0.9814	1.2718	0.8235	1.3059
Serbp1	36.8001	4380.8671	181.2038	0.00E+00	34.003	1110.2467	50.2154	0.00E+00	0.0413	36.4684	0.0083	0.0452	32.9638	0.0297	0.1304	-0.1458	1.8333	0.00E+00	0.00E+00	0.00E+00	4.28E-05	1.5021	0.8174	1.4818	0.7648
Med30	26.5319	927.1843	11.4231	0.00E+00	26.1737	215.4366	2.8935	1.91E-21	0.0124	25.7783	0.0278	0.0134	23.3292	0.1083	0.1213	-0.144	1.9613	0.00E+00	0.00E+00	0.00E+00	5.45E-05	0.3178	2.3474	0.3129	2.1619
Abi1	29.2051	2371.0383	27.6519	0.00E+00	27.1767	677.034	8.2865	4.24E-20	0.0116	28.8292	0.0122	0.0123	26.1153	0.0385	0.0756	-0.1426	1.6599	1.57E-24	0.00E+00	0.00E+00	2.36E-05	0.3358	2.2883	0.3192	2.1576
mt-Atp6	40.2579	3205.7392	186.6668	0.00E+00	37.5313	917.8215	48.2779	0.00E+00	0.0583	39.7338	0.0124	0.053	36.0174	0.0391	-0.1396	-0.1417	1.6595	0.00E+00	0.00E+00	0.00E+00	0.00E+00	2.3069	0.5294	1.8812	0.6139
Ppp1r7	30.4446	693.8681	4.907	3.31E-14	28.3196	401.3838	2.7912	4.71E-10	0.0071	29.1389	0.0421	0.007	26.4271	0.0658	-0.0197	-0.1409	0.6442	3.72E-03	0.00E+00	0.00E+00	3.94E-07	0.2042	2.9654	0.1827	2.8764
Ppia	44.3275	1317.093	99.6197	0.00E+00	41.0897	747.9227	58.1179	0.00E+00	0.0761	42.8589	0.0326	0.0784	38.924	0.0521	0.0434	-0.1389	0.6776	9.57E-13	0.00E+00	0.00E+00	2.95E-27	3.2473	0.3339	3.0309	0.3684
Ndufs8	28.6401	859.9827	22.7141	0.00E+00	26.5453	488.737	13.3573	0.00E+00	0.0265	27.6932	0.0322	0.0273	25.1659	0.0516	0.0458	-0.1381	0.6803	8.17E-19	0.00E+00	0.00E+00	5.60E-06	0.728	1.4227	0.6874	1.3441
Snx15	31.5563	2017.7489	13.5103	1.06E-12	29.1805	897.7022	6.1852	9.03E-10	0.0067	31.0631	0.0154	0.0069	28.2455	0.0315	0.0425	-0.1372	1.0274	8.18E-20	0.00E+00	0.00E+00	5.39E-07	0.2079	2.9067	0.1944	2.8362
Cetn2	29.6394	1170.3291	20.6327	0.00E+00	27.1993	789.6774	13.3888	1.25E-25	0.0177	28.8893	0.0247	0.017	26.275	0.0333	-0.06	-0.1368	0.433	6.88E-17	0.00E+00	0.00E+00	6.83E-07	0.5099	1.7571	0.4434	1.7316
Polr2e	28.1474	817.7676	9.2959	0.00E+00	26.3408	419.3142	5.1957	1.14E-18	0.0113	27.1976	0.0334	0.0124	24.7562	0.0589	0.1319	-0.1357	0.821	0.00E+00	0.00E+00	0.00E+00	5.06E-05	0.3083	2.4418	0.3042	2.221
Smn1	29.9205	1227.2589	13.6593	1.38E-23	27.6111	715.7958	8.7233	1.15E-20	0.0112	29.1881	0.0238	0.0122	26.5772	0.0372	0.1277	-0.1352	0.6468	0.00E+00	0.00E+00	0.00E+00	7.22E-05	0.3248	2.2749	0.3241	2.0803
mt-Nd2	31.7053	1374.5866	9.154	1.38E-13	29.2822	775.5476	5.438	5.92E-09	0.0067	30.9699	0.0226	0.007	28.2079	0.0364	0.0759	-0.1348	0.6896	0.00E+00	0.00E+00	0.00E+00	1.42E-06	0.2052	2.9824	0.1983	2.8215
Gm1673	32.5117	406.3244	3.6153	1.94E-19	28.4207	825.8663	6.5774	1.64E-18	0.0089	30.0803	0.074	0.008	27.4533	0.0333	-0.1637	-0.1318	-1.1502	0.00E+00	0.00E+00	0.00E+00	7.23E-10	0.2677	2.6218	0.218	2.804
Sarnp	30.378	783.428	28.2274	0.00E+00	27.2464	1333.8717	48.4659	0.00E+00	0.0362	29.2293	0.0373	0.0363	26.6883	0.0201	0.0042	-0.1312	-0.8925	2.59E-16	0.00E+00	0.00E+00	2.74E-12	1.052	1.0739	0.9701	1.023
Rnf4	30.5258	1534.9948	10.5789	2.11E-14	27.9908	1179.8847	7.3809	2.16E-07	0.0069	29.9149	0.0195	0.0062	27.3231	0.0232	-0.1457	-0.1307	0.2544	0.00E+00	0.00E+00	0.00E+00	1.27E-08	0.206	2.9544	0.1701	3.0383
mt-Nd1	25.4146	818.1299	38.7551	0.00E+00	24.1397	336.4979	16.3491	0.00E+00	0.0471	24.6108	0.0306	0.0486	22.5091	0.0669	0.0469	-0.1288	1.1305	1.40E-12	0.00E+00	0.00E+00	3.63E-06	1.1544	1.0957	1.0925	1.0574
Prpf38a	29.6741	1817.8167	16.218	7.29E-19	30.2397	230.9699	2.1417	1.24E-11	0.0089	29.1859	0.0161	0.0093	26.7236	0.1156	0.0626	-0.1272	2.8429	4.03E-15	0.00E+00	0.00E+00	1.16E-05	0.2597	2.5381	0.2473	2.3626
Ube2e1	28.5997	1043.1586	18.0971	0.00E+00	27.9715	289.3632	5.3644	0.00E+00	0.0173	27.8176	0.0267	0.0186	25.4794	0.0881	0.0976	-0.1267	1.7209	0.00E+00	0.00E+00	0.00E+00	6.94E-05	0.4815	1.8363	0.469	1.7053
Nhp2l1	31.5404	1851.2545	45.5064	0.00E+00	28.8452	1917.5159	48.3023	0.00E+00	0.0246	30.9856	0.0168	0.0253	28.3882	0.0148	0.043	-0.1263	-0.1835	1.34E-11	0.00E+00	0.00E+00	9.36E-07	0.7586	1.3676	0.7097	1.3035
Txn2	29.9763	1921.0858	47.3515	0.00E+00	28.551	519.9881	12.8521	0.00E+00	0.0246	29.4968	0.0154	0.0247	27.0449	0.0522	0.0067	-0.1252	1.7581	8.92E-13	0.00E+00	0.00E+00	7.71E-07	0.7223	1.4445	0.6656	1.377
Dek	30.3257	1441.5637	40.829	0.00E+00	27.8933	1148.1812	33.5815	0.00E+00	0.0284	29.6844	0.0206	0.0292	27.2182	0.0238	0.0425	-0.1251	0.2067	0.00E+00	0.00E+00	0.00E+00	1.00E-04	0.8399	1.3235	0.7957	1.2903
Cirbp	37.1686	2911.9928	171.6903	0.00E+00	34.3812	1613.076	79.6	0.00E+00	0.0591	36.6749	0.0126	0.0495	33.649	0.0208	-0.256	-0.1242	0.7274	0.00E+00	0.00E+00	0.00E+00	0.00E+00	2.1559	0.578	1.663	0.688
H2afy	29.3783	1131.0982	53.2273	0.00E+00	26.869	1291.0763	61.8622	0.00E+00	0.047	28.6236	0.0254	0.0479	26.3104	0.0206	0.0251	-0.1216	-0.3041	2.09E-15	0.00E+00	0.00E+00	4.21E-09	1.3451	0.9616	1.2606	0.919
Exosc7	31.9139	908.2401	9.984	0.00E+00	28.9429	1474.7873	15.4381	5.62E-15	0.011	30.8182	0.034	0.0105	28.3642	0.0192	-0.0688	-0.1197	-0.822	2.89E-22	0.00E+00	0.00E+00	2.53E-06	0.3383	2.2695	0.2949	2.2011
Gm4950	33.7273	3626.9818	113.5921	0.00E+00	31.6623	1077.4926	31.6119	0.00E+00	0.0314	33.3933	0.0092	0.0295	30.7406	0.0285	-0.0893	-0.1194	1.6311	2.84E-21	0.00E+00	0.00E+00	9.10E-18	1.0467	1.0493	0.904	1.0716
Timm44	31.8516	592.3753	4.1963	1.43E-12	28.9252	726.5263	4.8167	4.52E-08	0.0071	30.2001	0.0511	0.0066	27.81	0.0383	-0.0934	-0.119	-0.4169	0.00E+00	0.00E+00	0.00E+00	1.35E-07	0.2125	2.86	0.1847	2.8411
Uchl3	28.5646	1888.458	21.4529	1.24E-22	26.8188	768.4121	9.0876	2.60E-21	0.0114	28.1237	0.0149	0.0119	25.8998	0.0337	0.0607	-0.1188	1.1771	8.23E-13	0.00E+00	0.00E+00	3.21E-05	0.3196	2.2836	0.3057	2.1362
Ms4a3	24.0829	377.9597	21.5623	0.00E+00	22.3822	316.2242	16.6797	0.00E+00	0.0571	22.6258	0.0599	0.0526	20.8792	0.0664	-0.1166	-0.1159	0.1484	0.00E+00	0.00E+00	0.00E+00	2.52E-14	1.2889	1.0505	1.0975	1.1546
Eif5a	46.3048	3356.1373	219.4108	0.00E+00	43.0351	2045.6596	136.9222	0.00E+00	0.0656	45.6402	0.0136	0.0674	42.12	0.0205	0.0393	-0.1158	0.5971	2.27E-08	9.96E-25	0.00E+00	2.37E-19	2.9763	0.3437	2.8107	0.3649
Pcbd2	31.4719	765.4403	6.0448	4.67E-23	29.0049	740.0456	5.9048	1.13E-10	0.0079	30.2022	0.0394	0.008	27.8981	0.0377	0.0076	-0.1145	-0.0621	1.34E-13	0.00E+00	0.00E+00	1.86E-06	0.237	2.7326	0.2222	2.6053
Mtf1	29.8283	3558.5082	27.3084	1.23E-17	27.777	1683.5508	10.332	1.66E-08	0.0076	29.5593	0.0084	0.0061	27.3139	0.0163	-0.3163	-0.114	0.9543	0.00E+00	0.00E+00	0.00E+00	9.68E-10	0.2256	2.8722	0.1678	3.0086
Mcm7	31.8791	4274.7481	46.2839	3.34E-26	30.1686	1002.3515	10.2422	8.47E-18	0.0108	31.6294	0.0075	0.0102	29.2708	0.0292	-0.077	-0.1118	1.968	0.00E+00	0.00E+00	0.00E+00	4.02E-07	0.3458	2.1811	0.2988	2.1917
Gm21975	31.9537	2366.467	23.1422	6.36E-26	29.6787	1725.6421	17.8415	7.71E-19	0.0098	31.5035	0.0133	0.0103	29.1629	0.0169	0.0771	-0.1114	0.3461	6.13E-18	0.00E+00	0.00E+00	2.82E-05	0.3057	2.3591	0.3008	2.2279
Fundc2	30.2128	1132.6975	14.3159	0.00E+00	28.0452	943.432	11.3521	5.97E-20	0.0127	29.4011	0.026	0.012	27.2203	0.0289	-0.0741	-0.1112	0.1565	7.28E-16	0.00E+00	0.00E+00	4.48E-06	0.3695	2.1413	0.3271	2.0701
Wtap	31.7149	2478.3926	18.4375	4.22E-14	29.8304	1053.8861	8.3156	8.88E-12	0.0074	31.2961	0.0127	0.0079	28.9916	0.0275	0.0923	-0.1103	1.1147	3.89E-19	0.00E+00	0.00E+00	6.91E-06	0.233	2.764	0.2273	2.579
Pik3ip1	28.1496	1032.9598	8.149	3.77E-18	26.6157	562.5018	4.4566	1.10E-10	0.0079	27.3836	0.0266	0.0079	25.3848	0.0452	0.007	-0.1093	0.7668	1.78E-01	0.00E+00	0.00E+00	2.05E-06	0.2144	3.0942	0.1992	2.8753
Ptp4a3	31.9376	1132.0819	9.0544	1.68E-14	30.025	727.8457	5.3519	4.37E-11	0.008	31.0363	0.0274	0.0073	28.8021	0.0397	-0.1303	-0.1078	0.5374	0.00E+00	0.00E+00	0.00E+00	7.49E-08	0.248	2.6602	0.2098	2.6786
Ndufs3	29.8187	1952.1902	40.0881	0.00E+00	27.9195	1190.081	24.5995	0.00E+00	0.0205	29.3626	0.0151	0.0207	27.2658	0.0229	0.01	-0.1069	0.6057	1.12E-02	0.00E+00	0.00E+00	8.93E-06	0.6022	1.6087	0.5631	1.5153
Sdhb	27.5805	1796.709	55.4834	0.00E+00	27.6783	289.902	9.4348	0.00E+00	0.031	27.149	0.0151	0.0326	25.252	0.0871	0.0722	-0.1045	2.5277	0.00E+00	0.00E+00	0.00E+00	1.49E-06	0.8376	1.313	0.8207	1.196
Ptma	57.6384	5925.295	449.1516	0.00E+00	53.7315	4725.7487	329.7783	0.00E+00	0.0761	57.0396	0.0096	0.0701	53.0817	0.0112	-0.1172	-0.1037	0.2231	0.00E+00	1.98E-23	0.00E+00	0.00E+00	4.3098	0.2348	3.6852	0.3532
Morf4l1	33.5311	1708.6811	89.1712	0.00E+00	31.1449	1825.4932	95.2044	0.00E+00	0.0524	32.8688	0.0192	0.052	30.5998	0.0168	-0.01	-0.1032	-0.1917	1.01E-04	0.00E+00	0.00E+00	3.25E-20	1.718	0.6933	1.5831	0.6807
Ifnar2	29.0372	850.2243	13.976	0.00E+00	27.0833	764.1933	13.3076	0.00E+00	0.0165	28.0615	0.0331	0.0174	26.1403	0.0343	0.0797	-0.1023	0.0536	0.00E+00	0.00E+00	8.62E-11	1.86E-04	0.461	1.9371	0.4537	1.7919
Dynll2	31.8119	2147.4885	14.2911	1.30E-17	30.5432	674.0359	4.1831	2.99E-09	0.0067	31.3259	0.0146	0.0062	29.2002	0.0436	-0.1057	-0.1014	1.5811	1.81E-26	0.00E+00	0.00E+00	2.93E-07	0.2076	2.9669	0.181	2.8779
Tma7	30.8846	3429.4851	129.5421	0.00E+00	29.2057	1250.3967	44.8743	0.00E+00	0.0376	30.582	0.009	0.0358	28.5177	0.0229	-0.0723	-0.1008	1.3529	1.90E-20	1.25E-19	0.00E+00	5.22E-16	1.1435	1.0186	1.017	1.0137
Hdgf	30.8195	1015.5604	20.3844	0.00E+00	28.5439	1306.236	27.532	0.00E+00	0.0201	29.8924	0.0294	0.021	27.9112	0.0215	0.0655	-0.0989	-0.4565	1.43E-19	0.00E+00	0.00E+00	1.77E-04	0.5986	1.5771	0.5863	1.4854
Med28	28.3606	336.3735	8.7923	0.00E+00	27.0734	249.2359	5.9957	0.00E+00	0.0261	26.1344	0.0781	0.0241	24.412	0.098	-0.1185	-0.0984	0.3266	0.00E+00	0.00E+00	0.00E+00	7.06E-09	0.6818	1.4715	0.587	1.4984
Nap1l1	26.3312	3172.0075	60.4099	0.00E+00	27.1502	241.0242	4.4508	0.00E+00	0.019	26.1005	0.0083	0.0185	24.3887	0.1012	-0.0365	-0.0979	3.6099	9.27E-14	0.00E+00	0.00E+00	5.25E-06	0.4981	1.778	0.4502	1.7664
Wac	31.0434	1918.2724	13.4783	5.74E-12	29.7082	762.5007	5.2282	5.76E-09	0.007	30.5347	0.0159	0.0069	28.5756	0.0375	-0.0367	-0.0957	1.2364	1.21E-09	0.00E+00	0.00E+00	5.14E-07	0.2145	2.9065	0.1941	2.8199
Ddrgk1	29.4548	697.3633	13.6405	0.00E+00	27.3492	814.8201	16.7812	0.00E+00	0.0196	28.2371	0.0405	0.0206	26.4435	0.0325	0.0748	-0.0947	-0.3201	8.52E-27	0.00E+00	0.00E+00	8.37E-05	0.5491	1.7065	0.5434	1.5616
Ndufa5	29.5826	828.5117	10.2412	0.00E+00	27.4997	1032.2445	13.1762	1.60E-22	0.0124	28.5319	0.0345	0.0128	26.7776	0.026	0.042	-0.0915	-0.4074	1.69E-21	0.00E+00	0.00E+00	6.36E-05	0.3512	2.1795	0.342	2.0247
Ppie	28.5391	1239.4335	14.3227	4.10E-25	26.9314	950.9532	10.0942	6.06E-17	0.0115	27.8833	0.0226	0.0106	26.1733	0.0276	-0.122	-0.0913	0.2921	0.00E+00	0.00E+00	0.00E+00	8.24E-07	0.3217	2.3483	0.2765	2.2976
Btbd1	31.0551	1039.1897	10.5209	4.09E-27	30.0342	490.2435	4.7057	1.09E-13	0.0101	30.1348	0.029	0.0096	28.2883	0.0577	-0.0731	-0.0912	0.991	4.42E-26	0.00E+00	0.00E+00	3.51E-06	0.3044	2.3824	0.2714	2.2769
B2m	45.0603	4006.7756	256.7626	0.00E+00	42.2493	4132.9049	249.4978	0.00E+00	0.0642	44.5315	0.0111	0.0603	41.8048	0.0101	-0.0901	-0.0912	-0.1317	1.92E-25	0.00E+00	0.00E+00	0.00E+00	2.8471	0.4167	2.5253	0.4022
H2-D1	40.8009	2283.2272	152.5608	0.00E+00	38.6966	1368.3508	90.35	0.00E+00	0.0669	40.0605	0.0175	0.0662	37.6136	0.0275	-0.014	-0.0909	0.6478	3.69E-04	0.00E+00	0.00E+00	0.00E+00	2.6739	0.4449	2.4861	0.4236
Apoa1bp	30.775	1570.1907	20.5381	0.00E+00	28.7626	1949.9268	23.5703	3.49E-21	0.0131	30.1602	0.0192	0.0121	28.3243	0.0146	-0.1193	-0.0906	-0.3963	0.00E+00	0.00E+00	0.00E+00	7.69E-07	0.3941	2.0561	0.3412	2.0481
Gm8797	40.5256	909.6622	59.3957	0.00E+00	37.4125	1428.7624	63.8095	0.00E+00	0.0654	38.7717	0.0426	0.0448	36.4347	0.0255	-0.5458	-0.0897	-0.7406	0.00E+00	0.00E+00	0.00E+00	0.00E+00	2.5272	0.3872	1.6279	0.6375
Scp2	35.3738	730.5603	45.477	0.00E+00	32.3993	1518.0732	90.0307	0.00E+00	0.0625	33.7203	0.0461	0.0596	31.7078	0.0209	-0.0688	-0.0888	-1.1451	1.35E-17	0.00E+00	0.00E+00	0.00E+00	2.0992	0.5683	1.883	0.5738
Pcbp2	34.7653	1555.1769	81.0766	0.00E+00	32.4486	2324.5177	101.4344	0.00E+00	0.0523	33.9799	0.0218	0.0436	31.98	0.0138	-0.2624	-0.0875	-0.6628	0.00E+00	3.74E-22	0.00E+00	0.00E+00	1.765	0.6931	1.3912	0.7879
Mrpl28	28.292	1752.4498	29.2143	0.00E+00	27.707	486.3578	8.5552	0.00E+00	0.0167	27.8305	0.0159	0.0176	26.2001	0.0539	0.0806	-0.0871	1.7598	0.00E+00	0.00E+00	0.00E+00	1.40E-04	0.4638	1.8697	0.4601	1.7068
Fkbp1a	29.6758	1550.3884	36.1634	0.00E+00	28.2652	910.5387	20.4097	0.00E+00	0.0233	29.1008	0.0188	0.0224	27.3987	0.0301	-0.0571	-0.0869	0.6811	5.07E-12	0.00E+00	0.00E+00	1.83E-06	0.6742	1.4974	0.6132	1.4514
Tm7sf3	28.7934	1237.1788	25.0398	0.00E+00	27.4617	768.6648	14.9765	0.00E+00	0.0202	28.1173	0.0228	0.0194	26.4924	0.0347	-0.0575	-0.0859	0.6056	1.67E-12	0.00E+00	0.00E+00	1.74E-06	0.5669	1.6285	0.514	1.5861
Snrpb	29.8136	2425.5766	112.5653	0.00E+00	28.8733	723.7612	33.18	0.00E+00	0.0464	29.4408	0.0122	0.0459	27.7514	0.0383	-0.0142	-0.0853	1.6546	3.58E-07	0.00E+00	0.00E+00	7.17E-15	1.3684	0.8893	1.2701	0.8549
[truncated: 634 more rows]
