# Supplementary material for: Loss of Kat2a enhances transcriptional noise and depletes acute myeloid leukemia stem-like cells
Source: eLife. 2020 Jan 27;9:e51754. doi: 10.7554/eLife.51754 (PMC7039681; doi:10.7554/eLife.51754)
Supplement: Figure 3—figure supplement 1—source code 1. [file elife-51754-fig3-figsupp1-code1.zip › Fig.3- fig. Suppl. 1B/corr_bayesian.r]

# Analysis of correlations of the parameters of the global genelist obtained using D3E
# Dependence of CV on burst size and burst frequency

#Reading d3e data from the global between genotype
data<-read.table("global_d3e_bayesian.txt",header=T)
#kat_targets<-read.table("unique_me3_neg_9.txt",header=T) # around 50 (?)

#common_kat<-intersect(data[,1],kat_targets[,1])
#non_kat<-setdiff(data[,1],kat_targets[,1])

#rownames(data)<-data[,1]

#CV for Kat2a-WT
model1<-lm(log10(data[,26])~log10(data[,13])+log10(data[,14]))

#CV dependence for Kat2a-NULL
model2<-lm(log10(data[,24])~log10(data[,10])+log10(data[,11]))

# mean for Kat2a-WT
model3<-lm(log10(data[,25])~log10(data[,13])+log10(data[,14]))

# mean dependence for Kat2a-NULL
model4<-lm(log10(data[,23])~log10(data[,10])+log10(data[,11]))
