# Supplementary material for: Loss of Kat2a enhances transcriptional noise and depletes acute myeloid leukemia stem-like cells
Source: eLife. 2020 Jan 27;9:e51754. doi: 10.7554/eLife.51754 (PMC7039681; doi:10.7554/eLife.51754)
Supplement: Figure 3—figure supplement 1—source code 1. [file elife-51754-fig3-figsupp1-code1.zip › Fig.3- fig. Suppl. 1B/ml_bayes]

> Multiple linear regression of CV in Kat2a-WT with respect to BUrst size and burst frequency

Call:
lm(formula = log10(CV_wt) ~ log10(Burst_size_wt) + log10(BUrst_frequency_wt)

Residuals:
     Min       1Q   Median       3Q      Max 
-0.51968 -0.01430  0.00245  0.01896  0.11653 

Coefficients:
                   Estimate Std. Error t value Pr(>|t|)    
(Intercept)        0.622567   0.014331   43.44   <2e-16 ***
log10(Burst_size_wt) -0.665924   0.002453 -271.46   <2e-16 ***
log10(Burst_freq_wt) -1.093901   0.009075 -120.54   <2e-16 ***
---
Signif. codes:  0 ‘***’ 0.001 ‘**’ 0.01 ‘*’ 0.05 ‘.’ 0.1 ‘ ’ 1

Residual standard error: 0.03733 on 2582 degrees of freedom
Multiple R-squared:  0.9735,	Adjusted R-squared:  0.9735 
F-statistic: 4.744e+04 on 2 and 2582 DF,  p-value: < 2.2e-16

> Multiple linear regression of CV in Kat2a-KO with respect to BUrst size and burst frequency


Call:
lm(formula = log10(CV_ko) ~ log10(Burst_size_ko) + log10(Burst_freq_ko)


Residuals:
     Min       1Q   Median       3Q      Max 
-0.41612 -0.01335  0.00246  0.01730  0.10107 

Coefficients:
                   Estimate Std. Error t value Pr(>|t|)    
(Intercept)        0.765719   0.013110   58.41   <2e-16 ***
log10(Burst_size_ko) -0.652560   0.001878 -347.44   <2e-16 ***
log10(Burst_freq_ko) -1.158697   0.008674 -133.58   <2e-16 ***
---
Signif. codes:  0 ‘***’ 0.001 ‘**’ 0.01 ‘*’ 0.05 ‘.’ 0.1 ‘ ’ 1

Residual standard error: 0.03083 on 2582 degrees of freedom
Multiple R-squared:  0.9823,	Adjusted R-squared:  0.9823 
F-statistic: 7.156e+04 on 2 and 2582 DF,  p-value: < 2.2e-16

> Multiple linear regression of Average gene expression in Kat2a-WT with respect to Burst size and burst frequency


Call:
lm(formula = log10(Mean_wt) ~ log10(Burst_size_wt) + log10(Burst_freq_wt)


Residuals:
       Min         1Q     Median         3Q        Max 
-0.0252912 -0.0011847  0.0001372  0.0013239  0.0057207 

Coefficients:
                    Estimate Std. Error t value Pr(>|t|)    
(Intercept)       -0.0058282  0.0007599   -7.67 2.43e-14 ***
log10(Burst_size_wt)  0.9985797  0.0001301 7676.83  < 2e-16 ***
log10(Burst_freq_wt)  1.0013833  0.0004812 2081.02  < 2e-16 ***
---
Signif. codes:  0 ‘***’ 0.001 ‘**’ 0.01 ‘*’ 0.05 ‘.’ 0.1 ‘ ’ 1

Residual standard error: 0.001979 on 2582 degrees of freedom
Multiple R-squared:      1,	Adjusted R-squared:      1 
F-statistic: 3.334e+07 on 2 and 2582 DF,  p-value: < 2.2e-16

> Multiple linear regression of Average gene expression in Kat2a-KO with respect to Burst size and burst frequency

Call:
lm(formula = log10(Mean_ko) ~ log10(Burst_size_ko) + log10(Burst_freq_ko)


Residuals:
     Min       1Q   Median       3Q      Max 
-0.40124 -0.00209  0.00027  0.00257  0.02597 

Coefficients:
                    Estimate Std. Error t value Pr(>|t|)    
(Intercept)       -0.0790713  0.0037363  -21.16   <2e-16 ***
log10(Burst_size_ko)  0.9943448  0.0005353 1857.69   <2e-16 ***
log10(Burst_freq_ko)  1.0467256  0.0024721  423.42   <2e-16 ***
---
Signif. codes:  0 ‘***’ 0.001 ‘**’ 0.01 ‘*’ 0.05 ‘.’ 0.1 ‘ ’ 1

Residual standard error: 0.008785 on 2582 degrees of freedom
Multiple R-squared:  0.9993,	Adjusted R-squared:  0.9993 
F-statistic: 1.855e+06 on 2 and 2582 DF,  p-value: < 2.2e-16
