# Supplementary material for: Loss of Kat2a enhances transcriptional noise and depletes acute myeloid leukemia stem-like cells
Source: eLife. 2020 Jan 27;9:e51754. doi: 10.7554/eLife.51754 (PMC7039681; doi:10.7554/eLife.51754)
Supplement: Figure 4—source code 1. [file elife-51754-fig4-code1.zip]

Archive with 8 entries (7 files):
- Fig. 4A/
- __MACOSX/._Fig. 4A
- Fig. 4A/tsne_cord.txt
- __MACOSX/Fig. 4A/._tsne_cord.txt
- Fig. 4A/clusters.txt
- __MACOSX/Fig. 4A/._clusters.txt
- Fig. 4A/clusters.r
- __MACOSX/Fig. 4A/._clusters.r
