# Supplementary material for: Loss of Kat2a enhances transcriptional noise and depletes acute myeloid leukemia stem-like cells
Source: eLife. 2020 Jan 27;9:e51754. doi: 10.7554/eLife.51754 (PMC7039681; doi:10.7554/eLife.51754)
Supplement: Figure 4—source code 1. [file elife-51754-fig4-code1.zip › Fig. 4A/tsne_cord.txt]

crepos 27.8097294330291 -18.4209315620261
crepos.1 -74.3803772159965 -51.4221922188208
crepos.2 -79.4091016997283 -44.8630573332632
crepos.3 -46.0291418149331 -28.284047956019
crepos.4 48.7941525114879 18.7857331918518
crepos.5 -65.7460638541926 13.8047518022755
crepos.8 59.6630152565585 -26.1202935904277
crepos.9 -33.9739875360785 -39.1780829456085
crepos.10 69.081523322572 27.9977264016433
crepos.13 39.311699256839 52.8866444490492
crepos.14 69.1489267056541 -35.5265981010212
crepos.15 -58.1547321203275 -8.25081591945187
crepos.16 -40.9627436724076 -11.384552254684
crepos.17 -57.2034261868677 48.7855031418194
crepos.18 -22.063554040985 49.673754742361
crepos.19 27.8470681890907 54.2351248772849
crepos.20 3.98931153193421 10.2885885122648
crepos.21 -35.3198294472786 -27.1722948602938
crepos.23 69.2643367738407 -13.9438761106189
crepos.26 -5.92517995360324 16.1068322479008
crepos.27 65.5589744471013 -43.9799999724566
crepos.28 82.4165360760659 -11.4076831193431
crepos.32 25.302490926356 -55.718487378739
crepos.34 -60.4454689710935 -51.9575128568766
crepos.35 -35.0345837572169 -43.0937462773684
crepos.36 54.1990532241949 -37.1324553369616
crepos.37 18.5585412835864 -4.52258027518744
crepos.38 -13.050293280483 42.2986237452847
crepos.39 -66.8065857425541 -14.13004499895
crepos.42 76.5654803658108 10.7303000729325
crepos.43 -51.9362341036769 -24.133573382436
crepos.45 54.8777257047885 1.73920347348384
crepos.47 40.2372983292985 2.44673123147754
crepos.48 -3.72132450062349 21.2361189961298
crepos.49 54.0787355652581 -41.8974557218486
crepos.50 -8.80299934699579 32.7632740563262
crepos.51 54.635510061837 -10.5704524947258
crepos.52 25.2789980161585 -60.768208636281
crepos.54 21.2912181899617 49.9849373475619
crepos.55 -32.8835729040259 -27.9685677343519
crepos.56 49.4520666523385 -43.6337952536667
crepos.57 87.1600438300277 0.868928816508463
crepos.58 14.3011432797593 56.1330900707608
crepos.60 61.1161069494189 25.2216291973634
crepos.61 -28.6620036210237 -34.8675430859999
crepos.62 -45.1952391140612 22.3271719623291
crepos.64 -61.7784419490146 -2.50263859341702
crepos.65 -37.7127907389612 19.058033131967
crepos.67 -36.3566850466986 -29.9283953617727
crepos.69 -63.194771647663 -32.9754011477405
crepos.71 -61.4309589295977 -18.6738383402984
crepos.72 -74.1900424726013 39.1266495623662
crepos.73 -14.4555314588547 45.4364468664391
crepos.74 -42.7394315620697 -43.6357688117911
crepos.76 18.479748059973 33.4870345629898
crepos.77 67.5548860822207 -15.12032416342
crepos.78 61.3674950121096 -27.8184035333582
crepos.79 46.919076167393 -13.5581778515567
crepos.80 13.1346811280061 27.5225192919105
crepos.81 72.1539662035277 -36.4306395643236
crepos.82 45.8516918982391 -19.0119490647896
crepos.83 21.2222601674146 41.311334651353
crepos.85 -69.3397230204384 23.1400149233355
crepos.86 -24.8161663836263 -22.4988430656875
crepos.87 11.7414641510972 31.7832863501549
crepos.88 15.0514514948462 25.8607625848053
crepos.89 70.8968252088085 -15.9346447381085
crepos.90 -46.9814767271198 -31.0730417437592
crepos.91 50.862181522019 -48.3328305062749
crepos.92 72.8564661810339 -34.672731771401
crepos.93 12.8752693001541 59.2989845512297
crepos.96 30.3002723688684 28.2909539792283
crepos.97 28.5465345776213 54.8169842504566
crepos.98 42.0101972034665 -61.8209658850863
crepos.99 10.0388649275658 22.5257617380991
crepos.100 4.71126653658853 -24.3906901415836
crepos.101 69.7708120307399 20.3538657430326
crepos.102 -42.3025521342465 -46.4288921166027
crepos.103 -7.17918559287109 -29.4950800235098
crepos.104 63.8476950746526 -2.31875612772109
crepos.106 70.2465254197278 -55.6383185757096
crepos.107 50.6379739790908 -17.4966536918958
crepos.108 -66.8434881168234 -27.6757191843065
crepos.109 16.5239179233012 20.0080270303725
crepos.110 23.5338406891192 35.235620201019
crepos.111 60.4915051034758 32.1617028403729
crepos.113 34.5881364838906 -19.3457980403718
crepos.114 31.3620250647045 -4.7405473535563
crepos.117 63.8170197488434 -22.5802984464694
crepos.118 6.32069398567656 15.6641941355871
crepos.120 21.5508954571978 -45.4283581251731
crepos.121 60.9270027617125 31.6943287474169
crepos.123 -41.4694810968508 -38.6656428222676
crepos.126 -75.1779008024417 -52.99484648471
crepos.127 -27.4183689894011 -26.0279477284793
crepos.128 40.8568412097455 -41.2221614320905
crepos.129 -72.9547152815674 57.9608821885334
crepos.130 -2.38833718216954 -8.19082438459907
crepos.131 31.8859154222638 -8.94291236842113
crepos.132 25.8434512708846 43.8164390022748
crepos.133 5.83976384314278 29.7027177797846
crepos.135 40.6878077849954 -61.0150657793742
crepos.137 76.8448068940608 5.57514420896517
crepos.139 -57.8875790567345 45.8856195406359
crepos.141 -53.0088737481237 28.1495774730253
crepos.142 -30.9818826207105 -22.5023917273372
crepos.144 -19.308141324598 -23.4344701114602
crepos.146 -68.8152492050966 50.3744922009919
crepos.148 20.6379372405073 34.9907319190435
crepos.149 40.7863037676334 -40.8745516688358
crepos.151 30.5064661630857 -23.0061080515663
crepos.155 59.6621956573832 -0.277759906989356
crepos.156 43.0719190392914 -19.2943942811871
crepos.157 -33.4048799183916 -13.1866341983559
crepos.158 -47.8906870665628 -13.0515978504711
crepos.159 65.6255208475553 2.49487423750906
crepos.160 80.2470716191176 9.81097041088545
crepos.162 -51.8385419299755 18.529213903209
crepos.163 -31.6322774362385 -36.3331577482606
crepos.165 -59.0440032429317 -19.5769482121237
crepos.166 -50.920393291531 -21.0207773465133
crepos.168 48.6417482139396 36.3454579048768
crepos.171 -73.9664640358361 -55.0802829625684
crepos.172 65.1609440165793 -28.2442241795753
crepos.173 42.9478151781897 2.96198278640737
crepos.174 -69.2386718743014 29.9629240644411
crepos.175 -69.0353782522711 -15.908635989527
crepos.176 68.3047354623294 21.9041874093131
crepos.177 48.1868353204914 12.2361667506837
crepos.178 43.8838220691005 -52.0624174254063
crepos.179 63.069341110238 -59.8894779556202
crepos.185 -56.7851132609177 -46.7294995356155
crepos.188 -69.4448843535623 -30.8404762533096
crepos.189 23.4816495812014 -23.0106513369578
crepos.190 29.1212041674037 18.3186265944032
crepos.192 -63.8112287215882 25.200424840605
crepos.193 -9.29271072903009 -26.1334000989851
crepos.197 -34.763732828026 -32.4674163734145
crepos.198 68.1352387044779 -8.93490971490115
crepos.199 -56.2191025251639 -53.7339613450284
crepos.200 -13.4275351986385 24.9877483516885
crepos.203 -65.9115739314206 -47.2726697470268
crepos.204 47.4939413620392 12.0360959757174
crepos.207 43.3972137419531 -60.7116405751984
crepos.208 -66.7187716154602 -55.667798829222
crepos.209 59.6996436822883 -50.4294240606767
crepos.210 59.3103674512161 -41.3509648450467
crepos.211 72.6957213786967 0.405736864096339
crepos.213 -3.13929547709516 31.6670160488133
crepos.214 -10.9307587122453 37.8364584122375
crepos.215 -67.5364498620891 -55.6095016520363
crepos.217 -32.1135161524024 38.8647411595391
crepos.218 63.4886644408796 25.8334535341509
crepos.220 -55.5522906478989 21.8346759108213
crepos.221 -10.5125197710631 51.5949360584698
crepos.223 -42.012561096449 -36.2095916075742
crepos.224 27.8753998979618 0.783959716902791
crepos.225 -40.5691341700433 -25.3739003560344
crepos.226 48.3915237274217 -51.8161578593054
crepos.227 -70.3123718113093 -24.7587119461636
crepos.228 -67.8361310825463 -47.4790193972418
crepos.229 -49.8813103243408 -36.5610754080907
crepos.230 50.7570062613908 35.6300387408647
crepos.231 -41.7844597154368 -32.481028582991
crepos.232 -24.9254786834848 41.4766017523719
crepos.235 39.3744965429051 -12.3904335174986
crepos.238 -61.5088927900782 41.8072547292674
crepos.239 48.3878119311599 14.0285520544873
crepos.240 25.1667982032146 36.0025816862761
crepos.242 -11.3250699279835 -21.7371738050861
crepos.243 41.1847527723685 -64.2694897703116
crepos.244 59.7475096913105 20.6206767974578
crepos.246 -19.5111361826981 37.5120289743235
crepos.249 -71.1906292584119 -10.6231010930975
crepos.250 80.4725514832883 -26.5482881593023
crepos.251 5.02980976414517 -1.95383826674082
crepos.253 -68.7665974878531 26.2643244943087
crepos.254 -44.658835889775 -55.0663306453099
crepos.256 -48.7573855324313 -54.5345279545168
crepos.259 -32.8997052454714 2.09095796086274
crepos.262 21.7633346260559 -43.1076985738128
crepos.263 -62.1323374354186 -33.2346484605915
crepos.264 7.8031117318483 59.521974701147
crepos.265 75.5344713915947 7.24356446167706
crepos.266 -13.04455900868 50.164816473609
crepos.267 -2.63160246307149 52.7365806706748
crepos.268 -36.7677920499867 38.0704019282396
crepos.269 -39.4844090998852 -28.0601288365347
crepos.270 -25.5716961879378 -23.3360665832968
crepos.271 -68.1000343093034 -29.6144408928218
crepos.272 -47.020641733154 -25.1184078860137
crepos.273 -39.1162384218553 2.01915580396921
crepos.274 -66.0225127002477 -11.1312062915445
crepos.276 -52.6122980892427 -46.5612890857574
crepos.278 38.1238730220229 8.787882203618
crepos.279 -84.5819498032872 -29.3543081970966
crepos.280 -66.3958966924827 -6.82913631520445
crepos.282 34.6169080377343 -63.4915447517207
crepos.283 -71.2592678008327 -52.5359956724557
crepos.284 34.7941776403667 -58.4910117297249
crepos.285 -35.0895659110026 -29.634719535885
crepos.286 -24.0263136139649 45.983341220081
crepos.287 -46.1148960570293 -15.8158703009723
crepos.288 -44.0063035405815 24.4317966954868
crepos.290 45.0651167791545 -48.533462815465
crepos.291 64.3717925211129 -30.5433147953408
crepos.292 18.2731257195222 37.8069561950356
crepos.293 50.1792294235937 -45.7241122167693
crepos.294 18.8966382628527 41.2578891210538
crepos.295 12.7898318752939 30.3590026669546
crepos.297 39.2956832328458 -17.68047966233
crepos.298 39.812747302744 -59.8289666007975
crepos.299 -28.0558474968856 -27.848098658798
crepos.300 -47.9319665149864 -27.4908132136101
crepos.301 -33.7579947071428 31.9240174201705
crepos.302 58.0234888075877 13.4457091411687
crepos.303 -54.5843397819078 11.5798127173551
crepos.304 5.58062304031091 -25.5316700115547
crepos.306 4.98466426473016 -1.41130853925461
crepos.307 -11.0754065275474 28.754331853241
crepos.309 41.7706728728897 -41.9389758985478
crepos.310 -63.9718203829165 50.7662036068299
crepos.312 -26.4921573118282 -16.6879955315868
crepos.313 64.0254735753374 -20.355620328489
crepos.314 53.2575031322289 -51.6704847267131
crepos.315 19.3616723087115 -13.3819365356642
crepos.316 40.0384424322603 8.23922249031629
crepos.317 48.642233592111 32.8742794760402
crepos.318 71.9781556683487 -52.031216029299
crepos.320 -57.1127800190688 -19.16830796583
crepos.321 -64.3141104841573 9.85856199131237
crepos.322 36.3823594850132 -22.6326693093963
crepos.323 17.9758069395704 -35.7428272485687
crepos.324 -74.0338975610474 39.0983584372276
crepos.328 23.9912801607303 -60.6285429104205
crepos.329 -57.8776493131466 -61.6750926392749
crepos.330 -49.6139709346794 -9.11033050411021
crepos.332 65.9119888969013 -46.6679177748244
crepos.333 68.4256068484739 15.4335961961011
crepos.336 58.0422678408769 19.7615012718938
crepos.338 29.0082162870951 -56.0624470333553
crepos.339 -57.6842027695653 -50.8168037189916
crepos.340 -10.5004891557289 -23.4154193255786
crepos.342 70.6921662770665 -40.2795768871229
crepos.343 57.4525855220733 -45.8710201248526
crepos.344 54.860142228335 -40.9359450242526
crepos.345 -2.23666256580778 20.9768343273877
crepos.346 59.2646462706481 -48.6106442342
crepos.347 52.8369477504804 -41.8699758652277
crepos.348 24.1954469782852 30.2146106119813
crepos.349 46.3389276084849 -41.9937021213991
crepos.352 33.6859662766858 -50.3482551345583
crepos.353 21.6600902742485 56.4836841048397
crepos.356 -46.5200352145754 64.9731625262025
crepos.358 38.8009761118706 -47.8445077091716
crepos.359 64.8958905131832 -13.4540495621459
crepos.360 44.661220021113 -29.4731176350554
crepos.362 -23.0281090547621 -21.1532586325487
crepos.363 1.4618077612639 62.5104641009921
crepos.364 67.4368460452227 -44.5924909649511
crepos.365 -7.44691473369662 30.8997549501131
crepos.366 -76.3696289487272 47.3790465072976
crepos.369 1.55742242880937 9.42409046892433
crepos.370 71.7830375839371 -37.4519777372092
crepos.371 -68.3475554989433 -55.7026384802629
crepos.372 -33.6675842911542 4.5102242248341
crepos.374 51.1770514708855 -13.739865272861
crepos.376 64.1361803373209 -47.8663377720091
crepos.377 -41.4684618418646 66.0906624836259
crepos.379 73.1664492901815 -1.53602142909675
crepos.380 63.7168186267323 -19.8128322542544
crepos.381 57.5753827021866 -54.1491488316661
crepos.382 -30.8917978501924 30.409140856145
crepos.383 -62.6165817763925 48.3352365970301
crepos.385 -46.1766754209007 -32.9157476564778
crepos.386 24.8564173734155 35.4079798745373
crepos.388 34.4542820176052 13.3319420173445
crepos.391 59.006704353445 -21.7746836154356
crepos.392 -62.8453758668089 48.5295763257829
crepos.394 31.0733857929198 52.5222780180844
crepos.395 -35.4530152756775 62.6762976827704
crepos.396 56.4279791325358 11.4619785234931
crepos.399 88.4939098689558 -1.86000799786558
crepos.401 66.2608232891361 -20.8132110473292
crepos.402 -65.2775508696098 -50.2741202999447
crepos.403 23.2327271878144 17.0537982047222
crepos.404 52.7887976472813 -53.8965776843123
crepos.406 -63.9531533419905 -9.92606001812224
crepos.407 -67.1865581414444 -49.6149823239706
crepos.408 36.2133880583719 -48.2326403263118
crepos.409 51.9210478869518 39.4153953697717
crepos.412 -56.2153347240591 -52.1146056242301
crepos.413 15.3181665605682 26.6523076930732
crepos.415 -12.8740676197567 14.7036303612721
crepos.416 67.6743892306326 -44.289190359035
crepos.417 -44.8765321854671 -50.3702972646537
crepos.418 -13.0647848202882 14.3234336771984
crepos.420 -48.6719724423773 -45.4806227315693
crepos.421 -49.0154197905258 -51.0328186297071
crepos.423 33.2073936993862 52.3014926967643
crepos.424 -20.6901711709875 -6.43371107905408
crepos.425 27.2753178722626 -23.4342233825884
crepos.427 -33.8287172022178 51.9251217644527
crepos.428 15.4477492604147 52.4592132888412
crepos.429 -38.437485200103 37.1848677126348
crepos.430 74.6739780691254 -19.3149884188825
crepos.431 -25.086384777554 -16.3498639857374
crepos.432 39.6867196356441 -40.1232717442949
crepos.435 37.7844120097907 -11.9500407457348
crepos.436 -60.1563933244742 -36.8240460646984
crepos.437 73.7408693890815 -53.3608924708024
crepos.438 61.5523495511919 -27.2000934962624
crepos.439 47.4912484671263 -5.58167707113097
crepos.440 72.3788255997995 -26.7757730083237
crepos.442 22.3084103774985 -3.82775003831866
crepos.444 6.59234838303359 -6.31304461954169
crepos.446 -18.1950300887375 -24.7387102152946
crepos.447 27.9274378934139 51.6486412411799
crepos.449 -58.0712607326532 -59.7066563479512
crepos.451 36.3785412352982 -4.4742968453386
crepos.452 70.655783706416 8.95711397302701
crepos.454 -36.9062137513964 35.2386826884938
crepos.455 -51.8121149517891 2.38204373259186
crepos.456 -70.5124965776894 -53.3280255265446
crepos.458 73.3707405612788 -40.1018043090022
crepos.460 -58.4176796343716 -47.7326812057998
crepos.462 59.2996737689551 -22.4608194901576
crepos.463 -4.77231172377884 40.1985096460149
crepos.465 -60.1988940845976 -53.5078335340284
crepos.466 -35.7397100453081 -40.6987261011817
crepos.467 61.1796639034317 12.4894709791763
crepos.468 -48.384425054204 -34.9145554624694
crepos.469 67.9037419305698 -13.5818102336864
crepos.471 -47.3902860591957 -32.6689148246792
crepos.472 -29.0146231571011 42.7787973755779
crepos.473 54.1176600681072 15.4277251847639
crepos.474 -7.96040026364812 33.2970080097762
crepos.475 -61.4258578438045 -46.3997608950484
crepos.476 -45.075803958608 -43.9534019923405
crepos.478 -2.01328786052722 -27.4509252163383
crepos.479 -54.5338557756618 -60.8628951639923
crepos.481 -34.6416947674688 -33.3715230446599
crepos.482 72.4936594033935 -3.7248343984939
crepos.483 -1.81670784124957 -27.1225851007231
crepos.484 17.1222028183499 56.2333995712108
crepos.485 55.855087971604 -32.4420475454507
crepos.486 -41.5948931237643 -5.74793356230922
crepos.487 -32.4042866618032 -43.9553237686077
crepos.488 69.7600794806217 -22.0099890587016
crepos.489 -66.4527435595816 -46.3633729720282
crepos.491 -58.6449189741895 17.5313585143772
crepos.493 -53.1297587810942 -22.0393267544484
crepos.496 16.4524292631402 -9.35281340798584
crepos.497 -40.6124510637532 -31.0784178941238
crepos.499 -64.5613364695944 -9.35944824931372
crepos.500 34.2047702478869 -10.3112221676949
crepos.501 -38.6270730741083 -31.6231028182965
crepos.502 -64.1513502228715 -55.814578341266
crepos.505 42.6415685138854 -55.6917245541688
crepos.506 29.4235979539207 49.7249000255875
crepos.507 83.9611075466791 -9.21800391715296
crepos.508 8.8488138454985 3.85371209844264
crepos.509 62.0056610278388 -7.87080642199111
crepos.510 1.76000303576385 22.1058793792608
crepos.511 29.2212754269936 -4.37491595100835
crepos.512 -45.4950193268733 -22.5107395333603
crepos.514 76.8304412592809 -54.0045413236436
crepos.517 -2.1662682986243 22.5109627566957
crepos.518 -62.0143155855447 -9.5389053828093
crepos.520 24.8505093068903 52.5533188218086
crepos.523 -22.1106223668698 53.7417385131728
crepos.524 -27.3747026041126 -37.2801243554861
crepos.525 66.8893523696357 26.0953101466026
crepos.526 31.2955080564731 -63.8998582190251
crepos.527 -69.2026377775951 21.736422888378
crepos.529 -50.4411729435523 -54.6106392809565
crepos.530 41.6985475088474 8.67764961701181
crepos.531 -64.1364516769225 -49.06774216323
crepos.532 69.8506644655762 -24.3262326446802
crepos.533 -61.9833825159983 -57.6453850040411
crepos.534 52.4482062994388 -33.1874668403148
crepos.536 -8.36687516928857 35.46136302086
crepos.538 -49.6008945793649 27.1542770024885
crepos.539 -42.1362123882056 -8.00495917230523
crepos.540 -35.8725708183972 -18.0276562017471
crepos.543 -52.7628964917098 15.1354297947348
crepos.544 -36.1755141548085 38.1429196938356
crepos.546 8.41313670130608 -5.04077454595041
crepos.549 11.9190197439312 12.7505723496088
crepos.550 -59.8492541707382 -23.1189733449859
crepos.551 -54.2407934233782 21.0860590441477
crepos.552 -67.5829536817673 24.1964578303342
crepos.553 72.4864065037448 -39.5843932357778
crepos.554 87.6280588186928 -9.06389807037895
crepos.555 58.8972184436786 -52.2052739293063
crepos.558 -39.8217912160586 -8.7956286383502
crepos.559 -20.1239451234985 -28.0135545883026
crepos.560 34.6783173803645 54.0478151071799
crepos.561 25.0227156007246 -0.777419592169772
crepos.562 4.05682365214685 3.15387161785538
crepos.563 -45.6128085461396 64.1502203661842
crepos.565 58.9842773687061 -50.4941941698632
crepos.566 -37.8739683658602 -32.5590707124761
crepos.567 26.6919973557673 -57.638072898249
crepos.568 -9.17696741743089 30.9611802882468
crepos.569 78.5663438890567 -10.9910684606251
crepos.570 44.9307704743476 -48.0017766595449
crepos.571 -37.7379000916741 -29.6500098278126
crepos.573 67.9497520759079 -36.1558948466002
crepos.576 28.433017040579 -18.4274884559803
crepos.577 -9.60746429987669 50.1683975189927
crepos.578 37.3334806369589 34.3827952405912
crepos.579 -0.812602338210678 -24.9335516416384
crepos.580 -7.17022903826874 -25.9507953676196
crepos.582 59.0024292973136 -56.066951735206
crepos.583 19.8545137897464 -37.3454671279328
crepos.584 18.7351424330464 61.3901863616354
crepos.587 59.6323376494098 30.7207114668491
crepos.589 51.4232120008556 -16.3011552857988
crepos.590 -37.5922878081131 -39.3257502763382
crepos.591 47.5998609885992 -37.744423445948
crepos.592 38.3804148288357 -56.4977142129276
crepos.593 63.1800006613887 6.08033555662918
crepos.594 -65.7362455332523 -54.3510108846659
crepos.595 54.8234217756823 8.64198560617113
crepos.596 60.3555920463022 20.5438790176266
crepos.597 7.02007631820863 40.9515536919833
crepos.598 -26.0590526179413 -26.6622109999861
crepos.599 53.2996614503507 25.6260342856743
crepos.600 -42.224515994271 -47.4693873490089
crepos.601 35.1280506067118 12.5876701033267
crepos.602 62.1560774950346 18.0245940630339
crepos.603 74.9622121598344 -21.402729258597
crepos.604 66.518286708698 -24.0096148861248
crepos.606 -54.569071087522 -24.587176806467
crepos.607 67.5496454754305 -30.9963768553491
crepos.608 28.5896705661598 -63.9917573062236
crepos.610 46.2677241232273 -34.7942632729917
crepos.611 3.47650900720384 52.7412521805923
crepos.614 59.0151043582073 -2.3257436574287
crepos.615 -65.2776178050977 12.6684461162903
crepos.616 64.9435800488288 -60.0812334215089
crepos.617 61.800607884716 -7.46386987377427
crepos.618 -50.6829523697363 34.5813140410693
crepos.620 -16.8023632175146 -25.5574012287508
crepos.621 -26.6384517231633 -16.7925576950476
crepos.623 12.8657492763994 57.959640661227
crepos.624 -52.9069822192928 15.9637278330706
crepos.627 -54.9536744136437 -14.4916162316339
crepos.628 -61.0612173146756 -19.665490049508
crepos.629 27.8142263580383 -61.0053919589627
crepos.631 -70.9337278154221 10.9575864506317
crepos.633 -65.5677882620762 50.9753251833478
crepos.634 -40.9027794065736 63.7793297161486
crepos.635 -32.7965887591527 -30.6368817218138
crepos.636 22.3253317690638 14.7312226153498
crepos.638 27.5032946378771 -59.8725994032551
crepos.639 66.3598638205128 1.09265009510255
crepos.640 19.824772605044 36.3880058098546
crepos.641 -62.3536409728667 -25.7692883825727
crepos.644 -10.5551309580742 47.4897120793611
crepos.645 53.4762217616831 -15.4629697908006
crepos.646 37.3389685542826 -62.065035293024
crepos.647 -33.5203692996611 -33.8111297310221
crepos.648 59.3442569410972 -39.9731172992936
crepos.649 51.1330814796778 -13.3359662370683
crepos.653 -59.5869817700363 -56.4654637339285
crepos.654 -63.9057123779193 -50.3731670696212
crepos.655 42.6462711094167 52.5737553694361
crepos.657 -46.63416323543 -16.1908745783553
crepos.658 -3.20494114228233 5.27988153434206
crepos.660 73.8780735242581 -1.55057247368063
crepos.661 16.906732446066 -7.89759979695782
crepos.662 24.9341239711182 -59.8346107439716
crepos.663 64.7536059709618 -23.8164576134815
crepos.666 -0.0346886334669896 51.2549486277724
crepos.667 28.0322494154642 49.0203453023763
crepos.669 -47.6997515520551 -38.9838309497769
crepos.671 -64.6038476023461 53.264150824022
crepos.672 -57.8332214084181 -32.1004337929291
crepos.673 8.10954326892294 3.78651927024521
crepos.674 -40.5216508178623 -35.4276766071067
crepos.675 53.0017154275129 -8.51234068183554
crepos.676 65.5041061829662 -30.9878860827388
crepos.679 -62.7873626555597 -34.6958569566071
crepos.680 39.5033280031797 -19.2154105619247
crepos.682 36.646803475788 -59.3927663494849
crepos.683 21.053831961358 49.410261404821
crepos.685 -58.9758266902696 29.3648674310737
crepos.686 -40.3348089801594 51.6154793909507
crepos.687 49.8856053306599 -17.0458338471864
crepos.689 -1.01415884347828 53.0099505599392
crepos.690 -55.6046338345371 -59.7003202407352
crepos.691 52.3634318816368 -68.3108604813292
crepos.692 21.5489231736425 -45.7901160152659
crepos.694 -71.3797632326226 -53.6679672393858
crepos.696 55.4869196857312 13.11795863843
crepos.697 26.7990319466597 2.71588317327888
crepos.700 39.1830921477875 -61.9491615190439
crepos.701 -44.9066383659976 -19.8023071384367
crepos.702 45.6252242862429 12.601086656896
crepos.704 16.9333752867795 -41.2063032172893
crepos.705 36.1460923656387 12.7674693640368
crepos.707 -42.1431700776992 -31.4162913317184
crepos.708 17.6336069427693 -33.8240725910093
crepos.710 -34.6194358239289 -34.3667646905768
crepos.711 -48.3132503296437 -19.9221292802365
crepos.712 19.4669800902068 -43.7653994432224
crepos.714 -45.9529166350629 -30.093927408258
crepos.718 -68.8736675799423 -54.3962455449549
crepos.719 -31.7660838001777 -19.7493999563623
crepos.722 18.0407797690566 -41.5367558942823
crepos.723 -22.9835787282596 -25.2211637332577
crepos.724 -58.3917029764978 -12.9622976232846
crepos.727 10.21441266006 -10.6208294547092
crepos.728 51.3263028586497 -2.27251857467247
crepos.729 49.4620166954452 -57.626879522808
crepos.732 -54.4209385079885 59.4369962859452
crepos.734 -40.7612119788427 -22.9303595611034
crepos.735 -35.3238175321452 -45.7718035901468
crepos.736 15.2734512612517 -2.45742068436338
crepos.739 48.3981839793924 -3.54792180911424
crepos.740 46.9304749952332 12.8901961810893
crepos.741 44.3916420485435 -29.8336559721706
crepos.742 -34.8460179850369 -49.4688075288414
crepos.743 47.5711019978036 11.6271570106632
crepos.744 9.15559032823426 47.3325455811597
crepos.745 -25.9087093583716 -22.9610721968036
crepos.746 -69.7390105480191 -47.9601834868578
crepos.747 24.9502859262543 -12.616838446806
crepos.750 76.5855821043238 6.00454743371727
crepos.751 -70.4204067910947 19.9654118443888
crepos.752 38.1957602705399 -64.078894833206
crepos.755 -61.623311454221 -46.8855621533231
crepos.756 -57.1863234464549 -57.1589762521655
crepos.757 7.69062573617244 23.007853963513
crepos.758 18.1896228705467 54.4243159209535
crepos.759 26.2979288431222 -2.42478322509984
crepos.760 61.2384975819645 12.3324059030812
crepos.762 62.9767809087283 -20.7755957421152
crepos.763 33.3457630554857 51.4528084160862
crepos.764 -2.56829632883583 21.3470180711492
crepos.765 42.6581226749904 -60.3487240102459
crepos.766 -10.9524043389222 -20.855993460977
crepos.767 -7.3656218930829 -21.9706767893502
crepos.768 -20.7326703229099 47.0525165760865
crepos.769 -47.6681498493266 27.8939427346222
crepos.771 -47.2768348688836 41.411695012692
crepos.772 47.5984744164534 -38.4023459375031
crepos.773 30.6373869995209 -61.8740025740844
crepos.774 -53.385924019847 -20.1455460256194
crepos.775 -31.6000973516244 31.7086741146484
crepos.776 21.8457648214342 31.7684905076153
crepos.777 65.2104023709199 22.2470853146626
crepos.778 58.9636915144131 -49.2399191529614
crepos.779 -45.5169990053502 -43.9302395588009
crepos.781 25.4817059586894 51.3306081778842
crepos.782 15.8409122790453 19.2365937868354
crepos.783 67.0366666623512 -17.5332721162212
crepos.784 -26.3961377408827 35.8718128354557
crepos.787 60.5163577860586 -43.0663737020237
crepos.793 18.7926985289834 -40.9763693290152
crepos.794 -62.809216057427 -33.638210267946
crepos.795 58.3537939620242 -52.9007761416573
crepos.796 -42.8194686232057 -41.4431865547478
crepos.798 -35.3449539641802 -44.4714639039311
crepos.799 14.5471451563158 47.2246799765527
crepos.800 -73.6096294723844 -20.7267251446436
crepos.802 60.1611199094617 -24.9220880626006
crepos.804 50.2602072173808 39.4861906197608
crepos.805 -29.6486940632048 -39.2433327896061
crepos.807 51.0144174693646 -42.9799864616199
crepos.808 34.1791150470921 -25.7702139544424
crepos.810 46.5066937776414 -45.4322805043543
crepos.811 71.3917712033631 -40.1652286937344
crepos.812 -31.0403504161557 48.4813896553712
crepos.813 -18.0780645578124 -25.3120496005054
crepos.814 -10.2159340362067 -26.4997593178716
crepos.815 71.7192290978361 -28.1851949519786
crepos.816 -63.7411460278152 1.60929365945869
crepos.817 34.8640612647107 -47.9990668043341
crepos.819 1.44338163604114 18.6779664285803
crepos.820 61.606534179183 8.01428823715883
crepos.821 48.6190040271223 -23.1193564066954
crepos.823 -44.4437519456811 -17.7192564682794
crepos.825 47.8493592331036 -25.7456465084095
crepos.826 50.8216309933291 5.59170851466542
crepos.827 74.6324554326269 9.97292854618725
crepos.828 -43.8094103716039 -53.2545208866238
crepos.830 41.5887266592398 9.6798720182499
crepos.832 13.4297720081389 25.1147559519502
crepos.833 -42.2410878720489 -48.8139073357474
crepos.836 48.9836851654596 -42.1832550977253
crepos.837 -34.1669757236904 -34.6869777206915
crepos.838 34.8612793828776 -26.0780621340706
crepos.841 47.0676182030404 -47.5070980669174
crepos.842 -25.3862443420402 -23.705922249932
crepos.843 -20.1552950321635 -20.7948539072155
crepos.850 10.9126389970782 -7.52008244626437
crepos.851 6.44788492910986 2.90864332062768
crepos.854 -30.1712407682692 34.0441906119616
crepos.855 4.56753555313199 1.08691825321042
crepos.856 2.50115588430465 -26.1562252072831
crepos.857 31.6443427530701 -11.9451709250657
crepos.859 -11.8480356110418 24.5754576376799
crepos.860 29.7965585741533 -62.2697582749544
crepos.861 59.8361469944967 -37.1471780358209
crepos.862 -70.4356447240666 -50.3284152808783
crepos.864 66.8392217260829 -22.7060064811112
crepos.865 17.0505908190718 22.322321698011
crepos.866 54.2614304830668 -67.0373231866894
crepos.869 84.2261554553974 -16.2316938181242
crepos.870 -6.82920859316317 -21.8040622076863
crepos.871 -30.6453792170563 6.11475915838045
crepos.872 2.68280289349412 16.7194605799501
crepos.873 -59.7558807478779 -18.5208910432929
crepos.874 22.867814014329 -42.9610289677626
crepos.875 -20.6900428817701 -6.43169125272521
crepos.876 57.6271069218017 31.0414528177749
crepos.877 11.9135139077046 31.5824671461735
crepos.878 36.7777166487691 -61.2182785318741
crepos.879 57.2708841550052 14.4161431935954
crepos.880 28.4165262716239 18.215642038461
crepos.881 -1.5772357129633 19.6951423477811
crepos.883 48.2479973446959 -43.5152443895479
crepos.884 53.1877482033931 -31.4236237949885
crepos.885 23.3603217275222 -52.0923130038719
crepos.890 -41.0039031978556 -45.9619448961991
crepos.893 -66.5818777124587 15.3721081874896
crepos.895 19.0713490299083 -34.315886440255
crepos.898 25.4386279290015 -61.4328612621604
crepos.899 -54.8012784564011 -51.0087802353537
crepos.900 -8.25957778263978 38.0564394555988
crepos.902 44.762493315796 -10.4225916077262
crepos.907 8.01348050788197 -7.61018827074102
crepos.908 -0.841422392107055 17.6960563207776
crepos.909 -61.9111030458678 -49.6615241780861
crepos.911 -32.1760022524676 -30.2302756815528
crepos.913 42.1964769089435 -61.4552306580624
crepos.916 45.1135988534196 -45.8286535356243
crepos.917 23.8374467676135 -4.6366771418839
crepos.918 -52.7871445850788 -34.9975911122292
crepos.919 -61.2351438576456 -28.8737336598787
crepos.920 49.7172411422018 -4.01967651230249
crepos.921 61.1376095276021 -49.1858449572794
crepos.922 36.9456305886923 -24.6788712969682
crepos.923 7.65579386710915 59.6470085226827
crepos.925 -40.4478177684261 -48.9526825850113
crepos.926 -34.9921643962746 -46.3791723203848
crepos.927 -48.8039026753271 -50.6212962299285
crepos.928 20.2126618364264 30.5254852106545
crepos.929 7.30268305585497 -0.485960625628893
crepos.931 -56.3601706107715 -9.72708359734154
crepos.932 31.8800884896943 -59.9982414759672
crepos.933 50.8649508851104 -38.7241683496841
crepos.934 32.0334375496058 49.6372567161877
crepos.935 72.9108472273079 -0.312463232681238
crepos.936 43.2062593547905 -18.3577845417553
crepos.938 -41.2498916318561 -30.0894391949834
crepos.939 -59.9595697050409 -26.3019607781482
crepos.941 60.3610397079745 -13.5996935503735
crepos.942 -0.700000124478744 14.0229324900464
crepos.943 -66.8916757720668 -54.6130354383377
crepos.944 56.0373039015739 -0.430341176007625
crepos.946 51.3129076613294 -60.8805697476381
crepos.947 37.3068723860967 9.16605509420632
crepos.948 67.1947771888931 -37.883233963254
crepos.949 15.6471325159592 25.4064078918053
crepos.950 93.3940967531613 -10.2937546471059
crepos.951 53.1884312358717 -36.4374164023183
crepos.954 70.4769644975453 14.0464221247401
crepos.957 -63.632665126441 -58.8939726123171
crepos.959 36.3152747507421 10.0133312236232
crepos.960 42.9668127809084 37.1334245339726
crepos.961 11.4681583699223 26.3555235010698
crepos.962 -39.764836737347 -33.8687417983479
crepos.963 71.2043433754809 -54.0654632579785
crepos.964 0.784010903438877 21.1285763578414
crepos.968 19.9669365022121 34.5769981324355
crepos.969 -57.0557229681573 -55.0439388223452
crepos.971 48.1867468492586 -36.3284972187505
crepos.972 74.9436638061476 1.33255951303754
crepos.973 65.731930236335 -19.0764095060918
crepos.974 71.5074681035136 -54.1848325839261
crepos.976 62.2238139047357 -41.6292642577453
crepos.979 -56.2666955822169 -47.151690528642
crepos.980 90.5229975328481 -2.91011684526535
crepos.981 12.0960217426511 30.1123868281684
crepos.982 22.6336224180435 14.7533134894659
crepos.983 -28.6900904261698 -36.5522088011674
crepos.985 -63.8279575206415 -56.7016847125552
crepos.988 24.0598746939372 -12.0403412517055
crepos.990 -45.5689936794115 -33.6217927260245
crepos.991 -48.3836023466673 -27.1454664508084
crepos.992 -81.2592422352192 -38.3815903066509
crepos.993 5.84648746306969 -13.2743854363901
crepos.994 -67.9393272640546 -49.6628885741858
crepos.995 -32.9591884514214 49.4041983989383
crepos.996 74.4330693469925 10.2310700955515
crepos.997 -43.4711213496753 45.9010463304232
crepos.998 -53.9507248980722 -60.8959410532948
crepos.999 -55.5962512166221 51.8995248349227
crepos.1000 53.7260899497356 -49.0336650878162
crepos.1001 -63.5529126153241 -28.5224190482431
crepos.1003 -21.8549945139082 30.8875506168175
crepos.1007 -55.3648030339151 -55.203851541483
crepos.1008 56.8785077408573 -50.4371567498457
crepos.1009 48.2787014328611 13.3096788422622
crepos.1010 -49.911547691039 -45.4742422918381
crepos.1011 -51.0131725904666 27.4759020370851
crepos.1012 51.3924895165741 -27.9467177422541
crepos.1013 38.2260748166284 -13.039662566874
crepos.1014 25.4574679420435 0.129018860500026
crepos.1015 -52.8776186162913 -20.2441432436996
crepos.1016 31.3936118799148 52.1715409414719
crepos.1018 -7.04949408251766 -31.8244817207883
crepos.1020 -54.2423858151405 -35.3779861408599
crepos.1024 27.5311540873316 -61.1605095443337
crepos.1025 -38.5408094609941 -41.4136504942289
crepos.1026 47.0945482384473 -17.8210890832222
crepos.1027 43.7984273008802 -30.5942172527809
crepos.1030 87.0029687115079 -21.0636014983358
crepos.1033 16.3276367459112 -6.33613851194861
crepos.1034 -38.6387348866075 7.84523948655209
crepos.1036 80.6788836113824 -7.19346357801897
crepos.1037 38.8764216611547 -47.1194203504077
crepos.1039 65.4259960050822 -34.1695711473126
crepos.1040 7.20861338720644 -0.397754064124904
crepos.1041 -54.9200248575957 -60.166906545941
crepos.1043 15.2583665715475 38.6945472541013
crepos.1044 98.5001016348927 -14.820969988964
crepos.1045 28.992852897011 -29.0834491681341
crepos.1046 -66.5810733693077 -60.4454178699335
crepos.1047 70.6475268125527 -20.9038471858019
crepos.1048 50.651242761429 -71.1217732082892
crepos.1052 8.01652544751281 11.8845936312197
crepos.1054 -38.831177926482 -21.8377323625759
crepos.1055 -50.7262944073509 -13.8508455503696
crepos.1056 13.8696133356899 39.3929819576391
crepos.1057 -55.2017160275445 -36.9631290559486
crepos.1060 -35.1785636663064 -30.3609447821735
crepos.1061 -8.0659663706037 35.5043088404784
crepos.1063 22.1712295362186 -1.02277314595343
crepos.1064 -89.4851115767714 -31.0015066873537
crepos.1066 -38.2961462220096 -1.25372264433718
crepos.1067 38.2300221780005 -56.8548198405209
crepos.1068 -17.2377047939142 53.3848695209349
crepos.1069 61.4681609161414 -2.60868517183792
crepos.1070 34.7242446419307 -16.1121361262418
crepos.1071 65.929064551463 -12.8682871924781
crepos.1072 61.583151537902 -57.4580989359035
crepos.1073 43.9106079163965 -65.3042346953281
crepos.1075 1.19269815658557 21.5836413302066
crepos.1076 28.9768625869717 -19.9232095485019
crepos.1077 10.1069308322526 23.3732960227054
crepos.1078 -69.7591403221195 -54.1328498184606
crepos.1079 13.5119457948646 -4.4280391888927
crepos.1080 -6.39979787003856 38.7199082205006
crepos.1083 -34.0803299823737 -22.5457800175568
crepos.1086 -47.9118149888229 -29.7408390133483
crepos.1087 -43.7232841838577 -44.3240322389424
crepos.1088 -45.1012789081448 -34.7806991117084
crepos.1090 -69.5688119597251 24.7192928656644
crepos.1091 38.9779536887996 -11.8690548193606
crepos.1092 60.1301120567706 -40.192243671493
crepos.1093 -8.27797468727244 31.0758602784619
crepos.1097 13.6712005147613 57.1209506084278
crepos.1098 -80.3840081606775 -36.2159759420138
crepos.1100 -54.7558567769984 -61.1826410539402
crepos.1102 -33.9731901914862 -37.0071031986691
crepos.1103 71.4036895383217 -22.0870760074634
crepos.1104 -70.8300342777292 -56.6731750933366
crepos.1105 -32.104343256527 7.73754445037005
crepos.1106 -83.6375648742863 -20.6069974257761
crepos.1107 45.3466249182907 -20.8750511721958
crepos.1108 52.4984358024738 -4.09749253726496
crepos.1109 32.3353856094307 -4.28884677847114
crepos.1110 26.7800952958061 52.854332561682
crepos.1113 -40.2446051642203 -38.7255575764534
crepos.1114 -46.5829748119282 -33.7813924497345
crepos.1115 17.5741352806852 -33.9260034805592
crepos.1116 63.3716409267831 24.8549776506052
crepos.1117 62.5593312913545 -29.2826424590309
crepos.1119 -64.2776089908121 13.7502291634743
crepos.1121 -58.9666413804447 -42.0293987083511
crepos.1122 35.1395897704356 54.4506339655881
crepos.1123 14.3531702178675 59.9155195475379
crepos.1124 -70.2741718948574 -60.1027588040916
crepos.1127 29.8098128340887 52.5352946861584
crepos.1129 15.6687006195208 17.9129105254512
crepos.1130 14.7203517860842 38.9831160061303
crepos.1131 -36.016408465444 50.9809422274067
crepos.1132 53.5950516117733 -35.192693637366
crepos.1133 46.8388496492052 14.5652511928266
crepos.1134 -64.7701959692177 -56.0869068752548
crepos.1135 26.273879703328 -61.8814043492561
crepos.1137 -46.6895081135325 -30.2161088444358
crepos.1141 35.9499736206437 -61.3696162703194
crepos.1142 26.3834328946804 -58.1567355411886
crepos.1143 -20.7181462950591 -22.9379195628479
crepos.1144 -86.967251422982 -36.2736727452669
crepos.1147 30.8166323624875 -57.2932283645457
crepos.1148 55.5260579421261 -55.329397283932
crepos.1150 82.237637210905 -23.8575990569076
crepos.1152 16.9078543162664 -7.553774897481
crepos.1153 22.1894634381824 -42.3702040968498
crepos.1154 -72.6312653852559 -56.980768009348
crepos.1155 -23.6916714133273 -20.4765015090884
crepos.1156 -44.9359705923192 -36.9212999052402
crepos.1157 -35.8459702976826 30.2537747578633
crepos.1159 70.550089583684 -46.3028756996361
crepos.1160 67.8273709675222 -10.3210219181357
crepos.1162 31.1551426156839 -5.85211141422898
crepos.1163 36.789667807321 -58.4187624735813
crepos.1165 30.7280852372156 -29.6802243232749
crepos.1168 -7.3715463706902 -29.748303304207
crepos.1169 -11.3837799720214 -31.3305115890568
crepos.1170 -50.3556699425583 50.3511713389857
crepos.1173 -35.4846502649 1.71881983150565
crepos.1175 -69.0701509574717 29.873272308527
crepos.1176 34.4614617238218 -57.508135036155
crepos.1177 25.5841405600281 -60.1050030935484
crepos.1178 -1.00004981780785 -24.9967666262539
crepos.1179 48.5347170705032 -42.8309268405499
crepos.1181 90.0490991805874 -23.1062822845783
crepos.1182 69.6894410026902 -58.25671019572
crepos.1184 -60.4945704939662 7.99288811503975
crepos.1185 -5.17742681551858 39.2182547261877
crepos.1186 27.1309513910013 -44.6904356094194
crepos.1187 59.0184541485957 -33.5993032737839
crepos.1188 26.6132938869731 48.77334476126
crepos.1191 2.33797499851246 22.1739320288211
crepos.1194 -58.9082335169344 -37.7977438158127
crepos.1196 -57.7715295445781 -43.9643612936057
crepos.1197 -71.2932108525384 -3.49039033718013
crepos.1198 -81.1428788656463 -16.5766117714157
crepos.1199 -48.5661909492843 -24.0984344174753
crepos.1200 72.4763018192645 -43.5069533012156
crepos.1201 -27.5576368578444 -36.7436094000775
crepos.1202 36.8458967219143 9.94872364192275
crepos.1203 57.706770207445 16.2594462509712
crepos.1206 75.2504522766547 -0.104664381781132
crepos.1207 -32.2898774794102 49.7228819857327
crepos.1210 71.2602829683202 21.2325627981355
crepos.1212 -24.0978308514898 54.4068804453171
crepos.1213 -66.386901864729 31.0189052339013
crepos.1214 -54.7856591690588 -54.2814481718009
crepos.1215 -64.6213126576433 11.6779580103427
crepos.1217 40.8566344916829 -53.3459916886069
crepos.1218 45.624347832142 -19.9726453034379
crepos.1222 38.7500051538875 -16.2878750296126
crepos.1223 38.8366648529028 -57.8655142788105
crepos.1224 26.5733476666089 -4.13371199570952
crepos.1225 2.90624240256881 -8.54248467569015
crepos.1226 15.9952586450297 33.7345521202808
crepos.1227 38.1945171516333 -53.862549609838
crepos.1228 -1.79413959025001 -24.9978779634174
crepos.1230 49.2821228980941 -63.6880365643416
crepos.1231 -43.6693084579779 -29.4766898033693
crepos.1233 64.7627063804165 -11.2324988250022
crepos.1235 47.9129332949673 40.9361891428515
crepos.1236 52.326927112307 -49.5213390817793
crepos.1238 12.0805833816632 42.9939346148314
crepos.1239 15.7115254369152 25.270075019152
crepos.1240 -58.5221141063897 -9.96443480258149
crepos.1242 60.9982385346877 -56.0675981860354
crepos.1243 -73.9188827227571 -25.4257769749011
crepos.1244 68.3057517679176 -40.1784070291663
crepos.1246 28.2781616163353 -2.95349979124394
crepos.1247 65.0866498839378 -48.0393720585956
crepos.1248 -7.58041980883622 30.6486660435962
crepos.1249 39.8159863934819 56.170409883525
crepos.1250 -32.6884780760435 3.60007948695423
crepos.1251 27.6643806963099 56.5978199764159
crepos.1252 -1.46700994140263 51.3679993919644
crepos.1253 10.8609919425798 25.8700357334434
crepos.1254 -48.8169549125362 25.1296921929596
crepos.1256 -41.8638379775866 -18.6555453721659
crepos.1258 3.93420853819702 -8.46229985050197
crepos.1259 -69.0395230336613 -45.1323007424268
crepos.1260 65.0553042106935 -36.3287106949957
crepos.1261 -47.612375371796 -37.7145522028846
crepos.1262 66.3258354934239 25.4644643563074
crepos.1263 87.9628519280964 0.633012014015975
crepos.1265 -58.0502191192425 -26.5102189463101
crepos.1268 -63.3385393713755 -54.9916240044096
crepos.1270 -66.5968034399075 -60.2857857009544
crepos.1271 47.0475391749043 -36.7181224804048
crepos.1272 -32.2397763884829 4.13736348893177
crepos.1273 -58.5686426802428 -50.8194377611229
crepos.1275 -60.453671030098 -13.2847957190087
crepos.1276 19.8203636560066 46.3822033652127
crepos.1277 35.1695443682173 -53.7790369788229
crepos.1278 -6.01942891251991 35.0877186190259
crepos.1279 77.1975140843955 -15.6042642862761
crepos.1280 63.234987286628 -19.1657116452608
crepos.1283 38.2967165114134 -64.1755147325776
crepos.1284 -63.9858550383128 -55.3997452090115
crepos.1286 -45.2720731454431 33.65768775961
crepos.1287 -10.8680613879051 49.0890511403625
crepos.1288 29.9372283386757 19.3399343640061
crepos.1289 59.823482128661 31.5992177047603
crepos.1291 29.3982789195418 22.3183635337488
crepos.1292 71.9467478531487 -52.97243552247
crepos.1293 -62.6056746228833 5.00000589623619
crepos.1294 87.4797365420774 0.48881817247589
crepos.1295 -45.9578484775411 -27.9836408445267
crepos.1297 71.4766758613121 -36.6713615275443
crepos.1298 -42.5749847926313 59.274433196334
crepos.1299 -8.54654262994987 -23.4240495130479
crepos.1300 59.9149099748731 -28.2131082261797
crepos.1301 24.4877427035921 52.7041625740288
crepos.1303 -70.2721219657708 -4.1507784968168
crepos.1304 26.6367227547631 45.8947436379218
crepos.1306 54.6258905898716 -40.4087689779307
crepos.1307 37.1017154370131 -61.8958158362971
crepos.1310 -39.443748383866 -35.4822126629521
crepos.1311 58.6778808144563 8.89871026712286
crepos.1312 81.8785402656915 -12.0455345542278
crepos.1313 15.1433241197204 48.7678038682462
crepos.1314 10.0544747374879 61.4726467995256
crepos.1315 -22.6197862848892 -22.4980462938272
crepos.1316 -12.0937278359877 -21.6888820647204
crepos.1318 32.1924563723718 -53.9611070592731
crepos.1321 75.9124377263577 3.47090775063672
crepos.1322 41.6685755018768 -46.0855622784811
crepos.1323 58.5487056580694 -5.16156082119242
crepos.1324 -5.80580372433977 -25.7067574709952
crepos.1325 75.0175632664226 -12.9190679612386
crepos.1328 -52.093385391697 -51.7250427501746
crepos.1329 50.7605543058415 25.4456166373255
crepos.1331 37.9670313903733 -44.3620436553628
crepos.1332 24.6883341415336 -2.77803981839765
crepos.1335 -41.0412012926923 -35.7060607465813
crepos.1336 28.1212506472308 54.1222773497426
crepos.1337 -67.9522632108231 -55.6056888509814
crepos.1338 64.8737848221806 -48.4997089829672
crepos.1339 -66.971120660624 -56.7919369945485
crepos.1340 48.4719578351401 -52.0243246618269
crepos.1342 7.94556840040696 43.0886950541443
crepos.1343 35.1700243726866 -53.9070654920982
crepos.1344 69.9412201304421 -56.0669213893421
crepos.1345 -40.4528533740406 -44.1560842415288
crepos.1346 44.3466954810124 35.0757217374342
crepos.1347 44.1640780161344 -30.4167638386817
crepos.1348 -28.0675657948848 40.3732639118028
crepos.1353 -32.8756018491615 5.13030934237073
crepos.1354 13.5168306515404 34.698987447421
crepos.1355 57.6243777587996 -21.5112355063594
crepos.1356 -63.6811383914501 47.8347989149499
crepos.1357 16.7650670670738 22.256424261165
crepos.1362 -63.8017224868474 -59.6184144055387
crepos.1363 55.7301471882373 36.610264832457
crepos.1366 65.5130763220304 -27.2464565459134
crepos.1368 -22.0796795238387 -21.2198176956323
crepos.1370 -64.3350962115326 -8.31184099779226
crepos.1373 -56.4055244756912 -61.3874627818728
crepos.1374 -30.1721388714392 -34.3299899042898
crepos.1376 53.469048327208 38.8818008564449
crepos.1380 63.2104699285911 -48.9354173646513
crepos.1381 61.7182054042678 15.9325684727945
crepos.1382 43.9468587380889 9.53651519927457
crepos.1383 7.19855088716228 33.6141470512022
crepos.1384 72.7427689803824 6.37395014049391
crepos.1385 20.5262573536552 -40.1976748142599
crepos.1386 -67.9759531818097 -53.7397576542695
crepos.1387 29.9010253142398 -9.59043726656121
crepos.1389 -37.6031747074386 -36.5950074152499
crepos.1390 2.74050589818687 -26.8389039102566
crepos.1391 -69.0793053281799 -55.6490455538976
crepos.1392 32.6732274082852 14.1839414010661
crepos.1394 14.9426965831283 27.1504846751432
crepos.1395 -39.0629733571839 -44.2986236390805
crepos.1396 63.9513072584759 -23.9216857772115
crepos.1399 -61.4292301429822 -28.7316449753168
crepos.1401 -77.2235389927364 -42.9469482894315
crepos.1404 57.6323841709577 -3.12113103136112
crepos.1405 60.8206782927302 -36.8179143033116
crepos.1407 89.0080831442856 -24.6670864778049
crepos.1409 -59.3448009092441 24.9387832855194
crepos.1410 -1.20329985755095 18.8559838954629
crepos.1411 -73.5772070465158 59.5853570616432
crepos.1412 -35.9551253562987 -17.9773919411538
crepos.1414 -28.3740284148459 -31.3211334581912
crepos.1416 -31.6853188815039 57.2435701563845
crepos.1417 -48.9903692811225 -46.4150976664965
crepos.1419 -2.02274837293264 23.7266479927008
crepos.1420 31.4818241202955 53.9767843859898
crepos.1421 19.2040657987952 54.4335170642492
crepos.1422 -12.8655136495441 20.6986390560678
crepos.1424 -38.9170647819636 2.34114774454368
crepos.1426 71.9126411007078 -29.0647825774388
crepos.1427 -41.0105145425986 -42.7842855516762
crepos.1428 35.375402439787 12.2612521199956
crepos.1429 -81.9503719233238 -37.2479798324724
crepos.1431 -66.8484703673562 -25.9903772764454
crepos.1432 -39.2900154999825 -41.3408189739002
crepos.1433 65.0661142277015 -14.8813910175039
crepos.1434 -38.9892109670623 -22.0142498195572
crepos.1435 -63.4946068799584 -51.8438339996255
crepos.1436 64.9435972089876 -23.8587410111109
crepos.1440 -11.5428351439522 40.107859553494
crepos.1441 39.2136923765519 -47.2960984544237
crepos.1443 -48.2547931276753 -37.3936446271513
crepos.1445 63.6586559330711 -46.2251936312123
crepos.1446 -41.6961061237668 28.9755863276892
crepos.1447 54.8296396033296 -54.0064119170643
crepos.1448 21.5256475208696 38.622423221213
crepos.1450 -67.8776993847563 -50.8637622592148
crepos.1451 45.7938133068041 -60.9509891277002
crepos.1452 65.8504948072182 -15.373021051428
crepos.1453 7.26535830276032 34.0830755952769
crepos.1454 55.8511891935115 -2.28627172637686
crepos.1455 60.0005674746012 15.1852462636304
crepos.1457 -74.0157689156358 57.9042079505665
crepos.1459 -88.9720428664438 -29.3878462375243
crepos.1460 78.7052364929457 5.68702386101149
crepos.1461 -68.0909391521205 -27.341082651291
crepos.1463 29.4807053292833 -7.96447170913448
crepos.1465 -26.4945558551674 26.4864135472365
crepos.1467 26.9379020485548 26.1647209621982
crepos.1468 2.77412532764667 -24.7873338069154
crepos.1469 21.0951582120844 14.924384714224
crepos.1471 -7.07347695329044 37.7611031975315
crepos.1472 -42.0593815667331 -45.5494209593994
crepos.1474 -43.0991193230096 5.20500713197822
crepos.1478 -24.328378652578 -20.1526414953898
crepos.1479 -69.1416159974316 -34.1077037300405
crepos.1480 50.5549652835675 -69.225435853693
crepos.1481 -71.9641796850148 -56.7852838632458
crepos.1482 62.3032714105196 -28.9077033905998
crepos.1483 73.7954535218986 -14.1169136941573
crepos.1485 7.33001108153018 40.3665715493913
crepos.1486 -69.3909894018866 47.7628087615438
crepos.1487 54.6545293954451 -45.7154379519261
crepos.1488 -34.4557346669949 -44.3468271969778
crepos.1489 63.2090861572316 8.6158789080651
crepos.1490 -56.9081141252795 7.82777311481911
crepos.1491 61.6269366045905 31.0213859554385
crepos.1493 -41.491454192465 -5.56935062206713
crepos.1494 39.6153758911096 -60.1308595546815
crepos.1495 82.0830815323867 -6.81566589974005
crepos.1497 -35.1142801217932 -29.0161522522291
crepos.1498 74.1625870522361 -19.7842888106978
crepos.1499 -35.266389507108 2.53901212944583
crepos.1500 -34.5581653377256 2.61088208550978
crepos.1501 44.7493428472468 -28.4058448570273
crepos.1502 -15.5270641115931 27.9425367725021
crepos.1503 -69.4829370905548 25.3709208180605
crepos.1505 -13.5555259869138 49.9600936833107
crepos.1506 -89.6679977210964 -30.0561211653983
crepos.1507 -49.7410585117975 18.9845403822287
crepos.1508 -54.2145722887547 -53.0141514510605
crepos.1509 -58.9262260668207 53.6885353682449
crepos.1510 45.8312249166061 -36.3675243344338
crepos.1511 -49.9867491247144 23.1622038947
crepos.1513 49.0163997390271 33.0413123922084
crepos.1514 55.5841411573857 8.18673072602939
crepos.1516 5.52861752898024 -12.1271591961888
crepos.1517 -59.3084789878579 23.9499516407459
crepos.1519 -50.4545667642233 -26.6866925824326
crepos.1523 -71.9861955726975 -5.11845026048005
crepos.1526 28.1249953219262 34.8949428845563
crepos.1527 -1.11823235624354 13.1772149771116
crepos.1528 -19.2500345412713 -25.5849239431128
crepos.1529 25.8993515745131 37.1394724745793
crepos.1531 -12.3491365316694 30.5489837415846
crepos.1532 38.2169259423779 -22.5476263859493
crepos.1533 45.7158356610923 40.9133020898006
crepos.1535 19.4938152194826 52.2605181102465
crepos.1536 -8.78935662501001 -30.5052999567789
crepos.1538 -62.0550443252528 -53.7712364556915
crepos.1539 30.4585061735776 -51.7305393267882
crepos.1540 21.1808648076759 38.7650034132811
crepos.1541 19.535328026123 44.0752258867416
crepos.1543 -45.5266305014208 -51.4012247263186
crepos.1544 -56.0881891066842 20.2214284337469
crepos.1545 16.272899755451 -35.0026356505273
crepos.1546 7.15095198518825 33.8103192685843
crepos.1547 83.5616930519332 -32.6775384697243
crepos.1548 -18.3826471649284 -23.3591305754964
crepos.1549 -77.356719443044 51.6224528173999
crepos.1550 -7.57145547324478 16.5536517860855
crepos.1552 -46.17409813231 -17.4437788917568
crepos.1553 32.8550341020211 55.9198297427545
crepos.1554 -68.4827488705389 -57.1786207146102
crepos.1555 31.758119532371 -9.13711325180484
crepos.1559 -67.7287605588473 -43.2466611491434
crepos.1560 49.9700283517258 -48.7912312917743
crepos.1561 -37.5749875663251 -33.2403867587533
crepos.1562 -1.52532555825662 39.2528769063419
crepos.1563 34.1451857345846 -48.6788078212809
crepos.1565 14.7882608970667 -4.24682275445988
crepos.1566 -44.0090641737219 -46.1502913461984
crepos.1567 73.0241257271172 -23.2195531766551
crepos.1569 -65.3643408633941 -57.7770028352386
crepos.1570 25.1160964264744 23.9254875988133
crepos.1571 2.49087271028798 52.8965583709288
crepos.1575 -12.5414897600692 -30.9800970233543
crepos.1576 -7.23349365572479 -23.6552297891577
crepos.1577 28.7865173535633 -27.7417846012492
crepos.1578 -47.4297339086011 60.836970295181
crepos.1579 -62.4396383014763 51.7516309710561
crepos.1580 26.2028551426261 1.29692952988514
crepos.1581 -56.6097086860698 61.8089334403796
crepos.1582 53.783089789497 -31.3420059957946
crepos.1583 -0.799763785866218 17.4086452684904
crepos.1584 29.1131554056743 -58.1526665624907
crepos.1587 -64.7241390156213 11.0476407339309
crepos.1589 11.9236793754914 23.695461293234
crepos.1590 27.1419641753525 -55.907107326688
crepos.1591 -41.5941284145098 -33.9718603461174
crepos.1592 39.616704731397 -24.0748191926434
crepos.1595 -35.6119467697105 -43.9070486200948
crepos.1596 41.8679717973319 12.7682652398507
crepos.1597 -48.8838290737307 -53.2189222186944
crepos.1598 57.1324475829713 -7.88132494199557
crepos.1599 -71.2164908409472 25.8361059386131
crepos.1600 29.559716867787 -61.0640984183674
crepos.1602 -3.58130279795596 31.9964359348232
crepos.1603 -24.8034778850009 -23.0806903071589
crepos.1604 -40.5462993454534 -42.1401213304635
crepos.1606 68.9057076045976 -45.2597181787017
crepos.1607 86.5713122193872 -2.83460648726057
crepos.1608 36.6667058935205 23.9493041136082
crepos.1610 -58.6475461780063 -23.4859783390456
crepos.1611 -6.25496787765193 32.5810559900862
crepos.1612 -4.91277513537457 -31.3640535452199
crepos.1613 -33.5192777979615 34.1370528647109
crepos.1615 -58.7931912481251 -40.5651807428644
crepos.1618 -35.5032957615779 -31.8516526155381
crepos.1619 17.304584989894 21.5727182414216
crepos.1620 -42.6504959722359 44.5880494846146
crepos.1622 55.3320593924571 0.146291612309301
crepos.1623 24.4450281929917 -9.70140102424926
crepos.1624 -49.1625694745151 -17.612345357782
crepos.1626 39.8876663705504 -5.7452410431271
crepos.1629 -14.7157978659544 26.5701369202441
crepos.1634 -61.1954448564432 18.1096362061337
crepos.1635 29.2309647964415 52.8083385401641
crepos.1636 44.7864878123603 0.170802844056925
crepos.1637 57.526643111137 12.1194264932864
crepos.1638 39.9278079871713 19.1709504557324
crepos.1639 -31.2691158723151 -35.5394691672989
crepos.1640 25.7118500000158 27.7790521233853
crepos.1642 -32.2725587578868 49.1728151132599
crepos.1643 -32.5008150598093 2.87959720510908
crepos.1644 20.113452061612 -33.8419004615828
crepos.1645 28.5518903980915 55.9159501705099
crepos.1646 20.3111285150236 -39.8632319422872
crepos.1651 -17.286517685868 40.6555650728565
crepos.1652 -54.3207924662793 -33.2243065697568
crepos.1653 15.2105219696715 40.8268171412246
crepos.1654 58.0083904643136 -39.7639152140428
crepos.1656 23.8305065266275 -27.4899701850469
crepos.1657 -74.209473037134 -45.2753952145146
crepos.1658 55.5875553165617 -45.0946949131221
crepos.1660 -56.7120704526978 22.0349837765022
crepos.1661 35.2678878721052 -53.2193914514122
crepos.1662 -31.3686264394316 -34.3154628604347
crepos.1664 -8.49069829029582 -22.5357669066449
crepos.1666 -43.418344723698 -24.3357550417489
crepos.1668 -8.37991789831153 14.7674475808708
crepos.1669 -35.9206936623244 -35.8291933931463
crepos.1670 -39.3527993048363 -47.1497076958351
crepos.1671 45.1917455170483 -17.9093402445041
crepos.1673 -30.7207568429682 -32.3400626141911
crepos.1674 -70.194586549578 -51.5383652988111
crepos.1675 35.4608478010516 11.5404033522746
crepos.1677 -11.7310835758665 26.3423654648005
crepos.1678 61.0387372521703 35.3483849548241
crepos.1679 32.752005480086 13.6502413839396
crepos.1680 62.1827912821674 -25.5773913584328
crepos.1682 -19.0262086665852 -25.2407067439384
crepos.1683 67.2757746369721 -45.6440428395873
crepos.1684 22.3997556933779 -4.78189470308939
crepos.1686 19.331618235246 35.4148854829391
crepos.1687 48.6852678407176 -25.3596369768477
crepos.1688 15.2792343217608 -34.57652354422
crepos.1689 -59.5976311518473 -60.2700647564536
crepos.1690 2.58542444074088 -26.7499564719507
crepos.1692 70.3853394873113 -52.1011375693402
crepos.1693 31.7368449039195 51.608414879455
crepos.1694 44.0322891459058 -46.1661348088489
crepos.1695 63.052407090549 14.8491962252623
crepos.1696 11.374019612069 32.3474435930337
crepos.1698 45.7035115523789 -2.94693268529622
crepos.1699 12.1546473761098 21.7810947055903
crepos.1701 -66.4856788339181 -40.0216901046758
crepos.1702 -22.2506180382416 -19.3496304697621
crepos.1704 -51.3821870874949 -31.7884663350695
crepos.1705 79.1230172397595 -19.5627210117778
crepos.1706 -3.73727218757492 23.3809957325374
crepos.1707 -71.3340210830388 -48.8445638430162
crepos.1708 32.3584018722999 -17.1594178669205
crepos.1709 -29.6889591460585 -37.8729443897163
crepos.1710 15.9180619181351 50.0270427397246
crepos.1712 20.4789367977503 30.7636173856856
crepos.1713 -35.2184445169485 11.9581094054046
crepos.1715 -66.9526158016179 -46.6864820444739
crepos.1716 57.9528282752402 -2.58298815807381
crepos.1717 34.596176239881 -18.0488301111826
crepos.1719 -33.4522450303757 -45.6772879186992
crepos.1720 13.3324912552334 35.9605875454316
crepos.1721 89.1228165970018 -4.98889346346073
crepos.1722 29.0151203691032 -52.3443127423723
crepos.1725 53.2700463354728 2.55127891122996
crepos.1726 14.3691589177355 55.3101782412622
crepos.1727 -48.9097212515905 -12.887260251583
crepos.1728 43.9352617947158 -62.229285092639
crepos.1729 -45.515776126174 27.2366598708069
crepos.1730 -63.9534414022804 -52.9578076388619
crepos.1731 61.2124674633086 4.31795435773387
crepos.1732 -36.6435674249036 -30.0184356188456
crepos.1733 -27.3759323497716 -36.847433313243
crepos.1735 -26.8023932143028 -26.9450083162691
crepos.1737 54.1417203432206 -40.5186337176974
crepos.1739 55.0656586518255 -4.78091376658573
crepos.1740 57.1883947056796 -1.14827908119224
crepos.1743 24.9375682822339 19.4107623529339
crepos.1744 32.6992950340086 52.6323614576805
crepos.1745 37.2455897730188 9.74209669768652
crepos.1748 -72.4004247848143 -51.1661206993863
crepos.1750 -45.9374265448187 32.1601355018269
crepos.1751 -46.2997161727159 -35.7698468042276
crepos.1753 -46.1798430133394 -33.1815704869418
crepos.1756 95.0544768934215 -13.7835624412311
crepos.1758 20.1428334750613 51.0179162692835
crepos.1760 -33.1084991483714 -34.1631410625932
crepos.1761 41.410881000619 33.0088267557344
crepos.1763 -33.2670177951413 35.6484281125168
crepos.1764 -48.791610771217 -54.1683189810273
crepos.1765 49.2136780519774 17.8285142360503
crepos.1766 71.9427876636137 -34.2535329608543
crepos.1768 27.0517417918145 -60.2177108460835
crepos.1769 49.8287552789132 3.86616983155792
crepos.1770 -23.5877998075762 -19.8033827820008
crepos.1771 26.3761052658199 22.8231666748709
crepos.1772 27.3028393834962 -44.7084620959599
crepos.1773 53.2494557332778 -33.3022819791327
crepos.1774 61.5783692254831 34.1275686591447
crepos.1775 -38.2850393672251 -31.2171699202544
crepos.1778 -58.6904460474933 36.7682459542699
crepos.1779 64.007960268991 27.2218887941636
crepos.1780 16.3652412732204 18.5641405002944
crepos.1781 31.5803665269054 -16.8993839449471
crepos.1782 -40.6192869865038 -25.4564802664372
crepos.1783 -35.5233676302209 -44.4832041818001
crepos.1784 80.1352773288997 7.55299437048992
crepos.1785 41.0037604076704 -41.4006344794733
crepos.1787 19.5022318218193 57.954144220191
crepos.1788 -26.7785120958547 36.3190612152122
crepos.1789 -66.9996565940737 -57.1567784536751
crepos.1790 60.7126039838953 -22.374140135958
crepos.1793 -71.0570171792409 -47.2013895493788
crepos.1794 43.7550673154652 -51.0162577704291
crepos.1795 -67.0263634527105 -54.3742491453709
crepos.1796 66.4070800044986 -22.0155657929063
crepos.1797 -58.8809623589086 -27.9706354781864
crepos.1798 57.9143431582854 0.279444777737549
crepos.1799 -39.4885083240898 -31.9089456908389
crepos.1800 89.7480547562589 -17.146004367432
crepos.1801 -32.1093881855021 39.7066074105352
crepos.1803 69.1535740794975 -60.7471112847091
crepos.1804 21.3729949589515 14.1894642786631
crepos.1805 34.5513593001506 -59.3552396885887
crepos.1807 58.7575449274065 -26.4400852692245
crepos.1808 85.0242925778788 -26.8140483116585
crepos.1809 41.3084162378828 52.2833560130534
crepos.1811 37.7066324976045 -54.5180951193592
crepos.1813 21.2454045542873 -44.1218412069833
crepos.1814 32.7098852237075 23.2059778042368
crepos.1815 45.6591273719403 14.2893641661898
crepos.1816 -23.1769305896898 -24.9918669178174
crepos.1818 42.2122522285052 -60.4471593537052
crepos.1819 5.25815188279694 -26.1793709425282
crepos.1820 -50.2404502274779 -29.5789587586053
crepos.1821 -5.99878807006841 -30.5129114110077
crepos.1822 -59.106007165758 29.2342707483993
crepos.1824 24.8908806757093 -3.15410048098787
crepos.1825 -38.0384324613637 67.7250659206931
crepos.1826 -1.76966772492839 42.5278677605824
crepos.1827 49.3251187389604 -25.8525677489035
crepos.1828 74.9764407292418 -38.754737648979
crepos.1829 6.66429440511649 48.3481974601493
crepos.1831 44.2149222456133 -60.3001468884704
crepos.1832 64.4422154756744 34.8033949095559
crepos.1833 40.8134079708865 5.33041046284458
crepos.1834 62.231974328153 8.73621175974401
crepos.1835 -57.686807854525 45.9179128614769
crepos.1836 51.5570144501942 -36.889973272944
crepos.1837 -45.3386739804972 -51.1371279068574
crepos.1838 30.7697528226239 -10.0985876836418
crepos.1842 70.1324844369833 29.5576088386676
crepos.1845 59.1960754935888 33.7224594637285
crepos.1848 -56.1322296297893 38.7426793791232
crepos.1849 -80.4289443685243 54.6407075761534
crepos.1850 -46.868876772064 -20.6849975235441
crepos.1851 54.0703511544959 -57.5710504661857
crepos.1852 23.5198045952559 0.989211953384632
crepos.1853 38.7306420572352 -47.1038313517452
crepos.1854 45.8635213336044 10.3018596843933
crepos.1855 -6.02021550770514 48.328733020253
crepos.1856 -25.0280811094322 -25.8266618813617
crepos.1857 61.7227110489844 -27.7910257195606
crepos.1858 29.3415109114853 -45.560390416329
crepos.1859 44.8626116268184 -22.7207440753795
crepos.1860 -53.1432654026553 -28.3881240062761
crepos.1862 -33.1117749272816 -0.911238361535958
crepos.1863 -39.094742003808 -6.45204501522391
crepos.1864 54.1578678024473 -5.58141154237028
crepos.1865 -33.8995123311943 42.5692283761624
crepos.1866 68.7829671603779 -35.4260872568875
crepos.1867 65.9902401082733 -18.2683133496297
crepos.1868 -5.63084975136521 35.6138077873651
crepos.1869 72.6333412980715 8.55669107130445
crepos.1870 12.3327709468965 26.3989594661
crepos.1871 70.2016089479992 -11.3172439200998
crepos.1872 79.6256374769839 8.14699168554837
crepos.1873 25.1983767348732 49.2301182996855
crepos.1876 50.2960200655139 -29.5450187172118
crepos.1877 71.3074710728969 -11.004974537237
crepos.1878 -29.380298841707 -22.3670446484375
crepos.1879 31.3032650213178 -10.7662484767343
crepos.1881 -23.5241516786622 51.563242432565
crepos.1883 -46.8081106283849 -47.6172194772535
crepos.1884 53.9974258354511 -38.9893176282521
crepos.1885 20.734230696049 -38.4094642646439
crepos.1888 -66.6586552612261 -15.2477459058145
crepos.1889 -75.9592261569667 51.4050383963156
crepos.1891 -63.2180167080701 -5.6322298917033
crepos.1892 48.5719080249114 10.6460461613639
crepos.1893 -69.4087524700392 -8.5613537484189
crepos.1895 -52.4479098327753 -53.0654908089211
crepos.1896 52.9671421334938 -58.1363545282717
crepos.1897 60.6357337423606 -22.3008265272161
crepos.1898 27.0671653689236 -62.3906381308648
crepos.1899 68.2969997072894 30.5309609409877
crepos.1900 44.07660284383 -32.37073447489
crepos.1901 26.5603346635011 -44.3934518172303
crepos.1902 2.06345734384328 36.2879531570709
crepos.1903 -80.3799615710274 52.1418796874827
crepos.1906 -8.40582797002824 -22.6032772215578
crepos.1908 46.8471865612443 -3.92370467901808
crepos.1910 10.4364280445111 24.195642855626
crepos.1911 17.3731163565984 23.0524624197417
crepos.1912 40.4457759816996 6.89643000599137
crepos.1913 41.3572389766885 -52.0434588248632
crepos.1914 46.1783653096252 -65.9813554941828
crepos.1915 -52.0470475942316 26.9596243987613
crepos.1916 65.3853253664024 -49.0026758603151
crepos.1917 55.3258745819086 25.0179800959972
crepos.1919 33.7146952484824 -62.2405496270174
crepos.1921 70.7933569840197 -12.2820110574581
crepos.1922 51.3990879832617 -43.807260959266
crepos.1923 49.8043437430915 -48.7725935464214
crepos.1924 -26.0985189181356 -21.9214621639268
crepos.1925 -44.856952233508 -31.5098186608177
crepos.1926 -55.3454154489044 55.2989387723514
crepos.1928 4.51532190800254 -24.9509277866967
crepos.1929 -61.8185871341604 9.69521918123739
crepos.1930 83.6845620287568 4.5370716624132
crepos.1932 -29.6152912440845 -33.0676387930625
crepos.1933 55.1551840284315 29.0461751619332
crepos.1937 19.20172913145 -14.5628827629635
crepos.1938 -47.1366706111498 65.590831601178
crepos.1939 31.3601736379991 -16.027224892868
crepos.1940 81.1000199626038 5.5746893176259
crepos.1941 -17.8059262867655 -23.5759903107015
crepos.1945 -24.9228482797443 31.2592713047339
crepos.1946 -34.8545317726912 6.05715186795749
crepos.1947 29.2935784351427 -58.9420678680305
crepos.1948 76.0840890778842 -53.9402347558836
crepos.1949 42.6331723272858 11.5344901706625
crepos.1950 -54.8443189165351 -47.3727985583207
crepos.1951 30.7841397491817 10.0223966900005
crepos.1952 54.906481429012 16.9904048348588
crepos.1954 -42.3530169179176 58.3861715101106
crepos.1955 -43.9429369812718 -40.0299793904961
crepos.1956 3.2648765496608 34.1595005020185
crepos.1957 58.4395477894725 13.8183458755487
crepos.1958 47.6903986512096 14.8332460429974
crepos.1959 -60.3687095122976 -26.4320333469667
crepos.1961 36.5149240844246 24.9622482746107
crepos.1962 58.8584481165691 10.9574345253795
crepos.1963 72.5491674728017 -20.9089287631328
crepos.1964 73.6009719697726 -30.7371504322803
crepos.1966 38.8174106705905 -58.7797656385568
crepos.1969 70.0743447210567 -39.2439731605074
crepos.1970 28.7061099235292 -60.3512489128221
crepos.1971 15.9650400128069 -6.1555290370334
crepos.1972 -67.4791079954393 -52.8428624238882
crepos.1973 15.9979626575024 26.6939902377275
crepos.1974 -69.3230463936857 -52.4656264189959
crepos.1975 60.3547157712657 32.6756446202149
crepos.1976 -44.7046256274572 -49.8695294333923
crepos.1977 -66.1793773601582 -56.6991858694269
crepos.1978 61.4760609157517 10.6615820711932
crepos.1979 -85.5674672912186 -27.4316841026555
crepos.1980 30.0164418622946 51.0651715115125
crepos.1982 -52.120397781156 -13.2321166100021
crepos.1984 27.0683570561159 33.2500552666249
crepos.1985 23.0269814507588 -6.54463545388095
crepos.1986 37.6802880317079 53.3871810099827
crepos.1987 -70.314675902556 -59.5236654752357
crepos.1988 -30.3870324382006 -31.5269272380995
crepos.1990 -64.2165817506254 -7.70524730737764
crepos.1992 -57.4760000952563 -23.2088387386268
crepos.1993 48.9322841574548 -43.261243092981
crepos.1994 69.5036345729593 -57.1859851713215
crepos.1995 63.6498171459898 16.0428088121472
crepos.1996 -42.7665424133803 62.4822650305749
crepos.1997 -9.26232741591399 54.1245314217033
crepos.1998 66.660919791076 -12.1618418284213
crepos.1999 -20.3151611688377 45.6504569032864
crepos.2000 -36.7780107920476 -43.6261541856427
crepos.2002 68.2813667209393 -47.8871979612464
crepos.2003 66.4343962872092 -15.4365549788576
crepos.2005 -56.2643375820563 -47.3927274992001
crepos.2006 21.6855687437293 35.6629148269943
crepos.2007 -50.8548899744583 -17.2767801893062
crepos.2008 -33.6950278261914 0.730162823856136
crepos.2009 -66.1046035764394 -52.172323239597
crepos.2010 45.726690932877 -50.9283228008902
crepos.2011 3.7542293430449 -8.10795841819352
crepos.2012 62.1103951473122 -18.0106151638886
crepos.2013 62.0691936935886 -25.7339061752547
crepos.2016 13.2837427324488 39.1143393902913
crepos.2018 30.4201833444077 56.7075296674429
crepos.2019 -64.7738527845133 -51.154605931298
crepos.2023 -14.3247171555978 31.2334720672961
crepos.2024 24.1577398597581 0.40003463163897
crepos.2025 85.1700633842487 -27.6639068386259
crepos.2027 63.846764127251 19.1178251765145
crepos.2029 -44.4396651655423 -21.6228032145266
crepos.2030 -36.8209692113552 -31.3735240592363
crepos.2031 -39.8251871097012 41.0707620703264
crepos.2032 29.0078616000368 -16.4728195548637
crepos.2034 31.0377829908736 -7.72660630190833
crepos.2035 -56.0051282355345 55.0804150490258
crepos.2037 -75.8266713100655 61.4693410926183
crepos.2038 -72.3851223347812 -51.1945106835309
crepos.2039 30.8609883068836 29.6296376749845
crepos.2040 60.3879554062024 -13.4780618743548
crepos.2042 -2.87771401458642 43.7085066856481
crepos.2044 84.2249269862717 -26.0302094873554
crepos.2046 -32.5610627356371 -25.6516766342573
crepos.2047 -23.9376107790744 -21.2352684293764
crepos.2051 -62.6869929366751 -55.1539762584019
crepos.2052 -38.3135785897152 -1.27809825363391
crepos.2053 16.5836024746708 -41.5998352537014
crepos.2054 9.59605515869002 56.7984691963815
crepos.2055 54.8997939390714 -47.0005699192243
crepos.2057 43.4592304662328 -38.466347285982
crepos.2059 72.9550601470014 -36.1219327837499
crepos.2060 -46.3782586091936 -21.3345108996763
crepos.2061 22.3179785317015 -38.3317585373142
crepos.2062 37.3789310523703 -55.6843526316157
crepos.2064 -29.7362246817643 29.6977964665767
crepos.2065 87.775765255887 -1.26182272312731
crepos.2066 52.1374332953204 -15.2531127960313
crepos.2068 -33.8910297280049 33.3211220097529
crepos.2072 78.8369656534891 7.90889392077758
crepos.2073 62.5180073267465 24.8588171157408
crepos.2074 87.4639547714688 -10.9700118467023
crepos.2075 51.0851300781773 -54.7770837282609
crepos.2076 41.7143378004001 -53.7991866150983
crepos.2077 33.0515491715852 56.0806626859508
crepos.2078 60.3240928498562 -28.0574044676037
crepos.2080 -47.5042866505488 -29.4885908942999
crepos.2081 -49.3390364608326 -14.9024314642216
crepos.2083 50.8729568352691 -16.0014354473212
crepos.2085 -76.867064599985 -46.2333651103161
crepos.2086 13.9042899916287 59.0684781921877
crepos.2087 3.32385249248688 -26.1106087049421
crepos.2088 34.5944089015385 22.2853190620734
crepos.2089 68.0221616288107 -22.2821165538497
crepos.2090 41.9074130483959 -53.5539890367422
crepos.2092 77.8984965371104 14.1590688851498
crepos.2093 79.4238939476705 -13.6094163738027
crepos.2094 49.2477941875109 -37.4452466402306
crepos.2095 22.9031033184959 -2.86144563088073
crepos.2096 -51.5846014223964 50.9950671721262
crepos.2097 -29.1137625326315 37.1911790460845
crepos.2098 -51.8984779190897 56.2151632049671
crepos.2100 0.370002739032789 22.2437034992746
crepos.2101 -27.9422425071515 -30.7576320119555
crepos.2103 72.4524665849998 -61.0398670218156
crepos.2104 -53.5299153143495 -26.4989741490247
crepos.2106 78.184065155654 6.79490807349293
crepos.2108 66.2109911695478 -45.9099626232604
crepos.2109 15.3038682957603 25.2080618892891
crepos.2110 -4.23161853440244 -30.5505532707294
crepos.2111 -69.8810904432531 -57.212909201497
crepos.2112 -44.4396609396696 -44.0132864610454
crepos.2113 37.2672285453944 23.8104163321946
crepos.2114 -70.2582125196667 -31.025925580205
crepos.2115 38.8495345481129 -46.2921998853895
crepos.2116 17.5677529410777 24.5916208392621
crepos.2117 -36.6230013458226 -44.7958309076732
crepos.2119 -77.9449446004469 52.1499353486476
crepos.2120 -64.2563596736876 -54.928475731835
crepos.2121 -68.7053531340584 48.6980115702513
crepos.2122 22.6868247958828 29.9358367081644
crepos.2124 66.9809945164357 -10.8599775171136
crepos.2126 69.322287084247 -59.7025290449947
crepos.2128 -44.6227414958708 25.7204703998772
crepos.2129 18.9837217820398 -38.928332078129
crepos.2130 -0.843710590058701 57.1144612264562
crepos.2131 59.649712335485 -31.5881616711323
crepos.2132 -37.6376989534216 -33.9988283022215
crepos.2133 79.1593777309318 10.8470326683122
crepos.2135 -81.8710280011246 54.3135927802357
crepos.2136 -33.5872726377146 32.8600480356282
crepos.2137 99.1551493346817 -12.060482767254
crepos.2139 -31.9459358737925 -35.8480912773716
crepos.2141 -26.0366404137164 37.8593472761495
crepos.2144 -38.0574641249505 -37.2800556223786
crepos.2145 75.4394455417696 -59.6171523910415
crepos.2147 15.2353238422789 22.2502113197634
crepos.2149 49.9915902962766 38.6742256604155
crepos.2150 56.6502890497029 25.4783699496544
crepos.2153 -63.2460158406794 -3.82884613993224
crepos.2154 -29.8538039877284 48.9369110358232
crepos.2155 47.3383946748881 -36.567616705689
crepos.2156 49.8918564014956 -65.55334948313
crepos.2157 -41.3906725720774 -35.4955044631323
crepos.2158 66.4843877546786 -21.134842404785
crepos.2159 13.2696820846371 27.4111557445521
crepos.2160 57.4024500939144 -49.0799561043538
crepos.2161 16.4731327384298 -43.3250467716972
crepos.2163 49.6103320385581 -44.2896961424966
crepos.2164 -65.1929245931117 -48.4554379527803
crepos.2165 43.9096172780801 -37.8920421483534
crepos.2166 50.2702762024553 -52.6317665231847
crepos.2167 20.6004699364547 -12.9431367018562
crepos.2169 -31.6833373430538 37.087065334213
crepos.2171 -58.7779233720984 -53.0202605291186
crepos.2173 -35.9147904715312 -33.5431558972622
crepos.2174 72.3614605061914 -38.5664961676249
crepos.2175 85.2654135956994 -22.1171595653418
crepos.2176 53.4600870769694 -41.6352743822521
crepos.2177 -62.3085953466889 -35.6558889451117
crepos.2178 -56.0445718123253 -22.5977012748946
crepos.2180 -79.8185905493772 52.8917709642646
crepos.2181 11.4066784843138 33.3041783987965
crepos.2182 34.6641620368437 25.1468965673982
crepos.2183 54.2862363233374 -34.8796885369287
crepos.2184 -1.02362873026088 22.8780491960666
crepos.2188 -51.4581977137262 -12.4044894990803
crepos.2189 28.8253967972308 -10.4130442665909
crepos.2192 -49.223824253012 30.6598003552096
crepos.2193 70.0592384707172 -33.7451607685723
crepos.2194 -32.5717969339051 -37.0944330508736
crepos.2195 35.2815725442063 -52.067375787786
crepos.2196 -39.0776689474107 43.2187259615601
crepos.2197 -56.1465538801246 -9.65337641857115
crepos.2198 -44.0449702073162 -48.152257269809
crepos.2199 -52.4278621105503 33.33310098818
crepos.2200 28.0769379091007 -63.7396735949108
crepos.2204 61.6820887851957 -36.3766909773857
crepos.2206 45.1781301244676 -21.8154238471326
crepos.2207 44.1583817608593 -48.0388393386505
crepos.2209 1.85134361298539 4.76628979976303
crepos.2211 -62.1935436676168 -50.8673414881919
crepos.2212 8.84228322518146 56.6015824937002
crepos.2213 47.2408982972705 -49.6840275670192
crepos.2214 33.5298181673193 9.23968155772251
crepos.2215 -67.6683456226917 24.2195426254744
crepos.2216 20.8524381565175 40.4743737042951
crepos.2217 61.1073111769025 30.2040746283922
crepos.2218 -60.6667614309971 -52.9346889944054
crepos.2219 41.8666710323986 33.3914795832052
crepos.2220 58.5839897496594 -58.096035437393
crepos.2221 42.6159906134134 -54.5972226766986
crepos.2223 -61.9194919128673 -16.7658629174759
crepos.2229 24.8488629229926 56.2257482138258
crepos.2230 -8.81115031675836 -25.8990060881327
crepos.2231 80.8534825589737 7.20045919170864
crepos.2232 47.4775289408431 40.0902027233929
crepos.2234 24.4634498743787 32.4081490056624
crepos.2235 44.8199114502804 32.1318982866938
crepos.2236 -39.9678192315769 10.6559562550754
crepos.2237 12.963146858087 36.9934738665458
crepos.2238 -23.3656926480962 27.875778806104
crepos.2239 25.19180117847 36.3789316505339
crepos.2241 1.66096778701758 16.7399658469788
crepos.2243 5.52127527128524 35.4458320589118
crepos.2244 -55.1023782924413 14.162593998698
crepos.2246 75.7565480977864 -1.70950105570656
crepos.2247 -32.6556547126447 -42.8565282375083
crepos.2248 6.64319747553433 35.214530155961
crepos.2249 -76.0324078658318 -54.3123343221736
crepos.2250 -65.9250484038722 -55.752628751987
crepos.2251 37.3121051594961 -46.4196143825375
crepos.2252 -58.5946827338806 -21.623211949968
crepos.2255 35.2795632679855 14.202331362102
crepos.2256 35.6819843960368 -57.0677932518533
crepos.2257 -27.8276647473867 -25.4255242826231
crepos.2258 -45.301623905066 -38.0233916579853
crepos.2259 61.7085886540731 -48.0069602805988
crepos.2260 -68.6642863818614 -45.0425594144647
crepos.2261 -70.5728842233067 -54.5894978142508
crepos.2262 39.4722456334077 14.7054931138838
crepos.2263 26.8149969748119 21.5430122460076
crepos.2264 53.4756044293577 -54.2326150550821
crepos.2265 39.1174071784648 54.5535378682051
crepos.2266 -77.1099552373018 -52.3749024912643
crepos.2267 77.2981042113854 -18.2541089116004
crepos.2268 -59.7178554074823 -48.6544345605036
crepos.2269 -69.5584637884855 10.074107074965
crepos.2270 25.1115719477465 33.8790889305029
crepos.2271 30.7600513795445 -9.5841654986867
crepos.2275 61.0671881497009 1.20472373917161
crepos.2276 44.8752185832013 -52.1828022265512
crepos.2277 -41.6612223613735 -27.6619352234266
crepos.2278 -76.0681271287998 64.0993790754149
crepos.2279 -34.8926014973076 -49.4036677739965
crepos.2280 65.0052107518289 -37.2572023539666
crepos.2283 -41.2459999178955 -7.71073520442636
crepos.2284 -74.3442831866948 -49.077712457927
crepos.2286 -50.9367819574413 -48.6994790702192
crepos.2287 59.5201436590639 -28.4107642969834
crepos.2289 -42.453870457424 -47.1666056244126
crepos.2291 11.5977354314625 58.9677720092667
crepos.2292 27.4017836771734 50.5029253963195
crepos.2293 52.7583745245969 -40.8743556878311
crepos.2294 27.3461888973092 -10.9320435949131
crepos.2295 81.6544937103007 -8.69515887569756
crepos.2297 12.3749032437224 26.3838430770768
crepos.2298 -68.0478826704626 -50.8151244271189
crepos.2299 63.0916110533208 31.1174803331034
crepos.2303 16.7497772641018 -41.6979873466034
crepos.2304 44.6439563253002 -60.863869543837
crepos.2305 49.6841946571461 41.0673985899751
crepos.2307 61.313056541656 -37.2886073016254
crepos.2311 15.7231809580662 -41.4434086255567
crepos.2312 83.9933093936558 -18.2409829735335
crepos.2313 -6.21043087416869 -30.8342165005039
crepos.2314 -57.6388577550548 -58.2260436808203
crepos.2316 -43.4616666620191 67.8583485933525
crepos.2319 -27.754168348651 30.117683590265
crepos.2320 -49.1162098831756 1.18615817192865
crepos.2321 90.2951145561956 -22.4143323686148
crepos.2324 55.9243055749334 26.7476155449232
crepos.2325 37.2340057959535 -58.5985305671497
crepos.2326 60.7783562237902 -19.4868906137194
crepos.2327 -43.046356786304 -29.283909293226
crepos.2328 58.5001172474864 -41.5646335375097
crepos.2329 -65.6778670697719 -50.825654112979
crepos.2331 64.3302305249305 -37.0553132499073
crepos.2332 -62.8363671307476 -29.5512667355252
crepos.2333 36.2726674097472 -1.71889299048415
crepos.2335 -11.872978734945 47.2413541522371
crepos.2336 19.2618941440891 36.5307270071792
crepos.2337 24.1952713152033 -38.5056708601207
crepos.2339 25.089001684413 -1.46252867709762
crepos.2340 33.7046498523779 57.6472005183131
crepos.2341 47.7606709262807 31.3610083614661
crepos.2342 46.9011259290627 -55.7154259451641
crepos.2345 8.99333701027475 36.7885078313029
crepos.2347 51.998116976999 -45.4235687964615
crepos.2348 -75.4941629468413 -53.3898764993532
crepos.2349 79.4869322773365 6.68157276466643
crepos.2352 63.08807385373 12.2334478185437
crepos.2353 68.5792415598842 19.2799413668387
crepos.2354 54.4216286431415 -31.1000166084277
crepos.2357 67.028689985788 -38.5470923895318
crepos.2359 6.09520779115984 -26.8649817990365
crepos.2360 -11.6955368532424 29.6649279815378
crepos.2361 50.5695111798724 -30.9398225230102
crepos.2362 56.5061882256537 -51.105950631698
crepos.2363 39.0078851940613 23.8548604927502
crepos.2364 60.8406430466134 33.5141995684083
crepos.2365 45.7622221558837 17.7014235927991
crepos.2366 59.4566704607625 -37.9297536369486
crepos.2369 46.3235916335788 -41.4909913503366
crepos.2370 -42.1334388558844 -40.1605935687664
crepos.2376 71.5078605079342 -41.1514236141528
crepos.2377 29.1611582048929 -5.58613406562034
crepos.2378 -58.4367567944018 7.50463728748306
crepos.2380 61.9889298108552 -29.6212457337442
crepos.2381 -31.2270342458863 -36.0273169464818
crepos.2383 55.8400855319378 -34.721530497611
crepos.2386 42.0243294080763 17.072924304118
crepos.2387 31.068230008957 -6.75101557596799
crepos.2388 57.5625715533516 -20.6865532760786
crepos.2390 35.1202252450334 -61.4339715497846
crepos.2391 29.829614729915 1.87167614992424
crepos.2392 11.3599741391711 5.03166183103562
crepos.2394 47.480549992584 -47.8429297142857
crepos.2395 44.5465026753025 15.631011188987
crepos.2396 -67.9950386055893 35.5170994542712
crepos.2397 -46.5032391297306 -19.4922597619087
crepos.2398 0.673524204629196 20.8420326829329
crepos.2399 -23.7762302076964 -18.4581627907042
crepos.2400 16.0497148866255 29.756444286624
crepos.2402 22.6897776102271 48.5598657591044
crepos.2403 29.4790019425871 20.6298222173168
crepos.2406 66.9137385320505 -26.0929129457529
crepos.2407 37.1095929728832 -56.585030993399
crepos.2409 28.812357604538 13.6225865926978
crepos.2411 23.0665142833634 36.3232665998042
crepos.2414 -9.64455057346639 31.938309178358
crepos.2415 15.7871033498644 -36.4238039953135
crepos.2416 -34.5863810291057 36.3743951689608
crepos.2417 45.2067724787205 -46.9716701989146
crepos.2418 47.9790883827633 -61.430497448634
crepos.2420 -7.04979940784867 -26.7832667079371
crepos.2421 -61.7212937704117 51.4190368208278
crepos.2422 42.8449104692799 -46.6559312535823
crepos.2423 51.2056426503157 -14.6514685207461
crepos.2426 0.0267748593842303 18.0082973900574
crepos.2427 31.4061307824651 49.80160378619
crepos.2429 13.9180051015813 36.3279721687748
crepos.2430 47.2264466279782 -38.5539509336812
crepos.2431 59.7653327674796 34.6910216177604
crepos.2434 -7.59616963802888 32.5977104140722
crepos.2435 -33.6505972632092 -34.5446623318963
crepos.2436 -73.0360927450848 -27.452908186681
crepos.2437 22.5043137267954 -38.7017232315958
crepos.2438 80.6452821376327 4.85747945590628
crepos.2439 -49.2139355860715 25.0847326305578
crepos.2440 28.1815787302324 -53.6641786387999
crepos.2442 59.1280396817687 11.6190828241683
crepos.2443 65.1243654995078 13.3106174997291
crepos.2444 34.3685892542396 -51.9942081964672
crepos.2445 -28.2762572210659 -37.1345356248442
crepos.2446 39.0641072861907 8.2152151091231
crepos.2448 -49.1404960531654 -45.8705380435029
crepos.2449 75.8758166568363 10.3165776697892
crepos.2450 -33.8364385570201 -36.732104987259
crepos.2452 57.5429896346843 -43.5726421140483
crepos.2453 -65.95887672517 -53.325382641478
crepos.2456 81.027915099086 -7.72542076062964
crepos.2457 32.6777795821679 -7.10889026385724
crepos.2458 -31.0430165716916 5.38416612741583
crepos.2459 27.4068808861211 31.8250560502333
crepos.2460 59.9857288503654 -42.757263104365
crepos.2462 15.643026104787 59.276033935898
crepos.2463 19.4211963784594 -38.9221267856037
crepos.2464 -42.7240262388975 -40.786614096044
crepos.2465 -27.9881995157477 52.9187997478911
crepos.2467 -70.8358716690395 -52.3571778449588
crepos.2468 -64.5909251160249 -56.9614781076611
crepos.2469 4.36912181535092 38.2028212420925
crepos.2470 2.73264950248961 1.93335176281443
crepos.2471 41.2880118219464 -58.5740569802004
crepos.2473 -44.9474358822468 -17.5234448896141
crepos.2474 -12.5574571169348 -30.9820781580438
crepos.2475 37.8473476738756 6.58875606667374
crepos.2476 10.9977326367453 22.7589561284442
crepos.2479 27.9613174915232 50.6405015109126
crepos.2480 78.0598136751267 -14.6781476887054
crepos.2481 35.4203868759209 -55.0961050281576
crepos.2482 40.5885138480608 18.1042588352629
crepos.2484 49.1111454729184 -65.2957664336449
crepos.2485 32.8706511973049 -26.9045277261908
crepos.2486 -41.0608947812892 -43.0432850268453
crepos.2487 14.5552894160296 29.9846005396395
crepos.2488 -21.5000472168172 47.4123030969561
crepos.2489 34.9468546093993 20.5481384324326
crepos.2490 56.2028800121835 -16.282352371826
crepos.2491 29.1802333999634 -4.78824412017195
crepos.2492 23.6498936496681 -1.94556535759407
crepos.2493 44.9732033998301 11.3379222281433
crepos.2495 -1.7301599037087 20.4944827891622
crepos.2496 -58.3279405830075 38.1414890726034
crepos.2497 -6.54696314746711 38.0478448939676
crepos.2498 19.1403408663963 48.6071862240275
crepos.2499 -64.4508872175957 -51.7293884528384
crepos.2501 -68.5899932716331 27.0311275524653
crepos.2502 -29.2767701308837 40.1547682267992
crepos.2503 61.3340510797156 19.1553602484136
crepos.2504 56.8400861302097 -53.1782639256121
crepos.2505 49.3594181734365 3.86876629652071
crepos.2506 -35.3240671013818 56.384185501844
crepos.2507 2.69192694348333 -5.55549526212921
crepos.2510 -49.041400500642 40.4296845983915
crepos.2511 32.4693614495188 -55.8620375055055
crepos.2512 -26.9620893693578 52.9416531730397
crepos.2513 -37.0994274046366 -26.0853931193493
crepos.2514 76.7260634710312 -20.5766634714099
crepos.2515 32.3722580841065 54.0666725683282
crepos.2516 16.4566100265465 52.1932986461049
crepos.2518 -47.2390448002232 -54.9239409986185
crepos.2519 28.9972376769805 -61.5382207032902
crepos.2520 26.372075552828 52.6479639363737
crepos.2523 -0.771622074966204 20.2345088578588
crepos.2524 78.063602104072 -36.7375084459682
crepos.2526 -63.0345952145975 -10.0464839599698
crepos.2527 77.5307634556268 4.74396953582276
crepos.2528 50.5676328351505 -54.0950075717187
crepos.2529 24.9286833745856 -59.2003368609736
crepos.2530 -30.6595783206799 -29.4477431362379
crepos.2531 18.5458095467274 33.3313076064753
crepos.2533 52.7854498794207 -37.1060832987872
crepos.2535 47.1712821665261 14.8480837913742
crepos.2537 15.6642524339474 29.3572832140711
crepos.2539 -47.9752154713136 -42.7722864234987
crepos.2540 -67.2652916458602 -0.26204596255646
crepos.2542 33.3412236669625 -27.86327787373
crepos.2543 63.4996275886383 22.2842000969437
crepos.2546 -78.627267921346 -45.0056883560445
crepos.2547 -57.3575673318259 -57.3274955654614
crepos.2549 7.71977100690134 3.91983029377881
crepos.2550 60.0496621123927 10.8775601863101
crepos.2551 29.7352551343427 -23.4029494099318
crepos.2552 -38.7694349518315 -45.4641950157486
crepos.2556 25.2627366637547 -39.78201845205
crepos.2557 54.7058589299534 -4.84678802873325
crepos.2558 -44.332759668794 -33.0892616498555
crepos.2560 43.7337362341431 -64.9536965787039
crepos.2562 -6.16018790682534 -30.8875385589192
crepos.2563 31.8789177479248 -16.1271565357696
crepos.2564 -52.9724455145591 -54.7517121785664
crepos.2565 -5.55659893643682 -31.0657917720565
crepos.2566 44.2643224229459 -37.5062538750298
crepos.2567 51.9610509080331 -0.748539167922958
crepos.2569 24.7057910197129 31.6841377249862
crepos.2570 -64.0714548590343 -6.20597777055005
crepos.2572 -61.4172616237014 -52.5106145892445
crepos.2573 48.3000296428249 -1.00234068379863
crepos.2575 6.07630069782832 37.4332444343554
crepos.2576 62.5192097364295 -38.8504731251494
crepos.2580 61.8288144425266 -40.4089522957581
crepos.2585 37.7686636679636 4.85199513327226
crepos.2586 -23.5256772531261 -20.9149264434689
crepos.2588 85.3502598017949 0.29546914592775
crepos.2589 -14.1511195404361 46.1371627608675
crepos.2590 38.0737213448993 -57.703037231507
crepos.2591 27.1729939789063 47.3319154051512
crepos.2592 44.907349664085 -59.687114366406
crepos.2593 45.6118233873652 -36.1896860173911
crepos.2595 12.9982950551087 16.7772022600757
crepos.2598 74.5831016433116 -52.4794309818308
crepos.2599 36.4830183129346 -20.9946713076541
crepos.2600 -40.8653925719875 -53.046519934826
crepos.2601 -45.0159226993045 -35.2930342763738
crepos.2602 -38.738712927428 -35.3484889846354
crepos.2603 59.414918957036 -52.4266160650116
crepos.2604 62.2237156557156 -49.5910024251815
crepos.2605 47.0396679565598 15.3864716415681
crepos.2606 -0.77382021128196 20.8610918453785
crepos.2608 26.4352409089936 -53.6317510085728
crepos.2609 26.8984935002472 28.5666456814356
crepos.2611 -10.1387877317546 39.469038041064
crepos.2614 0.412081670589001 11.7685024864725
crepos.2615 -54.2379546937389 -17.4953310556592
crepos.2616 3.5464536152933 11.3813579486801
crepos.2617 22.7092389796018 39.6909207437505
crepos.2620 -56.9764220315171 17.1036525473816
crepos.2622 30.6819064956334 -27.6526460653823
crepos.2623 16.5357523249673 -36.4431311568192
crepos.2625 49.4971900914326 -42.3231736625673
crepos.2627 33.4581173775131 -61.6205079410157
crepos.2628 -45.4262560480783 64.7112120845473
crepos.2630 31.9092351820685 -59.257877108908
crepos.2631 -58.1158884241532 -53.5206098508958
crepos.2634 -65.5277648453666 -30.2537266568272
crepos.2636 84.2220911861828 -9.24275999758183
crepos.2637 33.6116713610788 -7.48487658152199
crepos.2639 57.2612038761875 -21.5248622616324
crepos.2641 -39.1592631857001 49.3032337056143
crepos.2643 41.751399986485 13.6764710136326
crepos.2645 -26.9099166204337 -37.6596604708433
crepos.2646 54.6476599531572 8.7621930626194
crepos.2648 48.5236937390925 -65.15762592526
crepos.2649 75.2543459449715 8.18485735631566
crepos.2650 46.7353206530674 35.0778990940422
crepos.2651 38.4521936159067 -55.7917111891735
crepos.2653 -51.376642547333 -43.5945051634225
crepos.2659 55.901384217703 -20.1996161222956
crepos.2660 21.7038140004071 -48.0506020499747
crepos.2661 28.5545067046167 -15.6714246537633
crepos.2662 39.4714323428416 -46.5010189336485
crepos.2664 -61.3381168698558 -49.9105930463862
crepos.2665 21.8803464537238 35.6600226268592
crepos.2666 -62.9441907431579 -48.8388069572459
crepos.2672 37.6116360226361 -57.3173268819377
crepos.2673 38.6890312612377 6.82823393650262
crepos.2674 10.3285857732362 4.48111263112387
crepos.2677 37.1496944759739 -24.1913366438337
crepos.2679 -32.8129104018994 -31.6658403460647
crepos.2680 41.1712319549177 -57.5486011534694
crepos.2684 37.6153173189065 -57.7975672306193
crepos.2685 -34.3276625905205 -31.4920151152857
crepos.2687 -40.3695604198039 -49.0244445061086
crepos.2688 65.8054100335747 -42.9940434536788
crepos.2690 -18.5996621761414 37.8952629781011
crepos.2691 -53.3162037578627 -12.521254559085
crepos.2692 34.1094444060127 -62.7829344862566
crepos.2693 24.3444078514616 -7.35967767809785
crepos.2694 19.5305394280877 59.4717617404475
crepos.2695 -50.1235963579388 33.6361240765916
crepos.2696 -37.0558824549044 -17.6626888487555
crepos.2698 44.6347256583163 -20.3029941854661
crepos.2699 35.0241376869473 32.6513288897802
crepos.2700 -19.3819920433791 51.7646198827192
crepos.2701 -65.5860224943909 -12.859400530267
crepos.2702 -58.0635161835176 -53.8465850971062
crepos.2704 67.7226908158694 -14.9878364960277
crepos.2706 -30.5869430844947 -32.2069263810243
crepos.2707 -11.3156057545309 -22.3124731219479
crepos.2708 35.1176367546693 -57.7693977449776
crepos.2709 58.2667067622022 -5.1621932129296
crepos.2711 57.4122120033497 10.4728706068712
crepos.2714 53.814282011886 -28.3987289718548
crepos.2715 -49.4156567623823 -40.6475929763982
crepos.2716 -31.9795334524373 -33.3896725794527
crepos.2717 67.7426239664201 -19.2905732342423
crepos.2719 88.6162056905679 -24.3643512028703
crepos.2720 -63.3574649085123 -26.523256906201
crepos.2721 49.8054104083069 40.3784373518107
crepos.2722 59.1393203012738 -26.2634398984349
crepos.2723 22.4212047788962 -2.39864755226423
crepos.2724 -20.9336173718539 -25.9311769999693
crepos.2726 35.964031050496 23.6263891831934
crepos.2727 40.3747022718419 -13.3485046347209
crepos.2728 -39.9346677126609 -32.791945717473
crepos.2729 -18.0230015603981 42.7573604794442
crepos.2730 58.4447998171896 -58.8520316953526
crepos.2731 13.5756518638315 58.7089294326308
crepos.2732 -42.0326878363116 60.5681150096861
crepos.2733 30.4263006354857 -28.5683959483766
crepos.2734 13.9811703893049 -11.3464547618581
crepos.2735 -53.1866896020805 29.4268567072666
crepos.2736 11.980255373792 -7.26664729359749
crepos.2739 6.7510900028655 36.4705007713461
crepos.2740 30.2453173952346 -55.125885805926
crepos.2741 24.4774612102109 -39.3484059999939
crepos.2743 56.757915111773 -3.81442378992631
crepos.2744 74.0084212493949 17.1746466724715
crepos.2745 15.5628204783097 18.0215821789853
crepos.2750 12.9717719575252 60.9040844620256
crepos.2751 -71.6633552299061 -37.2683900913094
crepos.2752 -61.1489318326908 -53.1968594235571
crepos.2753 35.2630656612073 32.7372915605061
crepos.2754 62.9199219454356 -15.0781411936195
crepos.2757 39.7205573802575 25.1118416141157
crepos.2758 22.1076418082972 16.7558320082441
crepos.2759 72.0249433546288 -0.428996650081881
crepos.2762 36.5198395744511 -61.7558428925316
crepos.2763 -72.7137275755832 -54.2680355189194
crepos.2765 12.3642286182573 23.600738049051
crepos.2766 -68.6327301792978 31.6966679841846
crepos.2767 63.0535860466972 -31.5780021920156
crepos.2768 50.6968505943035 -57.5628087092416
crepos.2769 -72.2143903194982 -49.5971169039427
crepos.2770 47.0913304705586 12.6776655134473
crepos.2771 29.778063934986 1.36483600610991
crepos.2772 -57.5478227316339 -60.8327239519772
crepos.2773 -69.18909667474 -17.8417844702664
crepos.2775 59.9660930433055 -56.1386994198231
crepos.2777 50.7786739757696 -41.3192782639631
crepos.2778 -27.0315641482405 -25.8289590371535
crepos.2781 77.0702845727226 -59.5117843658683
crepos.2782 33.9430020201116 -20.829712366871
crepos.2783 -53.7220970727067 6.33002595504146
crepos.2784 -20.6782267070404 -23.0523241336684
crepos.2785 19.5368764517651 -7.5931126597824
crepos.2788 29.3931342341366 10.2436590259947
crepos.2790 60.0317503865309 22.3125497000852
crepos.2791 6.35358124242022 -9.13969545137973
crepos.2792 14.3761623554886 38.468044133836
crepos.2794 -27.2239259363892 -17.3444709250094
crepos.2796 50.3180286491869 -27.4066317050853
crepos.2797 12.164011783135 57.5580299651635
crepos.2798 65.3022808250879 2.72487567512679
crepos.2799 -19.939144763545 -26.5004440035836
crepos.2800 -1.98235880436237 21.3343639853506
crepos.2802 18.1855781485398 49.8297138111052
crepos.2803 55.5257582805441 30.081202021101
crepos.2805 -63.2582952705951 -61.2558672271465
crepos.2806 55.6762054665016 -45.3820991791626
crepos.2807 44.7811506790808 -29.8847052076875
crepos.2808 28.9705492291092 -0.72458686925392
crepos.2809 57.7728757528316 -49.0163422782574
crepos.2810 -17.9106245434096 32.6041729370949
crepos.2811 -34.201227141389 29.9366664530042
crepos.2812 44.8103013979982 -63.9648195263237
crepos.2813 11.901500842852 57.9062219778631
crepos.2814 54.8718832899027 -26.8836005599306
crepos.2815 -57.210443978171 -52.9727956848179
crepos.2816 34.3115202653205 -18.6694187453147
crepos.2817 20.8235020221244 45.7003418594921
crepos.2818 -72.0386106644843 -48.0387358129375
crepos.2820 -33.8066231512127 -30.4661270542909
crepos.2821 40.3917109804844 9.93307897332297
crepos.2823 53.6086501600418 -38.3877744979625
crepos.2824 88.8176331394524 -3.40216552084829
crepos.2827 63.0889553411985 8.86858995533265
crepos.2828 59.9561201890297 18.6930472827235
crepos.2829 -40.906989223049 -36.4403452333677
crepos.2830 26.3554021255582 -5.68869467285946
crepos.2831 26.1465751153004 35.881978276528
crepos.2832 18.287124705276 -34.9565088161108
crepos.2833 98.1751319485485 -15.1601572190011
crepos.2835 -40.3459512672285 43.204925953369
crepos.2838 -42.2626921137261 35.6600683536966
crepos.2839 -58.397705264507 -26.7553332387505
crepos.2840 44.3183043114299 11.056574113177
crepos.2843 65.6317130535914 19.7864295726769
crepos.2844 -45.0420997965606 -25.7067925000891
crepos.2845 -30.9473568642016 -33.2524329204931
crepos.2846 80.1814013699868 -25.7171617961253
crepos.2848 22.3697421018679 -7.74461191457702
crepos.2850 -31.8518323075783 3.37057194946368
crepos.2852 -39.2605222347148 1.26119421033247
crepos.2853 -33.1660651487515 -30.9817215595982
crepos.2854 25.9652634179093 58.2228519816727
crepos.2855 75.3638499359337 9.43515863535091
crepos.2859 38.9525986270294 9.91491512218833
crepos.2861 19.0744688185913 -39.430096141442
crepos.2862 40.4359381291696 -42.1359237635043
crepos.2866 17.119209589616 45.4434580079086
crepos.2867 10.0933963827205 4.33286894215273
crepos.2868 57.4294173767239 -51.5513802347689
crepos.2869 22.07477761874 32.0776582914349
crepos.2871 63.3611118698006 -35.111668216475
crepos.2872 -35.0745553206359 33.9138041141421
crepos.2873 57.5803767997041 14.6409400173303
crepos.2874 -53.0176245243214 -55.5704311603817
crepos.2875 20.6282723618694 21.3589218423322
crepos.2877 6.74543752872825 -25.995570709841
crepos.2879 20.4297770545781 -38.3147861332171
crepos.2880 -60.9789299140478 -2.26197212193951
crepos.2881 63.6297516775142 -52.0226900217836
crepos.2882 15.8270812035146 36.3077895483347
crepos.2883 35.0111990329786 18.5932753317419
crepos.2884 -35.0594872054284 -37.5630605522833
crepos.2885 1.05513674179113 22.8718787515479
crepos.2889 61.4310893909399 -17.8496454178816
crepos.2890 56.4024553327373 -37.8089089847657
crepos.2891 38.2000116434617 -60.0723943536029
crepos.2892 53.5099907924227 -16.0613813928855
crepos.2893 28.069589528509 25.0482918248496
crepos.2894 67.6983846104429 -39.8732033092836
crepos.2897 -73.4127174949933 -51.0574311564686
crepos.2899 55.4220747229854 -42.7522240782612
crepos.2900 -37.1259346840507 -42.981412943226
crepos.2902 49.3270719793471 -15.0649919521907
crepos.2903 -24.3540804915227 29.3542862406177
crepos.2908 -73.5267248783752 13.9175854221
crepos.2909 58.4491213567439 -1.64750043337548
crepos.2911 38.7601528988844 -56.4836764910656
crepos.2913 82.5438891445048 -25.9589135179602
crepos.2914 -60.0756456759305 21.8739642332498
crepos.2916 -7.10238636572952 -25.5755149900901
crepos.2917 40.2353988118309 34.7756463411678
crepos.2919 -25.7113525540909 -24.3317606920949
crepos.2923 -27.7148710830563 -33.2219043008846
crepos.2924 -39.1864067176727 -26.0939237833735
crepos.2926 -48.3976504743655 -5.83978426330551
crepos.2927 -68.9494237633523 -27.9382183161132
crepos.2928 50.1080293068797 -23.3252709092531
crepos.2929 38.9487829166032 33.8102163892814
crepos.2932 -46.0704485875301 -40.9534222621604
crepos.2933 -53.6956130432368 28.6300946744936
crepos.2934 7.62137159887761 -9.7063531364993
crepos.2935 -86.7412633549635 -36.0251473911088
crepos.2936 54.1753213076614 -53.8580664097177
crepos.2937 67.2743680868009 -30.5986669927829
crepos.2938 97.1460102729356 -9.95404055918831
crepos.2939 -27.1092348411215 48.4884980881352
crepos.2941 14.2208575760414 46.7845432925311
crepos.2943 22.3815551018222 -13.4572166901584
crepos.2944 -58.870474537039 -54.6986111368644
crepos.2947 -36.7137708795614 -28.4573739801565
crepos.2949 -30.0126351579727 -28.0833993475456
crepos.2950 16.2918164580841 -3.64181980233663
crepos.2951 63.2122895576307 15.6036742863389
crepos.2952 56.4810948842641 -46.8336532336003
crepos.2954 -31.5124328844443 -37.8738686951734
crepos.2955 62.5964026313148 -18.7051186604791
crepos.2956 -68.7035184819963 -47.8272923141768
crepos.2957 20.5924756959706 41.2694980852579
crepos.2959 27.9881119746812 -17.6856724865955
crepos.2961 -59.244219974521 -16.9988714997772
crepos.2962 72.9491045158179 -3.02712209830975
crepos.2964 22.8227428419102 -38.778763571063
crepos.2966 76.1131325915253 -33.2981508488284
crepos.2967 60.0017628845311 -41.5453793316042
crepos.2968 -35.0574953698724 32.5181440482576
crepos.2969 -50.576159767124 2.7992902294511
crepos.2970 36.2936229666111 -1.51564635141481
crepos.2971 -38.3564022559732 9.64766125104145
crepos.2972 27.7315313507445 -56.6457732626041
crepos.2974 5.90631770460356 -1.7967436508889
crepos.2975 -2.60422830271995 32.7310731440807
crepos.2976 60.5345760729953 0.119037378421438
crepos.2977 -26.5475001123424 26.3562267425595
crepos.2978 13.9657665006951 -1.90835333462115
crepos.2982 42.1892473520459 -52.4449523727807
crepos.2983 36.5209027254331 -60.3615366801184
crepos.2984 -72.4042572964064 9.81895797018771
crepos.2985 -55.8550166328947 -52.3320846208709
crepos.2986 41.365317365942 -41.0058111200868
crepos.2987 45.186529336101 -30.1693836606581
crepos.2989 -57.4190202351525 -59.8900799847717
crepos.2990 -30.2627388673492 34.1169193636265
crepos.2991 28.1365799470077 55.6225001825528
crepos.2992 -43.3758585868096 -38.2119883619407
crepos.2994 83.3298296795026 -26.8879599774651
crepos.2995 4.09086794786131 45.0067228172142
crepos.2996 -43.5661409432138 -34.5971146810817
crepos.2997 -11.3122707621386 24.3921986984473
crepos.2998 13.8439166527995 32.659763114168
crepos.2999 46.6860187700889 -17.1997699845075
crepos.3003 -59.3851195615685 -25.4255522646091
crepos.3004 52.1488922674494 -34.9303335962934
crepos.3006 -68.389526525106 -52.1457687955852
crepos.3008 -39.6052270955494 1.24654232957019
crepos.3009 -32.8832361219329 -32.9421758861265
crepos.3010 64.9321490310349 2.9933723993136
crepos.3011 17.0020363961019 31.1980143644052
crepos.3013 -59.6225180243678 3.18781767378206
crepos.3018 44.3781711687837 22.1099515592043
crepos.3020 36.2572936425525 20.9024523912963
crepos.3021 16.8281880642193 46.7813800608159
crepos.3022 -68.8326983475162 -25.9964729018156
crepos.3025 25.5760887644674 56.6843604976331
crepos.3026 51.4023676808559 -27.4932784443873
crepos.3027 -30.3407264462615 -32.2568936001092
crepos.3028 15.5118778403326 55.1648815550734
crepos.3030 56.4563006084579 17.3815396181088
crepos.3031 -31.485385848195 39.9501511614463
crepos.3032 -62.0383025669736 -4.07448307472052
crepos.3034 30.3765469276138 54.5485735296113
crepos.3036 55.0557321391865 -41.5379783119265
crepos.3038 2.12678535173451 11.1828408309575
crepos.3040 45.740300793562 0.0190819040861226
crepos.3041 -71.4228680419343 -3.34065660027463
crepos.3042 32.0149714531429 -59.8809624813961
crepos.3043 52.8221506635565 -34.1321420155228
crepos.3044 61.366718428559 -50.5507955897945
crepos.3045 92.9782066190361 -16.8863871241202
crepos.3046 -65.6957324860787 -30.2577556810076
crepos.3048 50.9325557294572 -68.0348005520927
crepos.3049 45.5719885698902 -27.4385920786207
crepos.3050 -8.33352509227586 -30.9389823031357
crepos.3053 38.9491089642952 -17.0421390245732
crepos.3054 32.1213742447173 -10.0345696712845
crepos.3055 -70.777460314938 -35.3171661758716
crepos.3057 16.9755341370554 44.839575470836
crepos.3058 84.7752647650352 -23.3267037812283
crepos.3060 -56.7821174943726 -51.5203390096777
crepos.3061 -61.1660181244534 -56.9468019277097
crepos.3062 69.1324163888974 22.6932363211418
crepos.3066 53.2659866886432 -38.022051108279
crepos.3068 3.35654762256263 -6.2042284474175
crepos.3069 43.0007591728717 -53.5833275297092
crepos.3070 -90.1145303550464 -29.828428190148
crepos.3071 -14.1681929684162 26.1816293809592
crepos.3072 -2.96422717512065 -24.5440938188463
crepos.3073 36.5446564421908 -58.2536552050797
crepos.3075 -54.2613626121549 48.0606896907577
crepos.3078 81.5619567095716 -22.4496943518992
crepos.3079 -48.5108913164775 13.384356099297
crepos.3080 68.1380429887427 -59.1405304295292
crepos.3082 -68.2523457429813 -41.3783423202992
crepos.3084 -56.6580812904859 -49.3299655843809
crepos.3085 -58.1248987269518 -36.2192454280776
crepos.3086 -69.4734235788508 -45.4615392137996
crepos.3087 4.3204866860398 35.8486488363766
crepos.3088 -48.6230721850271 -38.0795433920622
crepos.3089 -71.1276038644727 -54.0848920785258
crepos.3090 14.0061459705454 43.352100044783
crepos.3091 59.5161428394388 -30.8366935755612
crepos.3092 -53.2217741031485 -48.7487961629739
crepos.3093 -6.37077994323347 52.9275483023786
crepos.3094 -33.9199945805973 -29.7046832781184
crepos.3095 31.6864215489833 52.3782043942619
crepos.3096 40.4229321114797 -51.5269923598881
crepos.3097 28.0275716015623 55.3394818923649
crepos.3100 -66.8718952017156 -12.4568712475102
crepos.3101 56.4855888377934 16.8434847895799
crepos.3102 30.1086106697402 -48.9305474544235
crepos.3103 45.1223637686748 -10.0102842898791
crepos.3104 -68.6788558768208 -54.4433907935228
crepos.3105 -46.4925881125224 30.5777898660088
crepos.3107 -53.7355840791095 -25.8429606025479
crepos.3108 -56.1834403237471 -12.4304207747048
crepos.3109 39.4465555862288 55.4320305381912
crepos.3110 -26.6143497712742 -21.1825579542444
crepos.3111 5.11818967589902 -11.3685214758517
crepos.3112 -47.9156922959814 54.8882777924545
crepos.3113 29.7449274840277 56.1304978976271
crepos.3114 -52.5001482844594 49.4568113049245
crepos.3115 31.021706444706 10.3454656232219
crepos.3117 10.4982400306502 59.2031069745991
crepos.3119 44.7603155690571 -58.0899982391313
crepos.3120 66.145646195033 -20.1595568822863
crepos.3122 74.604615041818 -21.2977165964985
crepos.3123 -63.3333955833764 -60.9820859153415
crepos.3124 -32.5576063217746 -43.8978932789912
crepos.3125 73.503002133521 7.04333696215755
crepos.3126 24.0274679711712 36.2160759286587
crepos.3127 -35.684183066306 29.0212062999829
crepos.3129 47.9115231923105 14.399067420393
crepos.3130 -3.48474180210082 21.8082474094438
crepos.3131 26.3062010393104 2.40690438968398
crepos.3133 -50.9665954270372 56.0118431497898
crepos.3135 16.6491550604445 -42.8825314506843
crepos.3136 30.3449688436855 -28.7828803951784
crepos.3138 -61.9726855777441 57.3010508151283
crepos.3139 -73.1030694745513 -52.5068281265987
crepos.3140 -58.8279822354229 -51.9742472967047
crepos.3141 11.9598943508615 23.115613945543
crepos.3142 49.0982316553306 -41.2203443210255
crepos.3144 38.0190611264647 -48.4154071326483
crepos.3145 26.9612139407818 -17.732856427127
crepos.3146 -64.7476492291788 -53.3795641564466
crepos.3148 49.7465185215321 -40.2365652741976
crepos.3149 71.2694580559167 -42.7496425911078
crepos.3150 -66.5946800073353 27.9543617245872
crepos.3151 22.7376392683666 -50.4177047000643
crepos.3152 86.19380858598 -24.4547428118384
crepos.3154 72.3702447293792 -35.7932826675566
crepos.3155 -46.857515560272 -9.77835784853401
crepos.3156 54.4851067910991 -46.4055131296726
crepos.3157 3.88830972541327 -24.6678086890448
crepos.3158 -30.9289790260335 -33.9549264867148
crepos.3159 13.3176757115637 -3.99713405912159
crepos.3162 -60.6279118106051 -49.7342036719435
crepos.3163 60.3413277009748 -47.0392317120946
crepos.3165 26.7825931790239 -56.0986647707415
crepos.3166 43.5023169410025 -46.771929759253
crepos.3169 -43.0952797775563 -38.6799867566638
crepos.3170 63.6292522616337 10.051851731
crepos.3171 -35.831373859397 -45.2164731748306
crepos.3172 -68.0252248935798 -49.5356395281664
crepos.3173 -89.789489638474 -30.555114847248
crepos.3175 -33.2323043381061 35.6628845107576
crepos.3177 -55.8946930251944 -27.0139775949057
crepos.3178 -31.7832716633435 -34.6701096638825
crepos.3180 -26.239861473047 -23.0059853048853
crepos.3181 -31.5388242615492 -37.4401493654424
crepos.3183 -61.6428969225759 -24.3820565372251
crepos.3185 -17.5014327345763 32.1179025005718
crepos.3187 -33.7167058510624 1.19468309333789
crepos.3188 27.3735775194181 -3.00261657870337
crepos.3189 -39.7041065882147 -34.8192351140101
crepos.3190 46.1434047981463 -58.1871641129653
crepos.3191 -17.9581575716907 34.1116112590914
crepos.3192 71.6752476860108 -37.5859243424904
crepos.3195 -48.4424386749418 48.6585213312175
crepos.3196 63.667363907113 -52.9990534060288
crepos.3197 10.9505592365715 42.1068350041703
crepos.3199 88.3628815552787 -3.32553388177678
crepos.3200 43.9743275630812 16.0771209363202
crepos.3201 9.45287596339982 51.1914135434104
crepos.3202 39.7491314683261 -55.8312555217285
crepos.3203 15.675977219192 22.7874665313574
crepos.3207 62.517049974735 -35.9723251152469
crepos.3208 44.7221826403669 -27.2920517511302
crepos.3209 -73.0299836201931 -10.2707937743075
crepos.3210 59.9944141501028 19.8306784740653
crepos.3211 -41.9671414797346 26.2769747696061
crepos.3212 -48.6819574958368 35.1909674478651
crepos.3213 14.0799417601893 36.4594285942247
crepos.3214 -12.3171450164647 29.1721529871186
crepos.3216 19.2088264186509 32.6185060746696
crepos.3217 29.4817205961639 -1.86665766580388
crepos.3218 25.2813013588384 -4.09036747302124
crepos.3219 27.2555576973383 -0.663641875647315
crepos.3220 49.5744698454647 -29.4935256919744
crepos.3222 77.0621300670456 11.6733536340795
crepos.3224 44.9466225650343 -51.1657241125502
crepos.3225 64.645574924099 -37.8114062181171
crepos.3226 40.8500470852324 -53.408446449678
crepos.3227 60.5802125774481 -50.6244240358042
crepos.3228 27.9815585736122 -16.0923407347854
crepos.3229 78.3199711886106 13.622974611187
crepos.3233 -74.9953106542565 -46.5141294293635
crepos.3234 -53.6436664993292 8.93826551974953
crepos.3236 -54.9149214270864 13.6880354944937
crepos.3237 32.5370695804635 -59.227390546114
crepos.3238 -31.746326313596 33.0608343174392
crepos.3239 -78.6904973171408 -48.7571838862559
crepos.3241 73.8199037879496 -38.364748604033
crepos.3242 65.4978746874581 14.82288562309
crepos.3245 46.6948040170216 -65.0325953973774
crepos.3247 28.0519301877381 -58.7958223784013
crepos.3250 18.4612505255885 59.6435129012571
crepos.3251 16.3367256076334 15.077284436994
crepos.3252 54.5066042358173 -52.653198973074
crepos.3253 47.4716394055163 -20.3771804915277
crepos.3259 8.91968920104993 31.839472313724
crepos.3260 -54.4101155602803 -50.7093878581224
crepos.3262 -42.2033204895537 -15.3083466928565
crepos.3263 48.5599678983887 -50.8581786102812
crepos.3264 -72.1054783781254 -5.9255553270794
crepos.3266 21.1059773488434 15.6320131106126
crepos.3267 -81.2030223939185 -41.4301003633293
crepos.3268 48.8013796686243 -57.6071778976341
crepos.3269 53.025137633202 -1.89613981317273
crepos.3271 44.5502079614194 -20.8517948974541
crepos.3273 47.7865465680115 1.45848601622648
crepos.3277 25.0755531157084 -42.2446357277236
crepos.3278 -32.1743174537576 -35.0886335060417
crepos.3279 51.5254520644648 -24.6215813104263
crepos.3281 18.0248560170838 35.5679926538595
crepos.3282 59.2433775129931 -41.672790966895
crepos.3283 23.4453948512751 34.7915696228916
crepos.3284 47.1024992428662 -49.4919619196704
crepos.3286 -43.2802260174004 -47.091403040439
crepos.3287 71.6523226093444 -39.7685987391122
crepos.3290 75.9656935666151 0.633841299943663
crepos.3291 35.2283808947988 -60.3172072349692
crepos.3292 42.2463572577068 -47.629029569853
crepos.3294 15.9187343943353 17.2018358280022
crepos.3295 20.0831476845987 54.5221105602866
crepos.3296 16.5292088231839 -4.82265031934259
crepos.3298 68.8548641360707 -58.7919801531807
crepos.3299 -64.4870463697622 -48.9267735856523
crepos.3300 29.6475229128613 -52.2466352005058
crepos.3301 -64.7552576589271 30.6569047985627
crepos.3303 89.4165063170906 -3.91507116826531
crepos.3304 51.3971641654981 33.921401175132
crepos.3305 -61.4702306983675 -61.4132561601444
crepos.3307 52.8326938206145 -60.8877676002277
crepos.3308 -54.5529851911766 -24.5241699013333
crepos.3309 -32.6592667120629 5.0404402957827
crepos.3310 0.0800732954623523 -2.81296577103243
crepos.3311 59.5178072787323 -43.3541825453592
crepos.3313 58.2406037911576 -22.7398709847172
crepos.3314 -42.2311573916951 -15.3169342587259
crepos.3315 2.26047710745499 8.58208371239966
crepos.3316 56.0782344161 -31.8596925808985
crepos.3317 71.6155802357707 11.4940401449154
crepos.3318 41.3187710942458 -54.6295763376867
crepos.3319 5.76759353121367 -7.31019398538476
crepos.3321 20.9596289189777 59.7360671146605
crepos.3322 72.9297570098928 -22.7961704836047
crepos.3323 -25.4517368683576 -22.2644817468459
crepos.3324 -12.4705678602297 43.8119758421946
crepos.3325 54.6820916062259 -40.1589880447205
crepos.3328 -62.3508913931874 -57.7291040266767
crepos.3329 17.1829445003238 -34.417071981746
crepos.3330 48.9496327869504 0.252633876547344
crepos.3331 -64.6169814894259 -53.6222786823103
crepos.3332 -71.1401148543415 -55.9421850450689
crepos.3333 31.7711492010703 50.8100021571335
crepos.3336 -25.9230329900947 40.4861885950775
crepos.3337 -2.60127916350826 20.7828705281536
crepos.3338 -52.5434374765183 18.1784125812184
crepos.3339 1.23122349759672 20.221996810096
crepos.3340 11.3728070687332 -9.51522634587829
crepos.3341 91.2506178464665 -7.88366227651696
crepos.3343 79.2732859284593 10.7259214252781
crepos.3344 21.9181219832643 -14.2765476904161
crepos.3346 -41.5120937094794 -7.54157812308866
crepos.3348 57.5669889706437 -16.2005775268187
crepos.3350 30.8453665839966 52.8650797475625
crepos.3352 97.6715294144533 -9.43968623690512
crepos.3354 89.8806133072729 -20.0727015431247
crepos.3355 40.0610689659946 9.01307689829197
crepos.3356 -73.3483344404439 16.0842275247708
crepos.3357 62.3605405298145 21.2266854234845
crepos.3359 65.9389104269059 -43.8653091529691
crepos.3360 0.25101446005145 17.3756264198726
crepos.3361 69.3488791116836 2.00084928883441
crepos.3363 -70.3502607499561 11.3007801976122
crepos.3366 -80.2401847841337 53.0694978668444
crepos.3367 -63.6088354240601 -47.1342995842167
crepos.3368 15.7806376583936 30.4852699037222
crepos.3371 26.1589912452389 47.3088690210537
crepos.3372 -0.143122614046185 43.3896262080253
crepos.3373 -32.3306725789158 -34.8503806235337
crepos.3374 -45.7912861432851 -14.4848772829063
crepos.3376 49.8087700157382 19.3697264805195
crepos.3377 83.2167034977508 -7.76047652540848
crepos.3381 41.0521971452656 -64.8007660698965
crepos.3382 36.1677366847518 -56.604321749093
crepos.3383 47.8521469713872 -52.7775667928048
crepos.3384 59.6155711460856 -2.13791966627383
crepos.3385 -40.9688524581516 -22.4745901203116
crepos.3387 17.6604322900674 -32.6767788189969
crepos.3388 -40.4114735267111 -38.0617063111278
crepos.3389 56.0780313642933 -8.39679979883894
crepos.3390 77.1507295973613 2.93682776021438
crepos.3391 2.19676387433163 25.4716417414681
crepos.3395 31.457828663274 54.8005085148709
crepos.3396 -26.9623118984634 -26.8194597370602
crepos.3398 32.395712357693 9.6493531771786
crepos.3399 74.1996929305027 -38.6883915831983
crepos.3400 -63.6347604158963 -31.1414238974383
crepos.3401 40.4315207296449 -53.3722470131538
crepos.3403 -0.431869853913321 24.8560290706023
crepos.3405 50.9931359760033 -5.08573819408487
crepos.3408 5.77385943039577 26.30489745479
crepos.3409 48.7321038165911 -23.8218011197677
crepos.3411 -36.6241727823417 4.09032608128279
crepos.3412 85.5980338416398 -1.6624450857011
crepos.3413 46.2447587087282 38.8598469552656
crepos.3416 37.6297553559941 52.7338694914891
crepos.3417 -36.1836572886854 45.8874299373824
crepos.3419 39.7743372803376 -41.9176041472714
crepos.3420 -49.0420301288684 33.482256326891
crepos.3421 -30.7235865689902 -22.3803344244292
crepos.3422 -51.3195413473381 -26.2693151345186
crepos.3423 42.1807950724359 52.2256724000613
crepos.3424 -10.2691185255634 52.3416181118155
crepos.3425 -1.38571836790542 17.7731525041798
crepos.3427 30.1665670324514 -60.7497332021294
crepos.3430 -29.6602246329103 39.7865876595564
crepos.3432 65.449277355343 -58.5038950044015
crepos.3433 -50.2031266019871 31.0563517069326
crepos.3435 61.3986689915652 20.2777546752509
crepos.3436 -13.2279141882338 52.1634436680518
crepos.3438 -59.8168337267598 6.06599000603586
crepos.3440 -32.610947226138 -35.8642604477176
crepos.3441 -60.8815830144539 -6.31806507613936
crepos.3442 -57.7795081485815 25.9750152181849
crepos.3443 36.6915323734936 7.5033817353442
crepos.3445 -2.65272345037991 -7.55147649973074
crepos.3446 -54.7388935046459 -0.207332193423258
crepos.3448 41.0697934045215 -18.485920076667
crepos.3449 54.1940875200345 -41.2300495110552
crepos.3450 -16.0333278892758 40.7539023893111
crepos.3451 16.1107183499353 19.9463580597048
crepos.3455 16.4601708961387 55.5382270625048
crepos.3457 24.9091096582574 26.3160125355606
crepos.3458 -22.8674313615614 56.7588958523732
crepos.3460 -61.4442105737525 -12.0358281642127
crepos.3461 26.3936082943426 27.5752523063796
crepos.3462 20.6221142502287 58.1975380216378
crepos.3463 -37.476877546439 -41.4605715144621
crepos.3464 59.5761898903947 9.65243663471418
crepos.3465 22.2668622833672 53.2278772867472
crepos.3468 65.484952054747 -53.7301848010844
crepos.3469 33.068507643712 -63.1306549390068
crepos.3470 -25.1864999040427 40.8012507485653
crepos.3471 -37.0243955706219 -46.669719987189
crepos.3472 63.1043489380472 -15.1928229183041
crepos.3474 37.252558036917 -18.1162181630494
crepos.3475 -51.7080680408114 52.1795680511366
crepos.3476 -26.0468608593053 58.2249768529155
crepos.3478 44.0080079422105 23.8390050560044
crepos.3479 38.4772821164011 -11.9034792509661
crepos.3485 0.0543548273449662 13.926749770566
crepos.3487 -8.49527617648655 -31.4685938074655
crepos.3488 72.2769595083078 -22.9992655681432
crepos.3490 -40.0164507053856 21.5366107442839
crepos.3491 -40.7643184461211 -52.945197220356
crepos.3492 -42.5152158165905 -31.484145626634
crepos.3493 64.9570783569499 -27.6778551358012
crepos.3494 88.2145317891404 -11.3169440756252
crepos.3495 -50.626661826341 -52.9221711649783
crepos.3496 75.1876160819661 -1.90049356714459
crepos.3497 -43.5179996348507 -24.4784848532671
crepos.3498 39.9987134333471 54.0871564955586
crepos.3499 -30.2364322994352 -35.9324514205507
crepos.3500 29.7735661757433 53.2430907528808
crepos.3501 0.405132405154181 57.3613886932875
crepos.3503 76.5203473440316 4.89052123366995
crepos.3504 -33.0418776852287 -28.6750730417434
crepos.3505 -34.740280885354 -35.3800638726937
crepos.3506 26.9171570733527 0.31453918801404
crepos.3507 -43.243236532985 -44.3487392273897
crepos.3508 28.3743064705526 3.41946098385707
crepos.3509 72.2704770812915 -43.3370516011304
crepos.3510 -68.2015410358776 35.4436379338709
crepos.3511 59.8976186351928 38.7171165173531
crepos.3512 83.3902264232923 -27.6796139994389
crepos.3515 -67.6794976700176 -7.98893084369111
crepos.3516 -50.1936750723291 29.8232162787184
crepos.3517 8.26063560592083 -0.87984657865792
crepos.3518 66.1362406298438 -44.825979405051
crepos.3520 0.549055986276253 40.0976953258365
crepos.3521 -39.5738178262777 -29.8507075776111
crepos.3523 22.9039896715926 -5.25905029885454
crepos.3524 -56.9508928062343 7.11176753163456
creneg -49.9521268735734 -13.1591583493987
creneg.1 -59.4285261214662 -35.3454651718886
creneg.2 91.5766131767662 -19.0049499271765
creneg.4 -72.4641038958814 -32.2900883301422
creneg.5 38.1529961710826 36.2957524170814
creneg.7 81.2488838375489 -15.8527145496794
creneg.8 78.492968186459 -35.2098994019145
creneg.9 80.7123171743711 -17.4601604710143
creneg.10 -26.1191901158796 49.1371581205787
creneg.11 56.0581287382628 -3.06357551787265
creneg.12 34.8934097103712 -19.9325600776519
creneg.14 29.7304830883661 1.52002910491627
creneg.15 -57.1262011081167 -20.9183979199427
creneg.17 38.162074287541 52.0644446178289
creneg.18 3.29743856213506 10.0706493849303
creneg.19 -77.7530278489007 -36.9072157023571
creneg.21 -46.2652495896763 55.7555370751171
creneg.22 -71.9563837349932 58.2168427366848
creneg.23 -23.1421953086291 44.2721143643929
creneg.24 -55.6825792419788 59.0855050013931
creneg.25 -65.186318748551 5.34650966090439
creneg.26 -31.5693321204686 55.5173570285531
creneg.27 3.21849040426247 13.6889217248009
creneg.28 29.7858862160898 -3.86636165105988
creneg.29 -10.7729354652979 24.0676733830141
creneg.31 -67.6195116344483 -20.5792563261062
creneg.33 3.01498307811853 44.4673444120691
creneg.34 -37.4177598453919 65.0395555880669
creneg.36 70.739177980008 -34.7800110915103
creneg.37 30.093570549099 -55.1623260997665
creneg.39 -60.1395214178407 14.3404474163434
creneg.40 10.5534394622791 25.2099326085223
creneg.41 49.4471861434254 30.1992282375344
creneg.43 -24.062113342879 31.5262651655198
creneg.45 -46.4354357187398 27.9587952438069
creneg.46 76.1806525712698 -11.2621320695968
creneg.49 -50.6234364512003 34.1662458182946
creneg.50 25.1197504065094 -4.99557271891634
creneg.51 -59.1511442924754 -35.8215417118221
creneg.52 -44.0410760414908 -7.85396381263008
creneg.53 50.0433811874396 3.75862809356603
creneg.54 35.8266968579636 -17.2372930570883
creneg.55 -63.2606953300286 21.3211152548253
creneg.56 8.01998876156093 -4.69209732518854
creneg.57 -57.0594970357097 19.1341376230948
creneg.58 -48.9759634440811 22.6884089450291
creneg.59 -32.8342490756944 30.5249144177571
creneg.60 -46.4682375527506 44.2826521136243
creneg.61 34.0555159768494 -3.24300638220113
creneg.62 56.7839550559632 -52.2785995308754
creneg.63 -53.3118807388182 -14.8979031464594
creneg.65 -35.1536543103408 53.180834058041
creneg.66 -55.0506930873489 -18.9347896976509
creneg.68 80.2790425338209 -11.7982198017634
creneg.69 69.784355206413 -54.01389528434
creneg.70 -52.7191488639742 -10.9516706285107
creneg.71 -62.9263180149284 6.94401465884971
creneg.72 -33.9471761144768 26.2404188352185
creneg.73 -45.051511732581 45.2253765416202
creneg.74 5.83153236320614 5.5003790401835
creneg.75 -5.9507072101563 12.3866543388283
creneg.76 -71.4852664306676 -13.530421047473
creneg.77 -18.6289224121295 34.459477058823
creneg.78 71.3749307512626 13.3060156674676
creneg.79 -42.302061336028 46.2434265182636
creneg.80 52.7158324221554 -38.8828246800987
creneg.81 20.8991097061848 25.9478515984697
creneg.82 3.04377061551189 1.50326770844038
creneg.83 48.6432274274933 -36.3551381122895
creneg.85 -52.3148608961712 -17.7079792104723
creneg.86 -0.53041106430934 -3.68723386929268
creneg.87 -71.1172898663043 -11.39478843263
creneg.88 45.386550864476 -59.3804215164314
creneg.89 0.642833694290567 10.2248430892938
creneg.90 85.7174203609214 -9.1060375376044
creneg.91 -49.4720188864094 -13.6637780082202
creneg.92 63.0563356160794 -56.816667222672
creneg.93 66.4711286241345 -32.0939478968241
creneg.96 -48.060042573171 30.8108420491037
creneg.97 11.7394434249495 -4.67426926053254
creneg.98 27.4584600001317 1.81539173763539
creneg.99 -45.1536926212085 55.4234864245313
creneg.100 -0.732141883784707 40.7858005362145
creneg.101 49.396020806878 -28.7493915529223
creneg.102 30.1651295647156 -19.4799815388194
creneg.103 12.9889915209874 -10.664401917382
creneg.104 -54.2546637034553 2.77711807574856
creneg.105 -49.4613033507096 50.108515631769
creneg.106 -78.3289648759852 -41.2188246494778
creneg.107 3.08418070490535 13.7607943046777
creneg.109 -33.6063179117924 54.5697127500523
creneg.110 41.0694068803335 8.20328336977697
creneg.111 60.4399434167971 -3.1438931841515
creneg.113 -64.539269179005 34.7504383272852
creneg.114 83.0955904362056 -11.6071933347866
creneg.115 -28.2787804100659 45.0790100981171
creneg.116 -70.305724510657 -29.0438672459143
creneg.117 54.5817255090728 -7.53745604919111
creneg.119 51.1845383926542 -42.3943856504981
creneg.121 26.6295165147052 56.9780300040035
creneg.122 51.494164588499 -64.286942887244
creneg.123 -73.9552624971491 -19.8233839158991
creneg.124 49.6028963554159 -54.947197647562
creneg.125 -80.0350104628517 56.6850677203916
creneg.126 -46.318411553954 -22.8550174632536
creneg.127 75.0812007468021 8.35946596680521
creneg.128 -25.0154218812146 47.7779682920865
creneg.129 52.7415962104571 -30.0215381862534
creneg.130 -63.6029569088433 33.8471286972266
creneg.131 -52.2537712707132 40.2861890767253
creneg.133 -56.6574605613113 13.1098411177825
creneg.134 -61.3635388487144 21.4746761960305
creneg.135 18.1941321093521 17.3516705150528
creneg.136 35.206618628505 -6.67520242321212
creneg.137 -40.7130841771856 46.612723754624
creneg.138 -57.0847336233016 19.9368202505339
creneg.139 -3.24821565545282 36.1793244909898
creneg.140 -57.2102049869867 -34.9103377042563
creneg.141 49.0999371222824 -5.5770590185311
creneg.142 -60.7282947403608 27.2443065233063
creneg.143 -43.5335801936326 48.6282820051592
creneg.145 24.1593585345182 13.16230655498
creneg.146 -57.9857102841834 33.0226719562845
creneg.147 65.5235117893454 -54.7285203090182
creneg.149 -53.8073787956722 -35.6195970536628
creneg.150 -38.3536983111658 52.6490199991831
creneg.151 12.5010098334381 -7.9980312864495
creneg.152 71.4208888042128 13.0841719553772
creneg.153 -51.0776275958121 0.989866036821156
creneg.154 -21.8713993625585 39.8152665133195
creneg.155 -31.8027680833926 2.97844438599313
creneg.156 44.7137581977073 -29.0555426862294
creneg.157 -63.1631724077642 19.4725417610383
creneg.158 -23.1209906356198 29.9039207407458
creneg.159 48.8768472510382 -66.6437585044367
creneg.160 -41.2525325814603 55.150612259707
creneg.161 73.467985100325 -34.6384287706955
creneg.162 -2.73768120484536 37.1558114636167
creneg.163 -44.4597331968368 50.7868623092454
creneg.164 21.2412811569498 20.8476960578539
creneg.165 43.2158380596109 39.3598556133555
creneg.166 -66.0883071154314 -24.8093064562511
creneg.167 7.81893726507313 -3.48915960471721
creneg.168 81.6833800410728 -14.5142289122553
creneg.169 68.0195420605342 -27.9327436519505
creneg.170 68.1022095698949 -29.0944215431902
creneg.171 -36.9921929706775 60.4580249005655
creneg.172 -80.9058334014933 54.5720436366397
creneg.173 19.4063408929979 12.4490998768224
creneg.174 59.2728849996865 -32.3719049328485
creneg.175 -38.3818330779191 54.6844725281737
creneg.176 76.5578530660843 -6.33979085383455
creneg.177 -48.3605597286174 -8.79780556774955
creneg.178 76.4115881220273 -28.4784107945697
creneg.179 12.2097608320604 43.1902520881356
creneg.180 -63.6700067410706 28.9354576386621
creneg.183 -55.6875495073159 -20.0835711701488
creneg.184 -41.1555981818507 57.2221680689024
creneg.185 -52.4705867855929 1.53841678837646
creneg.186 60.2598803470126 -41.0876144139755
creneg.187 56.3146472139924 34.5848004679377
creneg.188 12.4091262775888 -6.66814598858422
creneg.189 -40.2423034636912 46.8281790679774
creneg.190 -57.2021204610111 -37.5497914817773
creneg.191 -4.0027205084469 53.9561871744085
creneg.192 2.52329974782924 55.6412133545579
creneg.193 53.3546756705883 -30.5317986673888
creneg.194 62.3664856276505 -35.0606636081353
creneg.195 -69.0337793038409 -7.62750662912004
creneg.196 78.1813467710424 -32.7113109274747
creneg.197 75.7194103101619 -55.7314822468653
creneg.198 -73.9609294831728 51.6154290414074
creneg.199 -37.1080257169443 41.8972361470003
creneg.200 8.16203288045164 53.8619005144532
creneg.201 59.4887433788695 -20.1114738723674
creneg.202 -11.2743037161018 44.2216800229314
creneg.203 -31.4022055979911 3.88863188402588
creneg.204 14.6206000914689 16.6964745831519
creneg.205 51.089644480951 -38.597856827106
creneg.206 59.3463741922265 39.2081695344305
creneg.207 -50.9157311281807 59.3998275432662
creneg.208 62.7574977571485 29.5916167571905
creneg.209 40.7246070256821 -5.16230501888032
creneg.210 -48.1896853729162 35.8553299493211
creneg.211 -2.98247833808817 -0.392727327937487
creneg.212 -24.0627300700031 43.0162741177529
creneg.213 11.9970947845464 -9.80735450038399
creneg.215 -58.1574048173682 -18.2499920603342
creneg.216 -0.6973611892075 51.5125551157101
creneg.218 5.95907934470115 -13.432254536926
creneg.219 4.90501159585002 6.51673732544585
creneg.220 60.6022146903362 -38.2787547130578
creneg.221 52.4879873888067 -16.8933426811713
creneg.222 -48.2939256826117 53.3749753149603
creneg.224 38.9739087880082 -6.54916611563015
creneg.225 -59.4756795128181 13.3805288020776
creneg.226 -68.6972476013044 59.0496546670825
creneg.227 -64.8415712662797 19.9452248988782
creneg.228 23.1413876963351 52.430443763136
creneg.229 2.19875585108794 28.8654622667826
creneg.230 -80.6143936608884 -20.0061304507412
creneg.231 -80.30025695397 -12.8302781755295
creneg.232 59.3469080452411 38.668339294785
creneg.233 41.4507088353373 37.4912062590475
creneg.234 48.6357558323374 -31.0221976842045
creneg.235 49.3273220634516 29.9457939796452
creneg.236 46.875490185572 -20.6459000087583
creneg.237 -57.8065728660625 6.2286279833736
creneg.238 -42.7436132218512 47.241610228458
creneg.239 -30.4540616117005 61.8970781525691
creneg.240 -40.3367596771813 53.1840081214641
creneg.241 -45.4751123291851 56.9086650494247
creneg.242 65.2745604776041 -56.5318389193828
creneg.243 70.5421521411031 -10.5895136035195
creneg.245 -63.0818144625509 18.1371723715572
creneg.246 38.5659565125937 5.67142632566712
creneg.247 -0.768423932165262 2.14275577379184
creneg.248 -53.2762796797175 43.5255217217072
creneg.249 3.11473979061098 55.2336926265869
creneg.250 -64.7708642758987 60.1449387057352
creneg.252 60.1551753597155 -11.6213609790621
creneg.253 -36.0440350257249 5.5185234858094
creneg.256 1.42571145979994 8.72211695518712
creneg.257 -39.6132813844804 8.16346847907034
creneg.258 78.718891849185 -15.4565603138629
creneg.260 58.9989485355172 25.4390133137553
creneg.261 85.4844405667207 -7.09140725467191
creneg.262 -45.5232295122783 35.3570226801595
creneg.263 2.45618069701762 60.6972218136317
creneg.264 43.159036770288 38.7167366121329
creneg.267 -60.8495958587844 32.8040867964027
creneg.269 -28.3142869807122 41.7051661120243
creneg.270 -62.9573772091019 24.8537944847932
creneg.271 -62.6576994952442 18.2668978397774
creneg.272 -57.3878017388522 50.6550364882804
creneg.273 -50.8106710326463 42.1337302539469
creneg.274 56.8107323139981 -30.4773291848783
creneg.275 9.38067305967111 7.33867047905015
creneg.276 -2.75960744646901 -31.5839765468929
creneg.277 -37.942007409078 5.20393067722368
creneg.278 48.9643038441913 -35.526097504572
creneg.279 -67.6299761331867 -15.9403401113746
creneg.280 74.220272490678 -58.9246049205812
creneg.281 -54.1240302469279 -41.0699065163536
creneg.282 67.3195357412342 2.27440182192535
creneg.284 -72.9777129580448 -13.1902835355973
creneg.285 -59.8607764299582 -19.5483892767257
creneg.286 -59.2489530057749 30.4625099858958
creneg.289 -82.2916429912118 -30.9726658457843
creneg.291 59.6138662175507 7.14764078976964
creneg.292 -67.2589405027076 -24.9744104093686
creneg.293 35.0313964704094 -20.8137273291775
creneg.294 42.2310175738193 6.38156872178218
creneg.295 -32.1214569320331 43.2868228428686
creneg.296 75.9839257343793 17.5662424270259
creneg.297 -54.9416996897245 27.663930661253
creneg.298 -68.8481517711565 -12.9749152640294
creneg.299 31.8949868795981 -61.211765922109
creneg.300 1.8262829775856 2.06302880093833
creneg.301 49.5731214198886 -64.5923497553382
creneg.302 52.5388824720398 -26.6852123898639
creneg.303 69.2493605105566 14.0029070643265
creneg.304 -50.5874893622348 42.2836164959963
creneg.305 -73.8180800438568 -47.1045950777552
creneg.308 55.1738368087203 -6.03944697980568
creneg.309 41.0516824383156 -20.3880350111522
creneg.310 71.3188497895166 -52.8900184862976
creneg.311 -70.2233260341076 58.4764666474533
creneg.312 -47.740672581394 19.2466915048891
creneg.313 16.0477865366564 44.3988016929781
creneg.314 -67.5866767797618 -36.8569890756254
creneg.315 55.4754062802297 23.8409859659393
creneg.316 -66.0064994793419 58.1893882896835
creneg.318 -68.7059618767537 -20.4348253903086
creneg.319 76.2119131303857 11.1070134105279
creneg.320 5.97567566227586 29.4085346983715
creneg.322 -31.1944891477246 44.9884235077622
creneg.324 59.0767697563144 39.8408321635145
creneg.325 59.2154826450082 -32.8747843337157
creneg.326 -76.7193204290394 -35.1978050758347
creneg.327 -75.3030551584549 -49.4570919104322
creneg.328 48.831820099016 -6.67030353603818
creneg.329 -56.6806253257216 -32.4149939300579
creneg.331 6.14120501426019 49.1435510803067
creneg.332 -77.9028544009905 -31.293310980909
creneg.333 75.519633717648 -58.5058215242177
creneg.334 -60.2177880961003 16.2195268685656
creneg.335 -55.6423455134815 -33.4877654574286
creneg.336 -65.9782788076647 -17.2747361414064
creneg.338 -15.722775220422 48.7458611841914
creneg.339 -22.2904643119982 34.8449031468056
creneg.340 -48.2600650140024 -16.9410903620528
creneg.341 -0.797416127774067 7.34043763937587
creneg.342 34.8184314517094 -8.18807820323531
creneg.343 -61.9387736181124 12.7050014761997
creneg.344 -64.5441881689353 -15.2872862413728
creneg.345 20.0998846539753 19.3096845828317
creneg.346 -42.0979708514669 54.5639033794941
creneg.347 -54.4912219334059 2.15045291986455
creneg.348 -22.372456645465 35.7570757643794
creneg.349 34.4717940178728 16.340814317407
creneg.350 -53.6391519638913 39.6422127442875
creneg.351 -76.9565401631519 -38.2844974245122
creneg.352 -54.8587089493757 0.392702018060684
creneg.353 -63.433006330222 -39.4845596283986
creneg.354 -42.1953689078866 60.0841715591834
creneg.355 51.8508352635852 -2.51143787536152
creneg.356 64.8442378892536 23.7591017804843
creneg.357 36.8352074846641 -19.3692108963528
creneg.358 67.6242429520289 -59.8417332688376
creneg.359 74.4025018278786 -56.9232565698567
creneg.360 48.5765062683637 -39.2225446724677
creneg.361 -64.5850491258881 -1.52137109802509
creneg.362 -35.4121834045131 8.67761786933534
creneg.364 29.313919026386 -18.7307018551534
creneg.365 -38.430257755216 0.820411024625164
creneg.366 -73.9288304161261 -36.657353947088
creneg.367 -55.3755820065395 27.3912886710997
creneg.368 50.5165948511504 30.6066020614768
creneg.369 -35.1988215996831 -0.85022259851399
creneg.370 44.0428735559212 33.6800132283786
creneg.371 1.78424759574326 -1.95245593214632
creneg.372 7.09742561414389 2.73964839605568
creneg.373 11.7446939479905 -10.8546743315131
creneg.374 -49.5119951613941 -40.5338648175488
creneg.375 52.5360983239843 -63.6393267271624
creneg.377 77.6007460670561 -27.9625319873792
creneg.378 11.4869502988645 22.9124589641463
creneg.379 -0.700737053770226 13.1336786084786
creneg.381 -28.0708371479173 50.8404842083401
creneg.382 -31.1293391415931 1.99136920641174
creneg.383 -58.0062958447374 9.33842007359618
creneg.384 44.0469877639038 -19.6382002490407
creneg.385 -42.9438078236155 45.2446570917938
creneg.386 -45.8950165670944 35.1429081521497
creneg.388 26.2385481626003 30.5932892878256
creneg.389 34.2616638162849 -3.71036941267252
creneg.390 -32.4580840325097 58.8742428291374
creneg.391 -44.7911554917476 57.3740914866743
creneg.392 73.288543413091 1.2167662189525
creneg.393 -72.9723185596816 -29.2709056977739
creneg.394 -50.9215464626332 -19.5136183294592
creneg.397 84.2801369065712 -22.5986497893547
creneg.399 -23.0723153428968 31.7366962550202
creneg.400 83.6758324077408 -20.7123571712055
creneg.401 -27.1243899387021 47.057909238656
creneg.402 -70.9489737553086 -23.6567543942706
creneg.403 -70.6847349333684 12.9276166997662
creneg.404 -62.8103217122686 -27.2213613126024
creneg.405 -86.6374871987461 -23.4569391610344
creneg.407 44.3696864832624 7.18804222115071
creneg.408 8.25269974438999 11.8950372441304
creneg.409 51.4748501745939 26.5804768684668
creneg.410 -56.6210223076005 -22.0661990925524
creneg.412 -32.7217630060344 28.2263305303662
creneg.413 1.07865840166566 38.5143499909554
creneg.414 7.99813223711045 47.7024930856371
creneg.416 -61.7474752749077 35.1616475447008
creneg.417 -38.5303049483483 56.9403257223131
creneg.418 -62.681704042319 -19.7901819841282
creneg.419 -72.6079768919834 -36.7418864311298
creneg.420 -67.7388801960614 -2.89734021167393
creneg.421 -49.7637860708742 46.8147471534766
creneg.422 -43.8854008188719 29.6376411727539
creneg.423 9.35663518918881 -8.45863248468532
creneg.424 68.9803650417317 21.0629621177856
creneg.426 -62.3957543920457 -40.2624952441256
creneg.427 15.6693258759183 -4.80192405137125
creneg.429 77.0679239648637 -57.941478623671
creneg.430 -57.6588795864139 42.8856378674145
creneg.431 41.4262191630339 8.819025937978
creneg.432 66.6372264431096 -2.75173491980503
creneg.433 -70.2375523757654 11.4946113374149
creneg.434 -60.034148165776 -39.8805265564041
creneg.436 65.2585951659182 23.9038545370267
creneg.437 90.5260388346881 -18.2407543063595
creneg.438 -88.1755346236293 -28.3786767848409
creneg.439 -79.3932423613484 47.6892193764221
creneg.440 39.7268053550022 21.066794381338
creneg.441 4.63341570636355 57.3377963960979
creneg.442 -74.3831879784819 44.2378187867755
creneg.443 55.2847165499089 -5.32070558457577
creneg.444 57.4004837623214 -51.8442709971898
creneg.445 -81.2798705738907 58.8808228294121
creneg.446 55.8471762504991 11.04890261416
creneg.447 33.2361845107435 25.8084042842102
creneg.448 -35.3811876504646 9.35072470121221
creneg.449 38.0823382895522 35.9728854697984
creneg.450 -28.1440727471458 45.0122016170959
creneg.451 -50.4766562964193 28.4486271018354
creneg.452 -77.5512553977288 -41.4003160307873
creneg.453 6.88603272118871 51.8363146076257
creneg.454 86.0252297088704 -8.81664422546766
creneg.455 -68.9228062622986 -42.7173884822888
creneg.456 -55.6346078492593 37.5841503399554
creneg.457 7.86390941654891 49.3548331271606
creneg.458 -82.8424247380179 -18.49300334406
creneg.459 -70.7922552664568 -19.6835042155744
creneg.461 78.4676813245232 -0.117820859296321
creneg.462 61.9333210609198 -30.4119310476817
creneg.463 49.8111351266823 -68.9557775008504
creneg.464 -77.2708751668981 -23.0851802133594
creneg.465 -67.8414069606724 -35.5575770168728
creneg.466 -27.0906587067021 40.935435847981
creneg.467 -7.65993173338523 40.3085068266753
creneg.468 69.376944162633 17.9061154615427
creneg.469 84.1252544165475 -7.24436924157127
creneg.470 63.5542956326345 -55.3140903478268
creneg.471 -2.68872295184715 20.0528629884095
creneg.472 -77.6188096121708 -23.7377490483612
creneg.473 28.5504772264253 -21.4629361175057
creneg.474 85.7194817328729 -6.12562815893259
creneg.475 -81.2619949387311 -25.8593738251876
creneg.476 74.8024746976637 -41.8647830010163
creneg.477 80.0344496375459 -21.482986893991
creneg.478 -67.0756921940083 58.6618880108325
creneg.479 8.53215036732816 1.2355550788145
creneg.480 10.1262362915559 -5.5636523403848
creneg.481 -67.6960070915085 17.5991310615231
creneg.482 49.3295598984047 36.1296368582496
creneg.484 97.0401055237877 -16.051460975855
creneg.486 -49.8775646235068 56.9050522134663
creneg.487 24.1261850953332 16.0944534043399
creneg.488 11.2411039562265 -4.54604206036837
creneg.489 -31.2592338226078 1.93806791632183
creneg.490 39.654745627458 10.6998789100867
creneg.492 29.8971095294188 29.2676714811944
creneg.493 25.5370931764749 46.5452026289849
creneg.494 -43.6980623734076 47.6415234741875
creneg.495 5.84300290039973 0.738465536709756
creneg.496 49.0204880793101 -27.8625517040893
creneg.497 -6.91383629718433 42.4282317921576
creneg.499 -21.6736903471161 57.1682779916566
creneg.500 65.5696759869457 -2.95253389315457
creneg.501 51.8265715829242 -56.5006977353486
creneg.502 -86.2764890305373 -26.4591035228383
creneg.503 -81.4978450190824 -28.9236021695206
creneg.504 49.6317369576589 35.5237994932993
creneg.505 81.6015779276431 -18.660376138805
creneg.506 -44.7056602179951 57.5615677831353
creneg.507 -44.7796874830533 35.9691822591719
creneg.508 35.3040355981475 -56.2239305483992
creneg.509 64.0149367612443 12.702599024591
creneg.510 18.4956165352187 49.8622601972688
creneg.512 -55.7070594834957 59.785975828751
creneg.513 -3.23217927344079 37.6848681139115
creneg.514 -78.9081486654818 -39.1725559590311
creneg.515 -1.18642047777025 14.1865711568778
creneg.516 8.38204314308894 -9.46786551399859
creneg.517 -63.6912112221436 27.7082403762435
creneg.518 -59.3878400079711 -31.1645383833904
creneg.519 -38.958175306768 28.9152829136991
creneg.520 -79.7925875288739 -17.623544348651
creneg.521 -53.1748196492469 3.21094923433186
creneg.522 -38.682569305769 63.6336377992155
creneg.523 5.33530806844257 41.131427094932
creneg.524 3.95918967847304 5.64356827236024
creneg.526 16.0444843406218 -13.7187750647759
creneg.527 -52.9044373817124 38.8779309248837
creneg.529 -73.3419409085013 -38.3367141985005
creneg.530 60.2864478059227 8.95103415718725
creneg.531 86.8820535384898 -2.82203451515708
creneg.532 -74.2222733969942 62.7759901887835
creneg.533 -75.0017497741752 -25.5599753558248
creneg.534 -36.7102880634789 54.9441787330224
creneg.537 -66.1953970741268 28.6338243986762
creneg.540 5.04500045496884 7.36941150640967
creneg.541 32.320430262014 -7.74685457552436
creneg.542 70.2300131699777 -7.97401696016465
creneg.543 79.7819148294463 -53.7254128557909
creneg.544 -51.2747555784157 24.0193863629846
creneg.545 -52.8241055423548 57.5758037740358
creneg.547 1.77316583091085 57.3002027410824
creneg.548 11.6083666971081 57.1026489962553
creneg.549 7.1434801477823 6.81382452736847
creneg.550 95.7155720586025 -11.321779911916
creneg.552 26.5248009449267 28.0576718858607
creneg.554 46.1659885100144 -21.6057961220222
creneg.555 21.3090132917606 50.3676718474374
creneg.556 22.3191677994766 -10.7325508950292
creneg.557 -54.1763781392408 16.6435489110936
creneg.559 7.20567627196388 11.3632015096349
creneg.560 -33.9545914900824 40.9047941732712
creneg.562 24.7531178419132 22.2785368737214
creneg.563 70.4385291344275 -29.8092310431506
creneg.564 -52.3056123588359 -37.8076180392012
creneg.565 -47.7302701032628 -22.2912691819718
creneg.566 52.1721749263478 -42.1718627165998
creneg.567 29.9394084500045 -21.2421227263616
creneg.568 56.0674369847237 14.5383687428466
creneg.569 -64.1914797176597 18.8219061332614
creneg.570 33.0718060051115 28.4756982965315
creneg.572 3.99067154740163 33.0059612363895
creneg.573 -24.1592338320063 29.7428775455241
creneg.574 52.702413407608 12.0147596802074
creneg.575 -0.464284454827814 39.2917457659089
creneg.576 46.9834999459808 -21.1775072255034
creneg.577 33.7888719742289 -8.39253855289858
creneg.578 -7.65737498980105 52.0143999218623
creneg.579 -68.91604827313 20.8990920576502
creneg.580 -28.473982602667 53.6385129583758
creneg.581 -58.8676437059191 2.80013412975452
creneg.583 51.6068386550293 -65.8648858238182
creneg.584 74.8273654173038 -37.8625439221694
creneg.585 69.7859000901201 -8.39158881102252
creneg.586 -52.0012678980876 26.659665385194
creneg.587 51.2260167016447 4.97196905102391
creneg.589 -46.4065895712731 57.8566036516969
creneg.590 -41.3597433551673 41.9072677158647
creneg.591 6.04000382971128 5.24773346535047
creneg.592 25.7842222143778 -26.7377400509483
creneg.593 38.6905617854342 14.8948359258608
creneg.594 23.5816014578297 22.2972820747215
creneg.595 -55.4617442917842 -41.3319146276058
creneg.596 -72.0958258452473 -22.3490881340741
creneg.597 -34.4261315036749 7.92830933643437
creneg.600 -56.9955033190456 32.353982537575
creneg.601 -55.1248819544489 22.6648155505808
creneg.602 -1.1324502374662 19.0802437225724
creneg.603 -40.5452257511407 60.6287750014346
creneg.604 23.8422912027888 54.2536594132254
creneg.605 -59.0107635565555 -14.816442665408
creneg.606 35.9006611544107 -5.94489280003065
creneg.607 -41.9142548468436 46.8299322488641
creneg.608 35.3836408753454 -21.1941366722974
creneg.609 -49.1369196188242 56.0570004467016
creneg.610 34.1444493612036 -6.58416253181314
creneg.611 -63.6078847923531 57.9071350574969
creneg.612 39.5530531795317 11.580126359192
creneg.613 70.9715285737473 -31.2650647226074
creneg.614 -38.918202288823 52.3467496658952
creneg.615 6.15736096172957 55.6374474109507
creneg.616 75.8378106422543 -55.9957701670268
creneg.617 -77.5349793721957 56.182296288856
creneg.618 -83.9214263861138 -41.9628941473597
creneg.619 60.891698189577 15.0167818626597
creneg.620 -40.3960187678955 44.3216955029921
creneg.621 -8.10806363775538 52.6128977485924
creneg.622 4.24345071591259 40.1052191774888
creneg.623 -27.4509514500496 56.1932180632801
creneg.624 50.9795779867262 33.5310718368741
creneg.625 45.640648194783 -63.1257884827532
creneg.626 -66.7062156377441 1.12351907615435
creneg.627 64.1739577759285 -33.5842368017636
creneg.628 57.5978375913425 -16.1275713394016
creneg.629 -6.02922796406705 40.1309951588309
creneg.631 -32.4816802061295 0.106744919804425
creneg.632 -50.2681726607809 -29.6308815102881
creneg.633 13.1700629899103 58.2386102449817
creneg.634 53.9030674454861 12.270312901576
creneg.635 -1.26531566176676 9.5830747277994
creneg.636 39.5588773218387 24.0457457370387
creneg.637 16.338043955862 -13.1920394430009
creneg.638 56.1422759740678 -30.5294256317747
creneg.639 55.6292570691 31.8763231164592
creneg.640 -76.2660214503008 57.0777511685668
creneg.641 -62.8518599950181 12.1861496240722
creneg.642 -31.9057736391557 26.067797694282
creneg.643 70.923990582857 12.1609795681813
creneg.644 -62.2518408387023 -20.3990944435157
creneg.645 -42.1273664564757 57.4305063449304
creneg.646 58.3393869358739 -3.2883611380215
creneg.647 -49.854077879325 60.7066936430659
creneg.648 32.9531969552268 -15.8630303057011
creneg.650 9.35619093134728 7.90811251741704
creneg.651 11.3547409864776 24.7350114250885
creneg.652 41.1195848760112 -45.4185709131776
creneg.654 41.2902380672263 34.6839802487046
creneg.655 -13.4613830447836 13.543152290383
creneg.656 -48.6989804789388 44.8132394991142
creneg.657 6.05600663104223 1.89217590131444
creneg.658 -80.9657561459518 -24.6035193346147
creneg.659 55.5658070796186 -48.0073883790931
creneg.660 58.2181882225656 26.5132361828549
creneg.661 -66.6261783402542 8.01684001278014
creneg.662 36.6938737514623 48.5439373801226
creneg.663 26.7710383299501 54.8619049265037
creneg.665 -50.0407270661332 44.9205535580006
creneg.666 -74.8187532678702 -29.9749197231809
creneg.667 -72.317288321876 -29.1851533868431
creneg.668 -64.1340030090146 -37.4141379423494
creneg.669 55.0835456582381 13.8798043598828
creneg.670 -10.4428672816383 40.7174620583248
creneg.672 -54.0680732087663 -41.4500314263846
creneg.673 53.2828973798178 1.71097652035829
creneg.674 -34.6625385571235 58.2913951275793
creneg.675 -47.8907701166432 58.664226021408
creneg.676 43.1722754736763 19.8968507484982
creneg.678 14.6530348289375 -8.81493358874989
creneg.680 73.5217478353326 -56.6264438739781
creneg.681 -69.8939377353571 -36.931476978629
creneg.682 -72.3007135199668 56.6001345342696
creneg.684 -29.4046322330394 61.2894075475663
creneg.685 54.5110174334109 23.525707488803
creneg.686 -58.8054456414607 0.55738931870388
creneg.688 -37.6451570942027 64.6143905238342
creneg.689 46.3855891913989 -63.3215383686359
creneg.690 -49.3821695852116 -19.2096503521752
creneg.692 76.8274968682545 -23.8521476774731
creneg.693 -74.9553466932412 -41.2233919919232
creneg.694 38.6687999215711 -39.6843978657907
creneg.695 -85.767284467913 -24.2114584280417
creneg.696 4.30891702593773 -3.79302954234518
creneg.697 36.3459568802986 -5.25662916716679
creneg.698 64.4210562260774 -55.3233461521661
creneg.700 19.923670225931 50.0336752904448
creneg.701 79.9019114054475 -23.838632567477
creneg.702 93.1300808532507 -9.5363002955025
creneg.703 -30.512148010145 52.8366261804278
creneg.706 -56.1663595122163 61.5940967007887
creneg.708 28.8684341657264 29.3733368975183
creneg.709 -51.8757333697963 31.0191242235108
creneg.710 -67.070280882442 60.211147591107
creneg.711 -85.1489973745648 -16.8408816536308
creneg.712 32.0023961817637 -23.9792076930283
creneg.713 -66.5631447892318 19.1923651484056
creneg.714 -6.60297211309813 40.2890246413357
creneg.715 43.7028695027308 -10.4590826890016
creneg.716 0.0722683324149063 30.4969055413828
creneg.717 -73.7033210857537 -43.0235268029493
creneg.718 -67.7162803304223 -40.1567796415321
creneg.719 -58.7476352294896 5.93603415986248
creneg.720 -8.3210952600146 51.1555019087889
creneg.721 5.04079495809433 -5.19750311674499
creneg.722 -80.7425834144284 56.2931738820373
creneg.723 -70.7187999358677 -46.688378665698
creneg.725 -61.3729830248612 -41.4426156969336
creneg.727 51.259619163851 -40.5251648654042
creneg.728 -2.4924791951511 28.1425567800565
creneg.729 -33.9722754117105 25.4822872542772
creneg.732 -55.1067510153915 4.66979647800183
creneg.733 -66.1168312613699 -34.1388112673235
creneg.734 -66.1784411421134 59.8663067518672
creneg.735 36.9602894003661 -21.3264298396496
creneg.736 -79.7169912374434 -27.6733960582889
creneg.738 28.4718018940753 12.0732932123079
creneg.739 45.7646723498097 -52.853526893672
creneg.740 -30.8959771908186 3.79696619407757
creneg.742 -33.21081042848 56.7503798782079
creneg.743 -60.1619199512104 49.2776218635576
creneg.744 -73.4072991535449 -26.8418391966013
creneg.745 -81.7652372126433 56.1631382912537
creneg.746 87.0728041931807 -7.5175911020142
creneg.747 -46.8383163660711 -55.6528023645142
creneg.748 -1.0534570846121 51.655419648
creneg.749 25.0293867288205 31.403003402164
creneg.750 38.9569887409303 -23.3109569425009
creneg.751 -65.5742121490339 34.3086092099868
creneg.752 -60.5609344353683 29.7722533421945
creneg.753 -23.9624407732447 46.9011248702302
creneg.755 32.333414506192 -25.7949049498593
creneg.756 27.1490106976147 56.1081085884509
creneg.757 37.3780347892113 -20.8792491928224
creneg.758 50.5820023836898 -33.0165463612819
creneg.759 19.0922313261621 53.9107357363594
creneg.760 76.4861910915716 -8.97352331790736
creneg.761 40.1424462936654 38.1712204568589
creneg.762 -58.0872297881694 -28.9486962463492
creneg.763 63.8495168024717 12.3255752997446
creneg.764 -59.0407856410558 -14.2802093335982
creneg.765 7.64415203624776 62.8011797602008
creneg.766 -40.8866739220121 -22.8433134825503
creneg.767 1.54935447592017 5.68053770228445
creneg.768 26.4131018462775 29.5842502098684
creneg.769 -67.2587024156624 47.3593678504913
creneg.770 32.6309776406254 -24.6746898842383
creneg.771 -56.9697271659535 20.0773332035292
creneg.772 70.5041945402699 -28.5410470029125
creneg.773 -66.0771266995319 31.2156101530617
creneg.774 -49.0204325769902 -10.882416912652
creneg.775 86.9136207874584 -6.13790516589171
creneg.777 79.5161385551431 2.43011998469439
creneg.778 72.9658611703186 -14.0059837837658
creneg.779 54.6296570385324 -58.6624725358005
creneg.780 51.5787519869238 -26.528172684996
creneg.781 17.4583186536129 62.4597339623616
creneg.782 5.43190028280513 57.3774518781395
creneg.783 -59.8173767154347 11.8315882787526
creneg.784 -43.9959435385653 37.4701213526631
creneg.785 -18.0893024778088 53.7959914579688
creneg.786 -29.1154915287469 61.2773669418862
creneg.787 -67.0560647928014 -18.2963448477946
creneg.788 55.7434558676383 -5.32335329958223
creneg.789 5.61430824539901 1.69761977180696
creneg.790 -28.8811295718635 57.2929670992023
creneg.791 35.2643016010386 24.5455562915574
creneg.792 -46.4957215827233 25.7187138916228
creneg.793 77.3692143981842 -36.7179300450759
creneg.794 -69.1746146503865 -22.292307172896
creneg.795 -56.6607299223914 37.2890021219686
creneg.796 -77.4466209161716 58.0988768790072
creneg.797 -53.6633509090767 -43.910489281711
creneg.798 35.4412726242477 -18.9668379871136
creneg.799 -56.933428168091 -41.1973493952236
creneg.800 -24.2286290379215 39.4716447692899
creneg.802 59.2633195822501 2.34840094223339
creneg.804 -78.7435499230889 56.856665967745
creneg.805 39.0825817081556 23.107705856042
creneg.806 75.5245798597205 -10.0270925054642
creneg.807 22.8471035750843 12.8924925614632
creneg.808 85.419970469126 0.589472306218939
creneg.809 50.1972893751404 4.85452342803953
creneg.811 -79.4459605061545 -44.0787618035494
creneg.812 -68.1127729361293 -20.3375020307896
creneg.813 -44.1532905133338 27.3148843567906
creneg.814 60.4697614065702 8.08795002012876
creneg.815 -62.8260560892481 38.5081349445312
creneg.816 -61.6140399372279 32.3900889192787
creneg.817 8.5718424382439 58.1158434196649
creneg.818 8.5930976354896 21.1455696324258
creneg.819 -39.7584510729631 24.0325264643419
creneg.820 -61.5035139837292 33.2048062003739
creneg.821 -4.05311815238764 39.7034464735076
creneg.822 67.8265380502361 -28.2754378903165
creneg.823 -69.6011249197175 19.8076831900659
creneg.824 25.8105479222261 22.0758414657016
creneg.825 83.0526712017014 -12.2056416541457
creneg.826 19.861933774996 49.7101498272492
creneg.827 5.24733985757578 34.0226878769318
creneg.828 13.3000142544232 42.1370308072562
creneg.829 -75.0461746346556 -13.7499413531466
creneg.830 68.631694454459 13.0046974520251
creneg.831 95.2582213198066 -13.1908954456469
creneg.832 -68.5026898571289 -3.96539168869596
creneg.833 74.8843421119417 -14.2374256240981
creneg.834 -65.3463405933875 -42.9580151446072
creneg.835 -69.7355279843704 54.6080269354322
creneg.836 49.5275844598947 -70.8477719770261
creneg.837 39.9894517437706 -62.0972156027473
creneg.838 27.7330704378032 23.7534432323867
creneg.839 -70.4824990030642 -33.2775977348415
creneg.840 -63.1313355174718 13.6869934440927
creneg.842 -36.9375590303888 46.2516878700651
creneg.843 -51.4682047188783 -10.0672277177156
creneg.844 -74.480406105513 -26.9831953449844
creneg.845 51.5724972721558 -5.8040191160461
creneg.846 -38.1284914994236 61.1898434930091
creneg.847 32.8498062516436 14.3107986104999
creneg.848 1.00141918545124 29.2413749742488
creneg.850 -0.565958104605393 3.43593237910985
creneg.851 -76.6473900951542 50.4621494398853
creneg.852 -70.3242714262471 -22.6080845481592
creneg.853 79.2946817273248 2.06788085274416
creneg.854 26.0240703288138 -25.4082805465029
creneg.855 -55.6345569027075 40.0685694098229
creneg.856 52.6281346652393 -42.8623102162896
creneg.857 -77.4959081477661 59.4390654280326
creneg.858 -50.2929781988205 28.9280585956356
creneg.859 -51.9696649528753 36.289079077769
creneg.860 -66.0859952020269 -29.4092926677408
creneg.861 35.3944933544623 18.7879235940925
creneg.862 -79.0977051182884 46.9186901827468
creneg.863 -67.4195873644952 -38.5581817503888
creneg.864 -74.8649462551828 61.3292565585593
creneg.866 -35.6674348799214 -1.19432666209145
creneg.867 -2.17499368153618 6.62655233034597
creneg.869 -41.7626726742348 -6.0278333783688
creneg.870 7.62188768888278 62.8070344805165
creneg.871 -59.7293194548886 -19.9444558233384
creneg.872 79.1064586011861 -10.5162135036051
creneg.873 -43.6065023008654 60.8471993384195
creneg.874 -39.2662097912739 45.9114133930142
creneg.875 -47.7675852125329 -21.7590139499887
creneg.876 23.8816815707057 46.6433402078147
creneg.877 -46.1334192527777 46.2224615253062
creneg.878 -65.5068575788185 -33.704688995259
creneg.879 49.0516855961904 -33.1164834558929
creneg.880 -63.889029182407 23.7006894476037
creneg.881 70.9533987888948 -7.22700733463826
creneg.883 -34.2067752553896 44.0590677649454
creneg.884 64.8313472346083 -21.6483930519582
creneg.885 -36.8268551874569 4.77930651596781
creneg.886 -37.79727810566 40.9937150463061
creneg.887 19.2148475004788 28.8443904555732
creneg.888 40.7647627566886 -39.869095839093
creneg.889 32.1131996505287 -61.0191420012329
creneg.890 50.0801570327815 34.5130824849549
creneg.891 -78.9357492421131 49.2766523545905
creneg.892 68.1672370781644 9.8258292416533
creneg.893 -87.4221095727553 -25.2916486905526
creneg.894 58.2868112186727 26.0200073405731
creneg.895 -71.9786315706147 17.8433656565898
creneg.896 -59.7617162289185 -19.3577131279681
creneg.897 -63.5035182350343 49.1887133427985
creneg.898 52.3943403827921 -32.4157254934241
creneg.900 44.7667354745968 18.6325490285932
creneg.901 -38.9435929024586 47.4257173761445
creneg.902 2.24466833409779 59.8013546113383
creneg.903 -51.2567059946461 60.0891972616955
creneg.904 -32.6029553875588 44.7787956930925
creneg.906 -51.9432749372831 45.2086691345684
creneg.907 26.168602190853 -7.43578911077759
creneg.909 -76.1099783254845 -37.7533626139108
creneg.910 -77.4582231268415 -39.76657281232
creneg.911 -10.5064751326899 24.7303471185631
creneg.912 -40.6158411807986 55.502184327487
creneg.913 -62.6542741296536 16.4492446819517
creneg.914 3.50430118278521 6.66541096340164
creneg.916 -82.5372906204642 -25.8952958954712
creneg.918 28.2536085443989 -26.1639489747007
creneg.919 -62.0356176124386 34.5122185919755
creneg.920 -58.7973477038496 -39.1480324246653
creneg.921 -49.8872356161736 38.3312101201555
creneg.923 -48.7249032468417 29.4510413633559
creneg.924 82.5555157910215 -14.7296203011627
creneg.925 -57.4414986087463 20.8075123321455
creneg.926 10.6336219582244 1.48574663927214
creneg.927 -44.4238545581169 26.1448461626201
creneg.928 -45.0795269407504 61.2370903063336
creneg.929 -41.7181936954625 52.7144994667013
creneg.930 -56.7436104468179 25.0892223579865
creneg.931 2.3651776520793 1.0032204003721
creneg.932 90.2221102319331 -13.2926865311401
creneg.933 1.51114380287861 61.052854317862
creneg.934 54.8432293117731 -23.8106074029175
creneg.935 16.8822404430342 20.1435047473914
creneg.936 -9.56458922690838 48.1576706491301
creneg.937 -10.7308820375636 22.7345030996589
creneg.938 -53.2932857203413 47.2566426066635
creneg.939 -56.4937986848692 -25.3156275833589
creneg.940 9.90572480825944 -1.84908542083414
creneg.941 9.01881526543891 54.1441106418453
creneg.942 60.3374502404411 -44.5230911786895
creneg.945 71.6638906359112 -17.4009919396121
creneg.946 -34.7152909503595 7.27863530394125
creneg.947 -49.8794852868962 -20.9255131785881
creneg.948 -32.192175917102 6.01800787519198
creneg.949 76.7600794710943 -34.4625451566234
creneg.950 -42.5646885361584 45.2345106237073
creneg.951 -72.8616847958803 -33.5020996738435
creneg.952 21.4619609064488 26.2954199605941
creneg.953 65.5359677771425 -32.6187285267341
creneg.954 -4.31192340092663 56.1483659411031
creneg.956 11.0120237426377 -4.64183128002058
creneg.957 -32.6531221902272 6.69352091287052
creneg.958 -31.1137624597253 42.5924990835047
creneg.960 66.5800779757221 22.4886691771773
creneg.961 -53.2929247644998 -34.1402766218531
creneg.962 70.6023218000807 11.1594049009024
creneg.963 73.1269178317464 18.0336927007073
creneg.964 54.4389703779124 -4.37989227692258
creneg.965 -59.5166918167508 -43.6462060267277
creneg.966 -51.6089057455139 -10.0820428959934
creneg.967 -33.1766307990263 55.8371949757357
creneg.968 61.3030867933775 -0.644724932238063
creneg.969 78.425761574439 -15.8803418590887
creneg.970 48.2389243367077 -65.8168945001943
creneg.971 -49.3483560345211 -36.1524545026444
creneg.972 -73.6691754325375 59.3554265522798
creneg.973 -68.7026524216394 -11.0232919573661
creneg.974 -62.6935985180431 14.2144906046207
creneg.975 52.5280804726701 24.4467303991374
creneg.976 -16.6448918582949 34.5630627013398
creneg.977 -60.2660068974943 -55.3011053075321
creneg.978 -40.7768585640993 59.096683298884
creneg.979 16.5694770458793 61.7016530490604
creneg.980 57.5960595178287 36.3440711674015
creneg.982 40.2786399116192 10.8967634748417
creneg.983 -35.9828997625584 57.787272641982
creneg.984 -56.7480184671615 1.21162841945181
creneg.985 40.6384062834426 -9.58044884365205
creneg.986 -4.49036368597658 20.8104528775666
creneg.987 74.3757433748028 11.6881847878273
creneg.988 -47.0813244876805 56.3954286383227
creneg.989 -75.0259650478137 59.4960570273551
creneg.990 56.5822028067308 -60.4052420413354
creneg.991 53.5272417026148 -15.5203662678961
creneg.992 -30.7995588811017 3.03320193883921
creneg.993 80.4141708040226 -15.7871859900712
creneg.994 13.8985589094721 16.7009212706651
creneg.995 -73.8999019336009 61.0049654308304
creneg.996 30.2286056330198 0.0679666515152073
creneg.997 -7.2840482918573 42.9816355230168
creneg.998 -70.5455758376051 -12.8545227510319
creneg.999 -52.2158053493156 58.6686508907486
creneg.1000 -58.7390382329362 18.9224498382448
creneg.1001 21.3029899557503 13.6670667135554
creneg.1002 -42.2605847996821 48.0245229434933
creneg.1003 4.35278945715164 6.63530468627648
creneg.1004 32.1829102419169 -27.4312517901613
creneg.1005 -53.3201603919604 59.6046936421727
creneg.1007 68.7399134747408 -29.6869172701541
creneg.1008 43.5328535720946 -21.3772827703514
creneg.1009 -61.5511772179019 44.5914875366652
creneg.1010 -68.5082003276605 57.4187052663829
creneg.1011 25.4946312169943 15.002830262182
creneg.1012 63.8241166280581 19.4963443884905
creneg.1013 25.2998184651539 -26.6418427988642
creneg.1014 -73.5424723821806 49.3479830616602
creneg.1016 95.3646071990168 -11.794956755382
creneg.1017 32.3809566469192 -8.36231844668003
creneg.1018 8.21719298020977 53.8552810266251
creneg.1019 60.6242027151491 0.540174042880968
creneg.1020 46.573026111904 -9.27493196799622
creneg.1021 -49.4365092218566 58.4447767949539
creneg.1023 -65.5219042387845 -38.1854712392272
creneg.1025 21.0923100343787 48.5133306261735
creneg.1026 -47.3763671584276 33.2585626936552
creneg.1027 -74.2485305015244 53.0326692020035
creneg.1028 -30.6047801212285 30.4842235204139
creneg.1029 -68.4020487692698 12.8994982266868
creneg.1031 -66.4063248963834 44.330933833517
creneg.1033 40.0270762292842 -24.069032158664
creneg.1034 57.681214210105 -11.3392363196824
creneg.1035 -73.7043813744449 60.2432272799528
creneg.1036 31.2221437513872 -20.7961957628751
creneg.1038 -65.6941270284918 -31.5748673710802
creneg.1039 29.1240355323941 9.25686365094591
creneg.1040 7.14454068307298 7.14284603473643
creneg.1041 -66.289313157804 -18.9593564054544
creneg.1042 64.9421016445245 -60.0274372510678
creneg.1043 48.0607655090717 -62.5767242960468
creneg.1045 52.8530519206915 12.3848452532409
creneg.1047 -55.8658398634962 17.7581015416526
creneg.1048 53.3629156313498 -57.2225395672791
creneg.1050 -42.9639324398055 57.7015567089296
creneg.1051 -55.8347756782693 51.2242489209394
creneg.1052 -73.0632571290603 -31.075225466985
creneg.1054 79.9478118293476 1.89691640367533
creneg.1055 7.44434020064048 1.61165544546828
creneg.1056 23.773449742638 -7.03976778445338
creneg.1057 91.1295444836609 -19.2767402386766
creneg.1058 46.149558888106 33.7058765261988
creneg.1059 41.8700049033888 36.3210533792272
creneg.1060 49.9101509239503 -27.1404963978638
creneg.1062 58.1287883753324 -50.0238700623939
creneg.1063 -74.5078976217374 59.2033067236242
creneg.1064 -46.3023749676426 59.8536525055025
creneg.1065 80.1114397344129 -12.8376989945139
creneg.1066 -8.34887435545309 40.9115053270237
creneg.1067 -64.3060274697805 -16.0520738225467
creneg.1068 -61.5926165183905 15.157066862201
creneg.1069 71.6513832512457 -18.5558078284775
creneg.1070 -74.8644457520725 -36.9216797385731
creneg.1071 6.8900102450429 37.277037627257
creneg.1072 49.7006412714359 0.549704905952136
creneg.1073 79.8266425984856 -18.1886911556597
creneg.1074 -49.0879398004854 30.3778798643729
creneg.1075 -37.5625994800938 8.69424289191674
creneg.1076 -67.0425905888188 -3.95022031857542
creneg.1077 -70.112601327294 -16.240664092577
creneg.1078 -43.3132721608559 1.96584806577186
creneg.1079 -7.66746009967017 52.4940933208974
creneg.1080 -81.4204594718262 -27.0017255019214
creneg.1081 -55.2544981574636 52.7628262631747
creneg.1082 -64.5427570996451 -3.94449438821274
creneg.1083 -42.1276906597294 -27.9045856718324
creneg.1084 -36.4481323974607 7.10680961899116
creneg.1085 74.2532566843988 -0.809320252739576
creneg.1086 -34.856198659728 60.0823274089474
creneg.1087 -54.4789020886113 39.014141042744
creneg.1088 -78.0641531038262 58.2128199614488
creneg.1089 3.56351475270323 -0.832685620675611
creneg.1090 18.4873499546397 14.417967833227
creneg.1091 -47.7071601067449 -10.342950446792
creneg.1092 16.2646648433068 43.3116878817287
creneg.1094 9.27873509851164 60.2241523980669
creneg.1095 61.918775947714 16.2646238581613
creneg.1096 -52.4714678248874 -32.9812643075601
creneg.1098 -56.7780945570309 27.4394584314101
creneg.1099 23.9423167165879 56.8910425794281
creneg.1100 -80.3756897398364 -12.4587598129985
creneg.1101 -76.9047857863872 -45.3609147731063
creneg.1102 -4.87617610332087 15.7459817412668
creneg.1103 38.9263267094277 22.6751796222212
creneg.1106 -2.99582823941564 8.75974458316248
creneg.1107 -60.9378445271479 -16.0400252458514
creneg.1108 -49.9142872973958 -15.258469080555
creneg.1109 36.414060554903 19.5594034390718
creneg.1110 66.3935977446223 -18.5198927947696
creneg.1112 -79.2522922901853 62.4416923877594
creneg.1113 46.8936256782152 -27.9490778013639
creneg.1115 -0.930463641763248 18.5703622904408
creneg.1116 97.6964690358522 -16.5174829869601
creneg.1117 -57.777981748204 -43.4674058074192
creneg.1118 7.91114531175334 52.562612761249
creneg.1120 -58.8788098938472 -32.9874683915069
creneg.1121 -76.2244544251898 57.7433562548534
creneg.1122 -45.049410048461 28.5273189248729
creneg.1123 -72.1487817740168 -14.8355579983735
creneg.1124 -61.2088638580614 -43.8817663607752
creneg.1125 -7.12628511261343 -33.1338603831252
creneg.1127 -55.0967570162066 41.8221554342306
creneg.1128 -0.177473169663036 4.87560301084446
creneg.1129 -75.2629892122053 -43.3449470070051
creneg.1133 -71.7879326287459 -25.7234661572918
creneg.1135 -1.26278611459212 50.7506205504018
creneg.1137 -79.8220553255322 50.3298836631829
creneg.1138 -23.5364891547714 49.4795256438286
creneg.1139 11.2090941514226 -2.91364660005624
creneg.1140 -25.6766086775161 50.7472148986729
creneg.1141 38.1052275554634 5.31534406128786
creneg.1142 55.3511739062277 -57.9548063171615
creneg.1143 -74.5667125333707 -42.6434717119896
creneg.1144 -78.3267904747727 57.9775460735505
creneg.1147 -51.0557772653023 51.5044634579354
creneg.1148 44.3098982142039 37.035537390475
creneg.1149 71.9140369346017 -56.2964541519775
creneg.1151 77.1341296529938 -55.9335383064185
creneg.1152 0.925973014913024 56.245127040764
creneg.1153 10.0041321510799 26.9823027068797
creneg.1154 29.3533319725061 10.0967893552028
creneg.1155 74.7649452336851 -34.6329620361117
creneg.1156 51.2057345473886 -65.1059411571357
creneg.1157 68.4586242185073 -34.8039933409434
creneg.1158 33.0635335980268 20.5327621752502
creneg.1160 -48.9794449715934 -21.6352383400915
creneg.1161 -0.0312209028699534 35.458849637558
creneg.1162 26.3753432917559 -8.48369356577626
creneg.1163 42.6693190955094 32.0871882746802
creneg.1165 48.7411162298102 -30.633391540176
creneg.1166 -39.7735482524494 31.3837004728714
creneg.1167 -56.0859296263086 -45.0682344311172
creneg.1168 -64.8420449158909 5.77628009276126
creneg.1169 72.6734079981227 -17.880713620449
creneg.1170 -30.762660020848 47.8840053443962
creneg.1171 -3.30175066794569 17.950471171943
creneg.1172 46.9348093388907 -59.4928077636241
creneg.1174 24.7566088122494 14.3971195207246
creneg.1175 58.5242401854391 -17.413667361708
creneg.1176 12.8930198530531 21.4303853178252
creneg.1177 -73.0488180647011 54.9278959715872
creneg.1178 -50.0384639638369 48.4573923941081
creneg.1179 -21.3478507277956 57.3709508032755
creneg.1180 50.3520195859415 27.5385880338269
creneg.1181 46.2132399798975 29.7159615732699
creneg.1182 -79.9190876804602 60.2181243987703
creneg.1183 -53.733489827821 -37.4125149508954
creneg.1184 -47.1010583591848 -20.7233797411374
creneg.1185 39.7275383323055 50.55747462404
creneg.1187 49.9964729571289 -5.63880291603735
creneg.1188 -63.3434235731824 6.43728067543561
creneg.1190 -34.1071294692433 46.6437387122993
creneg.1191 -32.883717623076 28.5726800449142
creneg.1192 14.2141866590521 -14.5140582606925
creneg.1193 25.5973144114713 55.0509702042776
creneg.1194 -32.072758421341 58.9822249544402
creneg.1195 49.3823879598501 -67.3337987151784
creneg.1196 -55.444526934088 28.8495553984846
creneg.1197 77.6775957700191 -35.8017895660067
creneg.1198 10.5617692246677 -4.4294332653753
creneg.1199 38.6680008705405 52.6591857244478
creneg.1200 16.9489804509163 62.1771966982192
creneg.1201 1.45357294415002 59.8233617771306
creneg.1202 -75.0026450518003 56.4139755084225
creneg.1203 58.1446959128091 -4.92313481115619
creneg.1204 12.2674613866302 59.6359333711751
creneg.1206 -49.3178904737395 -32.5933693073636
creneg.1207 -73.1443057838734 61.6809560472166
creneg.1210 19.0307567907163 -12.8081604159183
creneg.1211 -65.0829810422952 -14.2445179452798
creneg.1212 23.3879178730926 52.5194172125924
creneg.1214 4.87670433097593 26.9273667602835
creneg.1215 17.6430456389043 17.5984623617806
creneg.1216 -76.7874568743708 59.4561844136572
creneg.1217 7.34256972090151 48.6732979820642
creneg.1219 -35.0357360009697 43.2318015779565
creneg.1220 30.051023895424 -0.161642460976435
creneg.1221 57.9067533038722 24.59731831231
creneg.1222 -66.1454147881644 51.4801004994852
creneg.1223 -56.0066150391797 -20.4511181889841
creneg.1224 -0.464475758484665 47.0804842072865
creneg.1226 -67.4716694073503 -22.4698686828356
creneg.1227 9.55381308382252 58.4989915256444
creneg.1228 -40.9092023922732 65.2149406136042
creneg.1229 -39.2681770393468 47.2622593283026
creneg.1230 2.00264955088753 32.3128964554117
creneg.1231 -32.1606208473481 32.0177171240626
creneg.1232 -64.3238085959555 53.0287307358208
creneg.1233 -75.9318127350411 -47.8358156753154
creneg.1234 6.40677609440471 29.9414360610119
creneg.1235 -82.9068247818778 -23.0530245877613
creneg.1236 8.47992798884477 -9.24755107421024
creneg.1237 -29.9465802600473 56.3036549099918
creneg.1238 14.5963442637987 18.6952012903568
creneg.1239 7.56489851499179 1.48170946708381
creneg.1240 -80.9961935220784 -39.4488030958179
creneg.1241 21.0949057320345 44.3861632707488
creneg.1242 69.6167664416038 21.5403626268048
creneg.1243 -76.6098756077997 -38.0118513878381
creneg.1244 58.4645551051877 14.8508324862188
creneg.1245 -4.22027541092901 18.0875483862849
creneg.1246 -47.421095806384 22.5547634501882
creneg.1247 -44.9670920473959 58.4216770086915
creneg.1248 -63.8924751537761 39.1195565532147
creneg.1250 51.7423321424221 -17.887998503351
creneg.1251 -47.3101734146847 21.4475582377328
creneg.1252 43.7863858326686 37.8351891069836
creneg.1253 -8.25477507503218 53.41640523762
creneg.1254 32.2679162595698 -20.6500141382452
creneg.1255 -77.1079728899748 -12.3303157214503
creneg.1257 59.6818119147185 -3.07425570631962
creneg.1258 -12.8817943160545 20.5178049199005
creneg.1259 -68.943008118067 -25.2063194015509
creneg.1260 -63.2274976625929 38.7249816718618
creneg.1261 -29.8582026222897 61.2490364560511
creneg.1262 -60.8535230707713 -38.841700835351
creneg.1263 -55.4019736934984 -15.7703345281359
creneg.1264 -34.3924475523549 8.45619701233921
creneg.1265 16.5729185370431 59.6842216459685
creneg.1266 -50.0653977646272 55.1395934220907
creneg.1267 -62.4636649676021 1.28591987735415
creneg.1268 -61.6705992395625 39.0057614141413
creneg.1269 -36.866028436997 29.8143814370266
creneg.1270 -64.2171303666482 -23.0933742931525
creneg.1271 -27.028336799744 56.5183236554172
creneg.1272 77.0205783064909 -56.5113996552336
creneg.1273 49.3531522111305 -37.0306147158669
creneg.1274 -61.2720840417973 35.8042082274747
creneg.1275 79.5143772125845 -34.1646612926108
creneg.1276 -75.2251304562784 38.9408690010005
creneg.1277 -37.8546871577344 38.6439090642481
creneg.1278 -80.3407242134023 -17.2757087899834
creneg.1279 -54.7184307948149 -39.1082293993142
creneg.1281 -71.2669881783058 -33.1319497165401
creneg.1283 -38.4588588797592 45.5871494093438
creneg.1284 59.1862859434876 32.7070900505386
creneg.1285 -28.867819813966 42.072544454959
creneg.1287 -3.1875516688704 6.72665636148045
creneg.1288 -70.0111892463564 -20.2060164987055
creneg.1289 74.9026534022275 -12.245701723054
creneg.1290 -82.21741226178 -29.1195637187947
creneg.1292 -73.0411615930453 -44.5669516662079
creneg.1293 -3.09386196156322 11.0735928027197
creneg.1294 64.9273113888638 -35.4673513195048
creneg.1295 -62.9427658004137 22.7110787271069
creneg.1296 49.8278379642076 -41.9713117857659
creneg.1297 0.290435416852971 3.17225351718957
creneg.1298 -66.4524148160267 46.0917134661109
creneg.1299 47.9767547711723 -20.3662204679699
creneg.1300 55.2545941048118 13.1489394958143
creneg.1301 -25.2615791876 53.1915572279863
creneg.1304 -66.5494475688562 17.8799966323848
creneg.1305 -8.07794358541268 51.2900406415804
creneg.1306 53.6865523452928 -0.45457513950081
creneg.1307 -58.3984054767397 28.9190188284588
creneg.1308 84.6059894017976 -11.2093115985278
creneg.1309 -54.5089925723535 36.2213672283612
creneg.1310 -74.0351141838137 -33.076972836805
creneg.1311 71.6505748777377 -9.28760752502095
creneg.1312 13.800299057844 -5.24203894051686
creneg.1313 30.7787604580229 -2.94041056660563
creneg.1314 -45.1933995724704 59.6812326384796
creneg.1315 -43.3497015251998 63.7559445672907
creneg.1316 -79.67969917025 -43.7372980547245
creneg.1317 -5.602337520801 47.2404480537382
creneg.1318 23.8463022357467 -10.1123044586627
creneg.1319 46.6751287826206 1.75627148998708
creneg.1321 -69.7012862684451 47.1357932453627
creneg.1322 -69.9027104003166 -20.81538037182
creneg.1323 55.0079817486464 22.6963109903096
creneg.1324 -73.1477892446022 -33.9759423129201
creneg.1326 -33.3780476617548 10.7317642862189
creneg.1327 -60.9847507252779 28.3587403410595
creneg.1328 -76.3179030299749 -24.6243677540319
creneg.1329 -72.1300348137635 48.857850636402
creneg.1330 -47.8119828948639 52.4092494231402
creneg.1331 25.5315256531591 19.5767700653374
creneg.1332 -62.59554024632 -38.3741835745436
creneg.1333 48.8513838609629 -24.2255274997227
creneg.1334 66.4786432745922 16.4357524323871
creneg.1335 -64.685999973918 3.38575508248582
creneg.1336 -58.9055238282736 -30.3338324438255
creneg.1337 -64.3436298097625 -33.4547255695743
creneg.1338 -2.56007978769568 5.63383910262554
creneg.1339 91.6223883799659 -12.4962151640255
creneg.1340 77.8887762398146 -56.7228874426084
creneg.1342 -26.298906127682 54.458742543602
creneg.1343 -41.3465923895879 -2.52755891756274
creneg.1344 -69.9364628465691 -14.4284270261797
creneg.1345 -84.7855045972698 -27.7665067018388
creneg.1347 34.7061165997378 -8.28370996827179
creneg.1348 -36.068339106735 60.9323589768528
creneg.1349 58.5033415957354 -35.8320936721427
creneg.1350 38.7509939879542 19.4073179031746
creneg.1351 -60.8435698549132 28.3499966018802
creneg.1352 -66.8781926590503 47.9207771411154
creneg.1353 -47.4131142220685 52.8594746340773
creneg.1354 51.9368277985132 1.54711741994438
creneg.1355 70.1811622572482 12.7299789579573
creneg.1356 21.9154490624803 40.6924426927812
creneg.1357 47.6499746047708 -67.5125142005505
creneg.1358 -64.3862378721208 -18.4051526920376
creneg.1359 47.9030910134068 2.12139231588972
creneg.1360 -58.524385420297 -29.2426373370041
creneg.1361 -48.7097029074268 -36.1914866312779
creneg.1362 -50.971532152948 58.7257048330551
creneg.1363 17.0164986981319 15.3242545025951
creneg.1365 -68.8016869574134 54.192235596665
creneg.1366 -5.30068455327085 14.4900677578707
creneg.1367 51.4930371435101 -40.2508819369545
creneg.1368 -75.5818026937936 57.8072649800088
creneg.1369 1.73339906087696 38.5656438485968
creneg.1370 76.2889595122585 -54.9257035097578
creneg.1371 -22.9112392637127 47.8817497758139
creneg.1372 -63.9000124551701 -21.1219992382752
creneg.1374 23.8582746400703 -22.7709541324112
creneg.1375 93.5147992277217 -12.5249018726398
creneg.1376 65.301048926404 -56.2918558281296
creneg.1377 -62.3866471856162 -1.39127767446471
creneg.1378 -40.0428517547315 32.2786878812126
creneg.1379 15.6800077163779 60.1881176033712
creneg.1381 -49.0621100415555 21.8030252828975
creneg.1382 -76.2831967204818 56.2162098222749
creneg.1383 -62.5360491714208 36.7926293885734
creneg.1384 38.2151293507328 7.26594563051376
creneg.1385 23.5097618317235 15.8606209290025
creneg.1386 41.9942866360042 -22.9586021113694
creneg.1387 0.463807119956032 29.6449838674672
creneg.1388 37.9546475935764 -8.00417955639451
creneg.1389 -68.6874205969409 -27.610887642126
creneg.1390 47.0499456595363 -32.4710941357796
creneg.1392 -34.0115892625132 43.1386276240987
creneg.1393 -60.8074924301355 47.3430590791487
creneg.1394 52.7033671404645 26.4794511187986
creneg.1395 -71.269568426635 -34.2654521566773
creneg.1396 -42.2433134669546 42.702897280216
creneg.1397 90.5462733312567 -17.6479150688166
creneg.1398 73.1194613349967 -56.7441286911062
creneg.1399 37.9046534464158 -45.0569410446807
creneg.1400 -42.6226527445675 39.5203579826152
creneg.1402 -66.2472354524277 -4.45694207567176
creneg.1403 -58.0769797641217 -21.5390556854215
creneg.1404 -25.5333372244602 54.9361063562892
creneg.1405 -56.2262988500361 -40.9744498598052
creneg.1406 -58.5764429371731 34.9207432455192
creneg.1410 6.12911577263297 3.42616067007076
creneg.1411 -9.60559209117724 14.8764005784
creneg.1412 4.45741093590724 60.1084952636102
creneg.1413 -61.6708579205212 -43.4089445896764
creneg.1414 -63.4990089473585 28.3041613015174
creneg.1416 -25.9491008220449 48.2941915027954
creneg.1419 75.5809304691082 -7.41488845654311
creneg.1420 -74.3489073119561 -34.8200028374602
creneg.1422 44.5761602105137 33.9375537312993
creneg.1423 -66.2004549383192 -1.48988326181463
creneg.1424 18.539498178785 18.6594780482604
creneg.1425 -51.6559113935222 57.6084357972694
creneg.1427 14.453931949613 57.1551932577847
creneg.1428 -57.6408085706134 1.72624118989936
creneg.1430 -37.1689606265804 7.39518574482757
creneg.1431 -4.87174106239804 36.4458345049553
creneg.1432 69.9504714751577 -16.4344687359503
creneg.1433 5.97201869163015 40.7389253973545
creneg.1434 -61.8322201647028 10.1405367704346
creneg.1435 -71.0374740845387 -28.9197812364398
creneg.1436 -67.0958122929479 -19.4669759834403
creneg.1437 -82.298498259842 -22.1027153819095
creneg.1438 14.3187084426052 -3.14507652699192
creneg.1439 -17.090149949979 25.4724904966523
creneg.1440 -61.2532286098931 -33.2830774518779
creneg.1441 -45.9052147024644 55.1911037346439
creneg.1442 70.6446256367888 -17.0857352929067
creneg.1443 71.7643882021664 -19.4596705307564
creneg.1444 -74.1926549336367 60.9540339805246
creneg.1445 21.9291654927787 46.3829963410576
creneg.1446 -49.9083981392467 48.8696441088519
creneg.1447 74.5664514922962 -12.2940797460375
creneg.1448 -85.8331972160764 -21.6151177345002
creneg.1449 65.838755093688 24.5164127190647
creneg.1450 -55.804683110744 4.35343518219108
creneg.1451 -55.0077892875373 -30.8469244346944
creneg.1452 -45.7608650706426 63.6562044099781
creneg.1453 -76.3753999929767 60.1570633876157
creneg.1454 -76.8728013429536 -33.6533752309448
creneg.1455 83.2745219806946 -11.0823237484043
creneg.1456 -47.1791906282207 42.955309659303
creneg.1457 92.9680004808156 -8.44943702830766
creneg.1458 33.1271525593707 -18.3793935749822
creneg.1459 -70.9963833028582 18.261715756934
creneg.1460 93.6599308273753 -20.6116679798113
creneg.1461 16.305828978527 50.9386724245458
creneg.1463 9.16292469137831 55.3383320211531
creneg.1464 -71.6283820144544 45.1784262846173
creneg.1465 28.7780681422162 -22.4432992655028
creneg.1466 51.3360565900267 -68.7063869623292
creneg.1467 -77.2607607612057 58.7143074343933
creneg.1468 -16.3652416255131 41.5558713123165
creneg.1469 -2.29163192840724 11.65404297457
creneg.1470 6.97188187373005 39.708855616327
creneg.1471 52.0367362642086 -3.97490359129756
creneg.1472 81.7961785771689 -10.8136271655183
creneg.1473 16.6703189360257 -11.5100499932613
creneg.1474 60.6889455746296 26.6574800183992
creneg.1476 -6.0368826849722 47.2594308771571
creneg.1479 28.4427975654503 26.4418210885137
creneg.1480 59.2898262918873 3.21287145348714
creneg.1482 3.72738112525695 43.2878224554375
creneg.1483 -52.8887151025549 -36.274848271438
creneg.1484 -77.7913629079898 50.3675691451502
creneg.1487 2.01167202313351 61.1652496388375
creneg.1488 35.0358743117463 24.3572829995521
creneg.1489 49.6744059054995 35.3288121955039
creneg.1490 3.38519277755472 43.9294208297295
creneg.1491 -28.0590073362152 46.4091166075592
creneg.1492 85.5033023490175 -20.5863746533782
creneg.1494 -48.6731800143559 27.215158517517
creneg.1495 -57.7793918983611 -41.3612134391198
creneg.1496 4.69807092950024 12.1304232894626
creneg.1497 -64.7405268863175 55.5327809379129
creneg.1498 38.4335315204984 -7.36372910260404
creneg.1499 64.1058563933551 23.8974776176405
creneg.1500 32.5950729072017 -58.9467737087072
creneg.1501 6.72442175378563 52.7172472890148
creneg.1502 -48.8738415616167 60.7175444982176
creneg.1503 72.8116960528273 -19.420265495268
creneg.1504 -28.5271271468918 30.2498213213724
creneg.1505 -71.2964129146737 -16.1524276656576
creneg.1508 -66.5657117290372 8.10079193800247
creneg.1509 5.50042728119676 9.19279303927491
creneg.1510 -78.8365895105957 51.4123672084538
creneg.1511 2.13518728933207 -4.81402711994524
creneg.1512 39.9520129726593 34.3584386328031
creneg.1514 81.6739791440402 -20.3247440336272
creneg.1515 53.8337263718568 30.7728204843844
creneg.1516 49.3732320652407 -1.53891989741539
creneg.1517 -62.2908806463713 -43.435820173258
creneg.1518 66.8758676093755 -26.2455351016321
creneg.1519 11.8799420506241 25.1950119101276
creneg.1520 -73.9031731652488 -34.9900551912254
creneg.1521 -55.3065338790007 36.1206343792992
creneg.1522 -45.9794843103581 -11.2836088024912
creneg.1523 -40.0474315667059 6.10162901848456
creneg.1524 -26.2156977217228 56.4112444703271
creneg.1525 -1.05655622215138 8.44184050393559
creneg.1526 74.3840088652422 -9.90541391773058
creneg.1527 -59.8433417654901 -40.8970314219537
creneg.1528 18.0180975273781 44.7045772781665
creneg.1529 -44.8004252833307 -54.0883250624426
creneg.1530 90.8576457401585 -16.2640970913057
creneg.1531 -42.8062651700959 33.1362618077511
creneg.1532 -53.7073481608501 45.1313570377266
creneg.1534 -51.2559593927646 -38.4258693286355
creneg.1535 -73.4672914337109 -50.0453068887397
creneg.1536 -37.7001390806023 45.1828956943815
creneg.1537 47.1920320776784 -61.9844825025452
creneg.1538 -70.8286973381734 -21.7615131526562
creneg.1539 27.3274796130519 -25.760405229212
creneg.1540 -44.3674585473648 36.9802541703078
creneg.1541 -73.7714678589447 -12.9228780139994
creneg.1543 -38.5079648954686 47.6513150141571
creneg.1544 67.4735391484139 14.41557742249
creneg.1545 -75.8230368131065 -42.7725783144873
creneg.1546 12.493808450333 -9.0006623565195
creneg.1547 37.6849091261913 -45.9351959829361
creneg.1548 -77.957948797293 -36.2704320869508
creneg.1549 -5.21944648164105 52.8477157386339
creneg.1550 79.0432021791513 -14.8293805464393
creneg.1551 -46.7953854488645 54.6799429816936
creneg.1552 40.5744674540223 20.919767497379
creneg.1553 66.6190486791426 21.9523848027616
creneg.1554 2.88389549164466 1.03501575268703
creneg.1555 63.9452366930466 -15.5539094570464
creneg.1556 -49.8488462025476 40.3267121125186
creneg.1558 62.1883008715919 25.6500583934167
creneg.1559 -66.225682296744 -8.66623136215226
creneg.1560 37.5197254405558 38.5172280884363
creneg.1561 -39.94803983233 45.5837898650699
creneg.1562 41.3318901664724 -20.2620692371987
creneg.1563 -30.4036823671803 50.0170649537982
creneg.1564 78.9754275233956 -27.6641053791471
creneg.1565 69.5867433214549 10.358249202124
creneg.1567 54.3880853489592 12.4334295326574
creneg.1568 55.2716901984351 14.0172206141022
creneg.1569 -5.2217033765444 51.2628195546429
creneg.1570 -80.4966302159834 -38.4226516770304
creneg.1571 -42.4041384646148 41.1018637050311
creneg.1572 60.32538628509 -5.35239683878213
creneg.1574 -53.8752574027726 -22.0787961115998
creneg.1576 -34.3975063272221 8.69053958327403
creneg.1577 -62.6467230117501 -18.2643966732489
creneg.1578 -71.9076993803546 -22.3764051449908
creneg.1579 27.4115151426477 20.4413552634214
creneg.1580 -77.8858359341181 59.9517495890013
creneg.1581 -40.7754062369297 54.7133841921974
creneg.1583 -38.4715777915971 31.8466267384801
creneg.1584 85.3151361525152 -6.51079782015507
creneg.1586 76.3945007659443 -54.9978934106631
creneg.1587 60.3908296838248 8.57166631695576
creneg.1588 -75.8588917136115 60.359992141962
creneg.1589 52.825747883983 -3.33951886036749
creneg.1590 83.5461337715294 -6.37282842346052
creneg.1592 67.3284148279049 -55.6695426281738
creneg.1593 -48.2842272824345 57.5393669783664
creneg.1594 -3.31684282531276 36.6596380740531
creneg.1595 34.4286948414727 -8.69506828411109
creneg.1596 -43.3585355959881 53.4680884932341
creneg.1597 79.6428227344179 -9.51131853614374
creneg.1598 -62.1127656592269 -36.8599597096652
creneg.1599 -17.584854974012 31.4141672635658
creneg.1600 13.0594665417178 42.6885350554655
creneg.1601 50.5759806582388 -0.310106155214384
creneg.1602 75.1029699634838 -6.19413755624832
creneg.1603 -33.844216334742 1.4219485042576
creneg.1604 -59.9494074371061 -38.619662992764
creneg.1605 -60.7050606027578 47.0875327612469
creneg.1606 -51.3382937051024 21.5696838131803
creneg.1607 -72.0703893723955 -19.7236629298218
creneg.1608 -63.2964002506375 -37.0905405444568
creneg.1612 -5.70833677730287 56.4130570493733
creneg.1613 -51.0540878752409 61.667351496088
creneg.1614 51.4567010803144 -23.7473849688226
creneg.1615 -57.1554907792628 3.9916021036194
creneg.1616 87.2843034693493 -10.6148438908621
creneg.1617 -42.5763718652629 34.8693651937367
creneg.1619 -3.78525075568651 38.7792069796968
creneg.1620 40.6481722912492 23.6333665551098
creneg.1621 7.46912654066236 -4.91195890929179
creneg.1622 11.5062819109214 1.28299807678283
creneg.1623 38.2602506531085 -19.4136502463623
creneg.1624 -52.8731676023465 -38.2549426619714
creneg.1625 -66.863079455189 9.9251843998994
creneg.1626 -79.5925435007759 54.4896120216034
creneg.1627 -47.0525239370212 25.1689836485458
creneg.1628 -27.6263612710987 57.3967416522537
creneg.1629 -69.6506365290186 41.3902479333313
creneg.1630 79.9670594574774 -35.7687818106118
creneg.1631 50.3014170037222 -1.62559601718341
creneg.1632 -6.07696015672511 12.2489422540292
creneg.1633 9.28931982427071 55.5546392459186
creneg.1634 -23.9341076920565 47.4158360251725
creneg.1635 -44.6212226917421 47.8672903611037
creneg.1637 60.0461697671129 10.2394732132213
creneg.1638 -69.0607265920268 -22.1503463216453
creneg.1639 25.8215983397804 21.1226125504275
creneg.1641 -43.2505984913933 52.4536747961378
creneg.1642 35.9090507406997 -47.0520519657339
creneg.1643 50.0454720340429 -57.701604351309
creneg.1644 -26.126192308688 54.2331211376671
creneg.1646 -4.80962446110977 37.5548438121427
creneg.1648 42.2340716361892 9.5530141250303
creneg.1649 -50.0513168562842 52.3316458160704
creneg.1650 -69.243610571832 -39.4231333095466
creneg.1651 -65.0971138911358 16.6327805079377
creneg.1652 39.7743525530074 -61.5329513316773
creneg.1653 -4.33510328497296 42.0107093052411
creneg.1654 -48.7202583927798 59.3413704370885
creneg.1656 -34.7951037924643 4.18223241682052
creneg.1657 -51.3797465473839 -32.0730994576575
creneg.1658 -0.00594810249010765 4.78483179031441
creneg.1659 -45.9960018221035 36.3882246553155
creneg.1660 25.8894807992291 23.9955927731343
creneg.1661 -70.0821965151798 -23.9106516418942
creneg.1662 -1.61447684159409 10.9720678863003
creneg.1663 73.5414247827884 -37.2919679288652
creneg.1664 -2.18360143784867 28.4665443013777
creneg.1665 -64.6411457333168 -23.9698967851658
creneg.1666 -81.0181689266724 -25.7373514605916
creneg.1667 76.1305742690158 -8.76991295064035
creneg.1668 71.0091472177179 -36.3233548288309
creneg.1669 -8.62496171091422 15.6946872437608
creneg.1670 -69.6894703876176 -22.957318624512
creneg.1671 72.5597165772837 8.91664050389562
creneg.1672 -63.3430856074184 30.8607623309648
creneg.1673 -16.9216155595979 25.5149210990808
creneg.1674 -48.076371096337 59.840889173025
creneg.1675 0.452936595477981 34.3387376251494
creneg.1676 -27.0879787808707 55.5359009777538
creneg.1677 69.8370456451186 -9.24136906517239
creneg.1678 48.0648541545639 -22.350820864332
creneg.1679 42.6964862929317 -44.8508707175057
creneg.1680 -2.69626299174339 8.63476962370919
creneg.1681 46.5191449939416 29.8581351686753
creneg.1682 63.9765359444911 -18.6055161205897
creneg.1683 72.6964792278036 17.2625250067167
creneg.1684 51.7797199136427 39.3469079851469
creneg.1685 79.4386331129911 -56.7037254282244
creneg.1687 70.6997522251526 -57.5464234923117
creneg.1688 56.7135268160531 35.2552376967107
creneg.1689 45.7315193216532 -60.3828976576823
creneg.1690 42.1324562202937 40.6970152950164
creneg.1692 23.9953669972839 12.6810624020549
creneg.1694 81.0890648487239 1.24432802706123
creneg.1696 -63.5456704203805 -38.2893023384442
creneg.1697 43.2309423135241 -21.8046182117037
creneg.1700 59.6069465831665 -36.7487161148507
creneg.1701 -38.3083826560024 28.6769183533824
creneg.1702 -35.242383737278 4.98962376328349
creneg.1703 6.78213568347651 6.47039951790933
creneg.1704 47.4471012190615 -67.580589028558
creneg.1706 56.7473320470509 -40.979284513857
creneg.1707 -54.2852054742198 38.484928271279
creneg.1708 59.5272462917995 32.1729269976055
creneg.1709 21.5117655001338 -6.24542532758513
creneg.1710 -67.283242034456 -4.27514282495088
creneg.1711 -39.77456014843 60.2393201393955
creneg.1712 74.6072932957607 -13.5181853106379
creneg.1713 48.2049530005113 -35.1451929088913
creneg.1714 -58.8781394523645 20.354623807193
creneg.1716 73.2633416001304 -55.3805305026557
creneg.1719 -46.9606323398142 -5.80236141048959
creneg.1722 39.4276777812649 -6.30199345235987
creneg.1723 -67.4542453314546 -19.6229521747353
creneg.1724 11.0226022845561 55.3075503396949
creneg.1725 73.5992697577932 -55.7915247265402
creneg.1728 -42.2714537175444 64.78189921878
creneg.1729 66.5597700950947 -22.176385710254
creneg.1731 -77.1304208819967 -29.4012918400039
creneg.1732 -48.7235752627854 42.4853403275432
creneg.1733 83.8328508485138 -13.0243670786121
creneg.1734 -45.7005175349781 -10.7884232129361
creneg.1735 -54.8174553518002 55.4401827170903
creneg.1736 -79.2878468904376 55.8326454453623
creneg.1737 -44.471630338821 53.6036438115352
creneg.1738 37.4321310298742 -20.5755343288098
creneg.1739 37.0471991796967 49.3293571771684
creneg.1740 33.7985668371013 -6.55536881118539
creneg.1741 -44.911114616384 53.1511207953166
creneg.1742 -75.6279824459373 -40.5647400091282
creneg.1744 57.6296762833714 -14.9269309296337
creneg.1745 47.1292416758823 -4.51588168156824
creneg.1746 73.0190106586463 -37.2399491842465
creneg.1748 -78.2451120640476 -37.3611921013645
creneg.1749 32.8855629989904 -22.9172193174155
creneg.1750 60.6629083227822 31.7268741334809
creneg.1751 27.8622127820047 26.1363586952848
creneg.1752 66.5880738769236 -27.7743937934978
creneg.1754 23.3476138775437 -8.89692216030635
creneg.1755 -72.8686836659974 -36.7291144617043
creneg.1756 8.5579976353393 32.1276312442788
creneg.1757 81.5045965150485 -13.5446532652267
creneg.1758 -54.1646143570897 23.8186213509355
creneg.1759 -36.4311782375353 9.9746205882912
creneg.1760 -46.8413518108788 -5.91302360923344
creneg.1761 -5.54383307830835 42.3700014912209
creneg.1762 66.375990227497 1.06342116153801
creneg.1763 37.3448823204749 21.4534648891503
creneg.1765 94.8703824754534 -15.2970183612595
creneg.1766 80.7035501289743 -15.7407490508807
creneg.1767 75.896308980281 -56.2481956334116
creneg.1768 -42.7979086345035 51.2175752187763
creneg.1769 36.8316033685284 18.1558020138036
creneg.1770 1.53504658801914 7.67946896046971
creneg.1771 -71.1131620670441 -40.4475680486337
creneg.1773 78.5062727216485 -9.67466362446643
creneg.1774 59.3322887824057 38.7827518135347
creneg.1775 -79.560283283434 56.9631238063922
creneg.1776 -10.0773951709792 49.936663581765
creneg.1777 -49.6901408497348 38.3293745606024
creneg.1778 -56.3480067586792 -42.7458418383682
creneg.1780 -47.3219825156342 23.6292187263955
creneg.1781 73.8449814289696 -55.2050887716644
creneg.1782 47.2943782937347 -1.84531930994457
creneg.1783 33.4666202434886 -24.1578246539764
creneg.1784 34.0123441412905 18.28616606352
creneg.1785 67.8554249079269 -0.74323080544766
creneg.1786 28.7425668925837 29.2915519852486
creneg.1787 61.4569221980683 14.3206635702636
creneg.1788 81.3671360732478 -7.98753906271685
creneg.1789 -57.6390289935275 -30.1721676716335
creneg.1791 -6.83050934730111 38.2689371628781
creneg.1792 -74.5477644399096 -17.934683374206
creneg.1793 -2.75234546980509 36.0845861555678
creneg.1794 -49.0189727764006 23.053046081033
creneg.1795 -49.2242035019679 -20.2209772620441
creneg.1796 -42.7488343240814 27.3088511124176
creneg.1798 47.5298788112047 -39.8251346090026
creneg.1799 -67.862070843872 1.39690492547729
creneg.1800 31.5857753821271 -58.068118494972
creneg.1801 -0.137849446512109 10.315851222025
creneg.1802 21.6906666698287 -11.5196593252515
creneg.1803 -76.2178526885027 -36.9698941745731
creneg.1804 41.2825098166405 10.2777552500689
creneg.1805 -48.6579239481516 32.1570418222245
creneg.1806 -55.1482496212533 23.1878848780477
creneg.1807 -79.0782578587487 62.0952294806402
creneg.1808 80.6063265350125 -22.644570044151
creneg.1809 -34.2954842718727 56.34510031037
creneg.1810 -52.7946796914256 5.58832454261492
creneg.1811 -51.2787274285689 47.3439931362492
creneg.1812 -75.1633369111796 -36.1667603564915
creneg.1813 -77.8818035202169 53.3225880443284
creneg.1815 -75.064952863592 -10.0210930140232
creneg.1816 5.51295576379603 28.3438235606891
creneg.1818 -78.4357752926447 56.6716720090537
creneg.1819 17.6217156385891 -32.0953735043688
creneg.1820 -42.6640802210772 27.1790761316696
creneg.1821 70.9545196439687 14.8624741375467
creneg.1822 -76.4832757437422 51.3353195920061
creneg.1823 -56.3096548687761 23.8028009146154
creneg.1824 -3.3430401458078 18.7000003179946
creneg.1825 72.5320109362588 -31.7466155766324
creneg.1828 -44.6863794188395 0.645421633267796
creneg.1829 -53.2956678228348 41.7805506035572
creneg.1830 -23.8185701194927 -18.0242924560403
creneg.1831 -1.09729115860636 56.2620729759908
creneg.1832 30.8474567419694 -59.7442773225786
creneg.1833 36.8746566958574 -20.5265223765508
creneg.1834 54.0611006762834 -56.9355612618161
creneg.1835 -42.8504656892183 39.4279335881495
creneg.1836 35.9875316748456 -8.86221309093936
creneg.1838 -54.6658030367339 5.66420812437499
creneg.1839 79.6323981593045 -18.2892381470056
creneg.1840 72.7352764411705 -21.2404394342945
creneg.1841 -61.2327089905644 -38.3255653648883
creneg.1842 42.6386862398245 35.394167164252
creneg.1843 72.4511608546158 -20.083917671606
creneg.1844 -70.2575523898113 -14.4260769889244
creneg.1846 -65.6515677346724 21.429872674507
creneg.1847 3.63940948650786 44.0716915914312
creneg.1849 -80.5766568983272 55.2329531935876
creneg.1850 -48.753578217956 -9.78866166332369
creneg.1851 -70.5289455367374 57.9170755584318
creneg.1852 10.1470096297854 -11.3156826322994
creneg.1853 -49.878452401397 37.0752814388015
creneg.1854 -50.6016340555786 -55.095845607027
creneg.1855 -71.3460862517179 44.8483659963663
creneg.1856 86.7786722069092 -25.2636098450847
creneg.1857 -72.9458707809394 -23.4609709346255
creneg.1858 -2.70143182665425 41.0755655146824
creneg.1859 89.9196176966229 -18.9582344093892
creneg.1860 -34.3492053636416 6.16930793235329
creneg.1861 47.2150722012321 29.6098339746046
creneg.1862 84.4163497674167 -13.2314347715354
creneg.1864 -2.47612842255739 39.8108461191989
creneg.1865 -62.3917992053383 17.8429958310884
creneg.1866 19.277991746024 -9.74313472919025
creneg.1867 -33.1619166333953 2.3617498257296
creneg.1869 86.9266660005294 -7.73185180044167
creneg.1870 64.7815542510632 -29.8237782695795
creneg.1871 -65.4632104139947 -39.9236660555474
creneg.1872 79.1667574796494 -28.2636124678232
creneg.1873 49.2939779789232 31.016167725794
creneg.1874 57.0105364608804 26.596003199247
creneg.1877 50.6513218193487 -54.4085216994258
creneg.1878 -35.2102481598495 10.4119280338746
creneg.1879 -79.9093902317559 -41.0672824907114
creneg.1880 12.2391532681014 -4.97102490459067
creneg.1881 -50.1741518868242 45.4602687370633
creneg.1882 50.1382027382341 25.2845115705858
creneg.1883 -69.1857321436301 -22.9408943185536
creneg.1884 61.6205039194667 -54.4850302570922
creneg.1885 -77.0276505337129 -28.2873966157208
creneg.1886 79.2022990461017 -17.7608620988265
creneg.1887 -56.0879768886755 2.4362633007638
creneg.1888 -71.0035796700306 47.2641162362084
creneg.1889 -72.1928976033708 59.9970977521143
creneg.1890 -43.6050601691065 43.5481095159998
creneg.1891 30.1203077887764 -48.884630117252
creneg.1892 -28.2628807439798 55.8618918328939
creneg.1893 69.0234764099892 -45.2989847799026
creneg.1894 10.8910423793762 42.0696708645486
creneg.1895 -66.7508009905435 -37.9149889929636
creneg.1896 -72.767275297885 -34.7222026345499
creneg.1897 -74.7630410438769 63.3260019288493
creneg.1898 38.4487649400885 21.1088831767385
creneg.1899 -40.268991130412 63.1904668773584
creneg.1900 0.449347850241588 1.9910271197007
creneg.1901 -1.06164571707515 3.35389061858951
creneg.1902 11.8274889897896 -9.93393092809118
creneg.1903 66.6699736356716 10.4018123542556
creneg.1904 -62.9733211049277 -14.3822724686448
creneg.1905 -55.0036595298769 43.8084725374348
creneg.1906 40.2688519940631 -11.2008248011379
creneg.1908 51.1532806212326 32.4716695796403
creneg.1909 -80.714164711861 51.4001892645265
creneg.1911 -78.2644441825891 42.9285918371555
creneg.1912 2.4863208866013 44.922573719988
creneg.1913 6.91756412185989 37.3092590578681
creneg.1914 -39.1345851188241 63.4575311832698
creneg.1915 -76.8418142289646 62.2759741039501
creneg.1916 -42.8499951238391 3.35610120943055
creneg.1918 -5.38677373821702 42.1140220010844
creneg.1919 2.07773604424654 -2.97769909598319
creneg.1920 -62.8580360697076 -15.2671823907101
creneg.1921 70.7204782908609 11.7619487088098
creneg.1922 -45.5029612110132 29.0147120316067
creneg.1923 39.4515240331369 18.9783554549983
creneg.1924 -44.8641851795039 44.5230791432096
creneg.1925 -79.961472198946 49.9728190766579
creneg.1926 73.4063024231807 -15.4570529494872
creneg.1927 45.9012749026473 -50.7416611941686
creneg.1928 51.6139438232071 -67.7043096052427
creneg.1929 -72.5957682025743 49.2145468614324
creneg.1930 -82.3159264629004 -27.815144555837
creneg.1931 -63.637805564812 60.77664220547
creneg.1932 -70.1970988379785 -20.1751665130196
creneg.1933 -33.693307642006 54.8369041747579
creneg.1934 75.1855163807987 -8.70627741329434
creneg.1935 -84.8231844392643 -26.6832770495576
creneg.1936 -53.8146145410099 57.8073884255158
creneg.1937 35.5610024320336 52.759766880824
creneg.1938 -80.2486206855247 -30.1199507385428
creneg.1939 74.3831690077465 -57.1380710824454
creneg.1940 -69.0266542688065 -18.8517184710626
creneg.1941 -73.010011511579 42.0488288271405
creneg.1942 -42.0740356374083 44.155800780539
creneg.1943 -75.7090632701972 58.7019303175118
creneg.1944 27.8703868167498 46.9563779776596
creneg.1947 23.644177236298 22.429950296011
creneg.1948 -57.0003323668177 58.4722588136137
creneg.1949 64.5004293687612 -16.3604822867735
creneg.1950 -72.3978927786494 -45.5416407007159
creneg.1951 -56.9362365117555 -41.5230364550333
creneg.1952 52.2608791809592 -68.1976597401589
creneg.1953 67.4619467060834 12.5683340537904
creneg.1954 49.2543488022925 -5.04049518066711
creneg.1956 62.0879861217909 -36.4250982963877
creneg.1957 -66.6835888682018 2.86172220444311
creneg.1958 71.7808857287364 -56.9192409523848
creneg.1959 -3.32555097151103 50.5744784050971
creneg.1960 -58.9482139832436 -22.9538020991631
creneg.1962 -39.3089711103645 59.8182880661745
creneg.1963 38.1580812452016 -8.09919486992845
creneg.1964 10.1920083597632 -2.89238758466675
creneg.1965 -73.9044351355884 -36.7207076196693
creneg.1966 90.9056384351349 -20.373279932524
creneg.1967 53.3298368885096 -3.54778154137757
creneg.1969 -0.214212386047609 31.1096363901171
creneg.1970 -49.556341290791 35.8036958400237
creneg.1971 -40.7704398311972 36.2760595283076
creneg.1972 -69.5585344546399 56.2615408344892
creneg.1973 -41.1207798780972 48.2345087174599
creneg.1974 36.3347529875707 -19.9274807995375
creneg.1976 8.84702183135903 59.0186477671634
creneg.1978 46.4628913759959 38.4405396744495
creneg.1979 78.2249590660048 -1.72740753945499
creneg.1980 53.7485701938773 24.7814160032579
creneg.1981 -76.0621002406397 54.932141007191
creneg.1982 58.868981509066 -16.1346951279523
creneg.1983 4.62895721380836 29.5723037947263
creneg.1984 2.58386289107493 59.6975164406265
creneg.1985 -65.0100960132779 -36.5727335205243
creneg.1986 10.0247602148287 56.0121875289106
creneg.1987 43.7777095005193 -22.6832275867953
creneg.1988 4.01988744346693 7.73494195035231
creneg.1989 -74.4460179932133 60.172425745657
creneg.1990 -73.3364322377899 61.6295756150388
creneg.1991 78.0795195525994 0.85748138278746
creneg.1992 50.1925267325674 -33.7404090793355
creneg.1993 89.4858382122164 -17.6588089269017
creneg.1994 64.8861558077246 -0.558430088762724
creneg.1997 -72.1925318986418 -47.9196252241541
creneg.1998 66.7504348956794 21.0310991987384
creneg.1999 -78.1653323950463 43.084092728092
creneg.2000 -48.4120476868741 51.5372463837752
creneg.2001 -75.4441053088646 -18.3811801844977
creneg.2002 50.3686681458649 -63.327718097326
creneg.2003 0.919494172261821 49.3750897462295
creneg.2004 -65.4898220017721 -23.2520335232393
creneg.2005 -77.4095841229467 -29.7918090155257
creneg.2008 43.5357186009534 36.2096725228943
creneg.2009 -61.6600507212363 32.7456929343866
creneg.2010 94.953824780081 -17.9412527815479
creneg.2011 0.013807888729791 19.5566897771681
creneg.2012 66.3675540789017 15.3451072527108
creneg.2013 -45.7342022655012 40.776476861161
creneg.2014 78.6858393936482 -26.1090681834283
creneg.2015 -37.3012505276668 60.8614815862188
creneg.2016 36.4756120084278 52.3878426057016
creneg.2017 -44.4493163504186 51.9232880968222
creneg.2018 16.4051703156005 48.1966934626778
creneg.2019 47.1253331686475 -19.0816005535985
creneg.2021 -63.4001941760861 15.096448211262
creneg.2022 -27.7519159638041 55.295415015249
creneg.2023 -57.662050905838 -17.0270585621272
creneg.2025 53.5413104511429 26.0183769245221
creneg.2026 -33.4053814505107 -13.1824923428788
creneg.2028 27.3737002277779 23.1225698714159
creneg.2030 44.1323983522975 -31.6675009036824
creneg.2031 93.8809812326476 -12.760436390966
creneg.2032 57.2836952537823 -30.5592208161039
creneg.2033 6.1198860353191 3.57188362476879
creneg.2035 76.601074732712 -8.95989949974923
creneg.2037 57.0763966386655 -48.9291537140494
creneg.2038 -1.1684744556035 15.8908008226888
creneg.2039 4.01633288464733 58.7224013713673
creneg.2040 -39.0080002842015 61.8698545742597
creneg.2041 54.5786416588093 -28.9319039890393
creneg.2043 1.97454658952796 -3.56674912343155
creneg.2045 65.4650804542998 -32.899386053068
creneg.2046 39.0344209537001 -60.9037472416089
creneg.2047 -45.1009769353371 -25.3751771139035
creneg.2048 -24.826279275117 48.0483790098301
creneg.2049 -52.2964378963128 -39.9889439586724
creneg.2050 5.58723703618108 8.1532070047439
creneg.2051 5.63964771472589 54.8598313871467
creneg.2052 0.036874125445759 -2.22868095127786
creneg.2053 90.4903927053425 -17.4869933807304
creneg.2054 0.15408335450029 34.2175622301153
creneg.2055 47.5816085929823 0.356063074928064
creneg.2056 -75.0081225298601 60.9330160358578
creneg.2057 -73.5961462312523 60.6993401875632
creneg.2058 7.14233990705146 7.56510323393016
creneg.2059 -48.3003119798766 34.9020063744946
creneg.2060 -61.5046176906571 30.4285305926552
creneg.2061 30.3399396282339 -18.6180745991455
creneg.2062 -49.6798805045221 30.4506294447503
creneg.2063 40.2581365952243 -56.749585821394
creneg.2065 31.7818842288816 -26.2478227313658
creneg.2066 -52.3968464525083 54.1046980937779
creneg.2067 -75.1879300825183 46.1406534351351
creneg.2068 -54.1744189864805 34.9889875405155
creneg.2069 24.7972129233647 13.4987056003642
creneg.2070 86.5972330216606 -23.5759080499788
creneg.2071 -44.2814845943872 28.0049448172761
creneg.2073 -47.3851022279329 32.0457319701702
creneg.2074 45.5222591075407 0.305311311732271
creneg.2076 -53.255166865011 -18.0760468428236
creneg.2077 65.7851528088515 19.3858832895264
creneg.2078 61.6472378459995 -53.9629623686298
creneg.2079 -65.7098178649829 18.7010200744345
creneg.2083 -68.6062711169338 -23.7514896261041
creneg.2084 -54.0691289242594 4.5421194379905
creneg.2086 60.6298056602713 -5.81359723087467
creneg.2087 -9.19580127508371 39.8022188333055
creneg.2088 -47.6463916090851 -18.4831958440336
creneg.2089 -46.7874901161103 56.4900529559532
creneg.2090 -41.8015535121861 -7.5054398848035
creneg.2091 32.131479039638 -26.7092145759504
creneg.2092 61.7879885872854 28.2790403995374
creneg.2095 29.0657414770491 -26.1684087747742
creneg.2096 -75.0440703027054 -29.6368923029706
creneg.2097 63.0699901353762 -53.2235325374777
creneg.2098 -86.5760994162736 -35.8332180895598
creneg.2099 -66.4301037962801 51.6804863865651
creneg.2100 -70.5842756359735 -20.3582279190436
creneg.2101 -35.7456852808264 54.0883218105854
creneg.2102 63.1140311697303 31.0075909539827
creneg.2103 -55.7523872567295 57.5145438612802
creneg.2104 28.656110928526 -8.71285998287517
creneg.2105 -76.76208398648 -18.5424857481811
creneg.2106 -42.2382392370212 -19.4995802400382
creneg.2107 -45.9363124300796 50.1093363241998
creneg.2108 43.7538061330268 35.3656729347411
creneg.2109 69.1266642950749 -16.7679278824926
creneg.2110 69.3823544808562 -27.9241286973533
creneg.2111 60.6064612648874 10.8432290146815
creneg.2112 -66.6124486347567 2.65886300394264
creneg.2113 -79.3603193210684 -21.4265555276797
creneg.2115 74.4482758054457 -60.5628798121639
creneg.2117 -66.672020595612 57.6135585602334
creneg.2118 -54.5792998415592 31.2366646592173
creneg.2119 53.9737756684467 -48.9003757014707
creneg.2120 -63.8962401001927 -10.8122964712926
creneg.2121 -2.15360591573209 38.1104083462918
creneg.2123 82.6655965659059 -12.9620043169025
creneg.2124 -47.164666807788 40.093897429225
creneg.2125 0.796551155998603 31.5983696903978
creneg.2126 -67.0537631774843 -24.0799597875107
creneg.2127 -44.2010483668809 59.3954616689432
creneg.2128 -74.2574451821156 -39.3464254778655
creneg.2129 77.1114858108668 -35.5119647816134
creneg.2132 93.041700529799 -9.44350588235202
creneg.2133 63.3273198284275 9.51286523498681
creneg.2134 42.4742089708771 -45.1690416894665
creneg.2135 -65.4651054828404 -33.585731002677
creneg.2136 -75.3747127735473 57.2597018295492
creneg.2137 38.1922560273264 -11.0266034859367
creneg.2138 -0.291965537233884 8.93132002356374
creneg.2139 76.6820942698175 -9.71322347426698
creneg.2140 -3.39089009117167 47.8530328833229
creneg.2142 5.87676819531673 57.3188084545209
creneg.2143 81.3254773767648 -1.78299106256767
creneg.2144 -33.886045000578 8.30271971883484
creneg.2145 61.347441063441 16.2713282660812
creneg.2146 2.17599153122181 59.0659578465895
creneg.2147 -44.111222077894 58.9296078017668
creneg.2148 -55.5258870288173 1.50751475589552
creneg.2149 -83.6776087754259 -24.1439201885042
creneg.2150 53.8303671977326 -68.5630928219624
creneg.2152 23.6291654562567 49.3137433527968
creneg.2153 -71.3833530011053 -31.6555263792645
creneg.2154 57.0723078576796 -7.22031987637275
creneg.2156 -50.4648293304733 43.2937513185337
creneg.2157 -32.3872451942518 47.7894206495222
creneg.2158 -64.4683180149197 -35.3146511142442
creneg.2159 34.1863884686669 15.6746874745678
creneg.2160 0.165321802575438 21.3712890153841
creneg.2161 20.4210933844742 25.8054274698961
creneg.2164 64.4465057944396 -14.6950629714684
creneg.2166 91.4156906496974 -7.93115402695581
creneg.2167 59.2734211968087 -2.87431007078925
creneg.2168 -58.4883190571474 40.5312284446458
creneg.2169 -67.5008448012588 -23.8810824117066
creneg.2170 -65.9399063286696 17.3223472685307
creneg.2171 -62.1597535999069 -35.9697161072629
creneg.2172 54.8028008725539 -29.2426478075982
creneg.2173 -6.44594204121911 13.4159378948278
creneg.2174 -47.9009024549024 -14.5691807065415
creneg.2175 61.6854740963995 -53.7680579072484
creneg.2177 -79.1904147601775 -34.1166188048268
creneg.2178 -43.0718410796922 37.8209933686439
creneg.2179 35.0128451854641 -56.1139477799374
creneg.2180 79.497899646833 -8.31442615436716
creneg.2181 -10.6105029827944 23.8887522099849
creneg.2182 -47.9716003452204 -17.2161597503292
creneg.2184 -74.7263521028889 -22.949882796567
creneg.2185 -64.0111469553557 50.2368449258404
creneg.2186 -51.4371813746156 54.5788786900481
creneg.2187 -41.7082081013013 37.6881107594852
creneg.2189 -86.4340915864209 -22.5439246692926
creneg.2190 38.7115118221956 -11.4489511767124
creneg.2191 67.7655324439684 23.8636297004374
creneg.2192 -20.3941960860255 31.0558284186266
creneg.2193 -51.3732450936706 41.5442122873295
creneg.2194 1.26986358864369 4.79075162421938
creneg.2195 -72.6704074756085 -11.3755461348133
creneg.2196 -57.5047045202074 38.3585798498068
creneg.2197 49.8559191491276 -63.7890555770913
creneg.2198 1.60697931862473 41.1932785945203
creneg.2199 14.6289196768591 -14.3762958723097
creneg.2200 -51.8824318963442 5.24957567151568
creneg.2201 -74.9739017980592 53.6931098732842
creneg.2202 74.9719175556791 11.84469839796
creneg.2203 -76.9462761513293 -9.23496058108378
creneg.2204 -47.2832595517886 55.3326793875035
creneg.2206 -57.5941018324769 -14.0259714428473
creneg.2207 -33.1583163398033 29.43906129985
creneg.2210 -32.5466176608105 37.3974657716026
creneg.2211 49.0387342374334 5.93821931822722
creneg.2212 -48.4332798875706 60.6347625201189
creneg.2214 -59.5946718590073 -41.200397668178
creneg.2215 -0.552840041913345 15.065754162458
creneg.2216 -63.7146459059538 17.5497453187518
creneg.2218 -68.9920420928757 -5.78824024045802
creneg.2219 45.2194846770863 33.6160889877304
creneg.2220 16.0408139498609 49.0395697642672
creneg.2222 34.6892726542762 24.1175364778021
creneg.2223 30.802139332514 -24.7565139606304
creneg.2224 -50.1131455480629 -36.1748317428874
creneg.2225 -73.8697775324899 -40.0776325134292
creneg.2226 -71.514710829295 -26.9976661942531
creneg.2227 -47.6650928998676 22.305235737584
creneg.2228 75.4090533580765 -27.5714748447768
creneg.2229 52.3705469289504 -21.8417362790858
creneg.2230 5.96808815700925 3.48035977499616
creneg.2232 8.68977893628124 56.1648144805785
creneg.2234 -70.6877489822951 61.6339269537684
creneg.2235 71.1027611598985 -30.4747668269727
creneg.2236 53.2690174146547 13.1642566248173
creneg.2237 70.6949313712467 -11.5058016660075
creneg.2238 -63.8174383452 -40.8852451798592
creneg.2239 -40.461069004969 47.661930590403
creneg.2240 -3.6721514141736 39.2305372456215
creneg.2241 10.1433700985449 -11.6426166636352
creneg.2242 38.9711594863671 -60.7680059104894
creneg.2243 -55.7706006467901 -32.4057541259471
creneg.2244 69.4305975727881 -32.1760972936203
creneg.2245 62.8305030200791 29.4425428877029
creneg.2246 -74.3558754256473 -41.7982949157104
creneg.2247 -71.0645665291111 -13.8130932020715
creneg.2248 46.7706178314128 38.2208839125479
creneg.2249 0.15169507386471 2.61547872434628
creneg.2250 29.5472557722025 27.5508119116984
creneg.2252 -67.6090530389038 32.3070172605245
creneg.2253 -10.961919449378 45.0320741311555
creneg.2254 -10.1473372841236 24.9032136721222
creneg.2255 -59.8439665354572 31.5437215948363
creneg.2256 93.1101042381768 -13.9080797370876
creneg.2257 -64.9966342099842 -25.5992071101606
creneg.2259 -64.5810274621049 -23.6391672152459
creneg.2260 1.91810467941868 -4.08228803525046
creneg.2261 -3.81209863164966 51.2898636097344
creneg.2262 49.4340466006786 -7.26731312222335
creneg.2264 86.0761583730833 -1.92776138696075
creneg.2265 26.4007771293988 24.2559474280019
creneg.2266 -68.0874662652893 -35.4628536901129
creneg.2267 -58.0809164360533 -15.9567986482778
creneg.2268 -5.4500690246016 12.6063524675895
creneg.2269 41.3149934569922 -11.6469878999623
creneg.2271 31.7141996796841 -23.136683912968
creneg.2273 -75.0551401488749 -21.5486044821343
creneg.2274 68.0131062040634 13.2611603550025
creneg.2275 -41.1467550855783 46.0064314209751
creneg.2277 83.1749066345261 -32.6910865608747
creneg.2278 -61.2369462719971 -41.1013833247926
creneg.2280 -78.8182843437183 48.4425568849814
creneg.2281 4.50393342860269 27.6444288209381
creneg.2282 69.6675782754613 -23.9814606868269
creneg.2283 5.62362136443986 49.9280051138574
creneg.2284 -74.4917500104151 -40.4943878400631
creneg.2285 69.6703053723219 -54.0037260124267
creneg.2286 0.941317827116996 -3.59964586987609
creneg.2287 -55.1645614623111 -34.7034186690668
creneg.2288 -79.173232777036 -37.7017362573655
creneg.2290 26.3417948836578 26.7173050628984
creneg.2292 -63.7780398113419 27.5400388848767
creneg.2293 -50.5927366068025 44.0544661985154
creneg.2294 85.2454874342922 -32.1605078118239
creneg.2295 79.9280307029167 -26.3050891303319
creneg.2297 -43.4107998456005 54.7495327132713
creneg.2298 50.3723277128786 -29.6717924343296
creneg.2300 -63.5036512820601 4.00719867681728
creneg.2302 -50.0819996373504 -37.8837504016053
creneg.2303 72.6064109550371 -55.8389998523281
creneg.2304 56.9644963974458 30.1229046302206
creneg.2305 25.8499856964794 24.82642300373
creneg.2306 -5.66814964680523 15.0691992753409
creneg.2307 -58.8152863267184 35.0649016485297
creneg.2308 -75.3444445197651 -15.8127356847642
creneg.2309 -63.1844682157067 -42.5718499065147
creneg.2310 10.0115751434461 1.55624446209415
creneg.2312 -8.4563506159842 16.7998636757052
creneg.2313 -62.124691525383 -12.1133380916231
creneg.2314 79.2941720538032 -16.0144735914094
creneg.2315 59.8781900907956 -3.90544759094427
creneg.2316 -46.3621736304258 62.9297305279567
creneg.2317 58.5109033402531 -32.2878551092448
creneg.2318 -60.7509353832932 -38.8950654707658
creneg.2319 20.641964632965 45.4245271837081
creneg.2320 91.3028740457185 -14.0629731285845
creneg.2321 41.8420214623091 36.9432741862239
creneg.2322 3.57777786799688 55.2237278386203
creneg.2324 -68.7129746116819 -21.5537639677014
creneg.2325 -52.5916890319367 60.7238324717556
creneg.2326 -0.079040406839545 19.8218566436939
creneg.2328 -33.768356920494 31.0478677166938
creneg.2330 61.4714017113235 19.6169562642408
creneg.2331 42.8568605134877 21.2862010832917
creneg.2332 -67.8757337223941 -31.7823969086914
creneg.2333 44.9946487906775 -10.7443025024076
creneg.2334 6.46999048720088 28.8630033242192
creneg.2335 -53.9087686523434 40.1657259403344
creneg.2337 -39.990642918019 65.6357603706501
creneg.2338 -59.8304789603653 23.7417696651362
creneg.2339 67.5309269892336 8.39583536140268
creneg.2340 46.875899872818 -32.7463365841059
creneg.2341 -63.5360328584724 -3.51785065575842
creneg.2344 -63.1834303792391 -22.844318592533
creneg.2345 66.3850952184025 19.3861274503355
creneg.2346 6.43231785292015 7.83852706633199
creneg.2347 -56.531739300066 33.5970845844267
creneg.2348 -72.6156318199481 -17.6008490417149
creneg.2349 60.2698237162904 -0.421468290617837
creneg.2350 2.80993481419012 56.4485029421805
creneg.2353 76.2903483160636 -35.5353385080498
creneg.2354 75.052480885411 -28.9689942052277
creneg.2355 72.2840614564471 -58.7966904284463
creneg.2356 -72.8698854500455 44.2794146402989
creneg.2357 50.9282091670382 -63.0448875740483
creneg.2358 14.0644014134121 -6.53368374698952
creneg.2359 71.2619878520609 -54.9294087040916
creneg.2360 43.6142939338108 23.6960623184011
creneg.2361 -32.8227257979008 37.5877020932972
creneg.2363 -63.4463097674198 6.25732427963737
creneg.2365 -34.4079100528773 5.89538540842691
creneg.2366 83.2785134507808 -10.315388551274
creneg.2367 -67.795078821036 -37.8889236889742
creneg.2370 -3.18972527249985 34.7943160447948
creneg.2371 -66.1501373808297 -7.28644902101131
creneg.2372 7.83336083133496 53.1578353718542
creneg.2373 -85.4135928748485 -26.718802213685
creneg.2374 -31.503123444879 46.7633135700067
creneg.2375 -64.4772659181274 -2.2131942086594
creneg.2376 -49.8019029228503 -33.9447347393383
creneg.2378 65.531112719763 -32.4673963289492
creneg.2379 -73.8173707417259 -40.6855903666729
creneg.2380 -64.3424755031684 -2.64486253385336
creneg.2381 42.2864051573512 -9.91631743977945
creneg.2382 47.8810698866125 38.6492593416145
creneg.2383 -51.8619291968814 -42.0640104525984
creneg.2384 -59.4701037321173 -31.5393185627193
creneg.2385 -53.8487310062285 33.6781204178439
creneg.2386 60.8254137475299 -53.9409852240062
creneg.2387 47.8883751534502 33.0722626372423
creneg.2388 27.2453075868624 -26.7965756902515
creneg.2389 -50.3188976026904 62.7393723151711
creneg.2390 73.6699271241917 -58.861022250995
creneg.2391 60.7209636618541 -32.6424458882917
creneg.2392 -36.8160289095974 62.2843306945392
creneg.2393 26.6533961550369 -3.51879167145576
creneg.2395 62.0059284259079 29.6507808131488
creneg.2397 -52.1024779386619 -42.1008692478781
creneg.2398 -18.5037652568485 46.9503562619321
creneg.2399 -44.2620017596137 41.462397443784
creneg.2400 -77.7393793516277 -31.2978216917137
creneg.2401 -7.85295413839395 42.0895622792886
creneg.2402 44.8174746685706 36.9044972174789
creneg.2404 -61.2943405261541 -31.4891019750998
creneg.2405 -17.9362929685378 54.2416631215375
creneg.2406 -11.6262624321483 53.0017651349606
creneg.2407 -72.0031261490624 62.0331869194731
creneg.2408 16.5850880966607 44.2495967097346
creneg.2409 -57.2734637431762 7.18671856422313
creneg.2410 -80.3080192625279 57.7566137787122
creneg.2411 50.3333149222013 27.5739405544474
creneg.2412 74.5550979028976 -10.8065027014185
creneg.2413 -27.7052279620748 54.470165152867
creneg.2414 27.7223842232123 -6.20756959726738
creneg.2415 66.3209990971869 -29.6895421978832
creneg.2416 -60.5754212690304 12.2631546642998
creneg.2417 54.2340332703693 24.3312267559862
creneg.2418 27.6358457576256 1.89291855838012
creneg.2419 73.3268691888233 -21.0274373327966
creneg.2421 56.5684799982963 31.4944749460859
creneg.2422 60.5862840071166 12.7096567972418
creneg.2423 73.8064387354575 -0.557277363852825
creneg.2424 65.6075724522325 18.0448425368639
creneg.2425 82.1946741698665 -7.90524142670219
creneg.2427 31.8967062287939 -56.3275717476663
creneg.2428 28.2363026158297 -24.5297268578068
creneg.2429 -37.7482709977893 29.8171576654651
creneg.2430 -79.2346929882724 -37.7707707328213
creneg.2431 28.2754670728936 2.05981838732557
creneg.2432 -52.8911718578982 -39.6357807783963
creneg.2433 90.0195458787145 -4.8766212250224
creneg.2434 73.8889170781524 -13.9404863561918
creneg.2435 20.435251903585 13.9537327075104
creneg.2436 -85.9765857315701 -17.2247016977831
creneg.2437 -84.0527876758814 -25.0272665237536
creneg.2439 -2.86846500288625 -0.416719440002013
creneg.2440 -58.9456816758038 5.13718648136407
creneg.2441 23.0028694456246 -50.8227425262035
creneg.2442 -50.9653944912729 46.2546888637047
creneg.2444 -28.7439464032843 45.820391208212
creneg.2445 21.7798930447791 47.0239373005728
creneg.2446 -4.75353708185054 57.7914153578647
creneg.2447 -48.9763598995255 63.6337299351374
creneg.2448 39.5411640476543 13.8197830720108
creneg.2449 0.739348393966356 5.87793617080037
creneg.2452 52.9332297969592 -66.9160636743091
creneg.2453 67.4350068501418 20.6422613387541
creneg.2454 54.7273567334429 -0.377465145699791
creneg.2455 -62.8326321877354 31.9431665433918
creneg.2456 -75.5597614727902 -22.1165244687739
creneg.2457 87.1948383228884 -6.30776501312748
creneg.2458 17.4357622790494 51.2018044888668
creneg.2460 52.4661075461335 -3.92417296862048
creneg.2461 6.68179169153164 9.00138404703497
creneg.2462 85.0269238270015 -19.8720621166054
creneg.2463 57.5064991812582 -35.8321374931202
creneg.2464 -78.5654908501283 -20.2906963421655
creneg.2465 -33.7645887550563 3.41171259959313
creneg.2466 58.6169634643454 -16.2171520732989
creneg.2467 -17.4419518730566 -21.7135283447356
creneg.2468 39.5619872550393 34.4691091020959
creneg.2469 -32.9342539642014 61.5045952216476
creneg.2470 95.5384090471991 -11.4301930924911
creneg.2471 24.4611144506243 15.4631112404729
creneg.2472 84.4759843878276 -26.0125766717918
creneg.2473 -78.3022555706834 -48.4869619829634
creneg.2474 55.3276674729319 -47.686419241255
creneg.2475 50.092943594238 -5.30965895582153
creneg.2477 25.89620756068 55.0668010028737
creneg.2479 0.480750286389625 1.21780319743962
creneg.2480 -76.0236648864156 44.7648708288046
creneg.2482 -66.348388451758 -39.3622869062839
creneg.2483 -63.8791034429102 35.7847703168956
creneg.2484 -66.7160625909122 -21.6344185853591
creneg.2485 49.4447665035599 18.7196891872415
creneg.2486 93.8159922156228 -14.9483850066215
creneg.2487 49.2224965295338 -25.4853414542943
creneg.2488 -26.6915832883659 49.7813547881609
creneg.2489 66.2521312950449 -53.8263483333247
creneg.2490 -42.3878620837416 34.2608731156449
creneg.2491 -47.6919827326449 37.7810147464233
creneg.2492 -79.4073156237318 -15.4111220243887
creneg.2493 53.8380779212284 -19.2810453626679
creneg.2495 72.2045837082524 -56.0994793132183
creneg.2496 -53.5508195393828 -15.6457992489675
creneg.2498 -59.5318432571974 -45.1140852658119
creneg.2500 -37.596934809545 -12.3433101989059
creneg.2501 -37.0174947096435 3.79131190021886
creneg.2502 -82.4119018911658 55.6607054392821
creneg.2504 9.35126486805066 -3.58395018252081
creneg.2505 -24.3843345218716 32.2664811765406
creneg.2506 -47.8658780314336 50.3397211497667
creneg.2507 17.5298820557585 50.461835050659
creneg.2508 -74.6467370895653 53.7270703009203
creneg.2509 70.8029391106748 -20.3495244691876
creneg.2510 -36.6564788947924 47.8691724376436
creneg.2513 20.4967855138889 20.4612497886284
creneg.2514 0.151221814709843 15.0655342497701
creneg.2515 -23.6349706641811 58.3045290249995
creneg.2517 -80.2124465787702 -23.3968478173928
creneg.2519 -31.1459298316446 47.3273173060063
creneg.2520 -58.8298025641256 33.0170860335806
creneg.2521 25.2378200104685 -27.497997526904
creneg.2522 -58.7511770643456 19.2915978323058
creneg.2523 22.0192880703033 47.5116290946185
creneg.2524 -44.8351345637001 -54.701960733182
creneg.2525 -55.1571099935525 25.271402210309
creneg.2526 -43.6139931733389 -28.059296424034
creneg.2527 62.611308137512 32.7471774065767
creneg.2529 -77.1000156607598 58.4387026984876
creneg.2530 2.19749096704809 12.34175444127
creneg.2531 -67.4222823800483 -4.86176480724285
creneg.2532 -68.6167508843549 -24.2430996220912
creneg.2533 -39.4599918199381 44.364570324111
creneg.2534 44.3736479589328 35.4742002166853
creneg.2535 -51.2558594072539 -28.8615026417532
creneg.2536 -64.6530029549901 32.1989187025903
creneg.2538 -37.8645217976438 32.6880942566861
creneg.2539 -54.6487196914349 -39.6829242377851
creneg.2540 27.5963879696546 0.762979441884787
creneg.2541 -44.1632015946232 31.2493555411983
creneg.2542 -60.6918575524513 46.3103285080521
creneg.2543 73.2488421082113 -17.2210169230041
creneg.2544 25.0150419555202 45.1369710260667
creneg.2545 24.8212508053224 44.9920846832876
creneg.2546 -6.09684666209895 53.4555275989252
creneg.2547 -65.1713568220498 -20.7340861917074
creneg.2548 36.8192431509996 48.8080049123379
creneg.2549 -73.5744378006318 -16.3689605580285
creneg.2551 71.2317850351791 -35.1660281845978
creneg.2552 37.5978130069575 -21.9018076131935
creneg.2553 29.5621464605732 -27.1475650903544
creneg.2554 -75.8491897757317 -14.5450052719454
creneg.2555 -59.0412991014025 4.96043851387934
creneg.2558 -53.8440454665128 -38.2139829533988
creneg.2560 -48.4817334914501 -21.0513367647412
creneg.2562 -37.6901099321634 6.56345196481507
creneg.2563 27.7015924310902 55.9150930210202
creneg.2564 -24.773077403429 52.7195644110583
creneg.2565 -57.3940878532083 -61.1258988606562
creneg.2566 -67.7733912745377 -43.0570147659705
creneg.2568 -58.7872611273565 20.9328433680208
creneg.2569 29.1784692837644 -27.7791854274259
creneg.2570 46.0874148543283 33.1484951095486
creneg.2571 -21.3337443956267 31.9244230707826
creneg.2572 0.64203424729603 16.4567007591249
creneg.2573 -67.3491238181538 52.2320677153997
creneg.2574 61.4545679525781 32.2831821616156
creneg.2575 -73.3640641435209 -35.9072699428379
creneg.2576 91.5923041137612 -17.2969469892617
creneg.2579 -69.4950874811442 -52.7826661748025
creneg.2580 -75.3965754161023 -44.7566978478418
creneg.2581 60.4174584638148 33.1683486319602
creneg.2582 28.960338970284 -2.9903948162116
creneg.2583 -72.8942181142438 42.1638927307059
creneg.2584 -6.48879103966046 42.1271506488144
creneg.2585 21.9338107038557 46.4775204738616
creneg.2586 -57.9185058547712 34.1748930003614
creneg.2587 94.1288260592811 -15.9329052514555
creneg.2588 25.9534204037622 -56.3479941413498
creneg.2589 73.8690533857275 -32.3536559600736
creneg.2590 -3.78350690330959 57.5882606530482
creneg.2592 4.44991996327442 34.6484573120741
creneg.2593 -69.3478255843802 -35.8487524837287
creneg.2594 36.581820961025 -55.3442174730247
creneg.2595 22.6057193827535 27.2548167754734
creneg.2596 -56.7759404784041 30.2469299021862
creneg.2597 -3.03741167694725 22.9810754602109
creneg.2598 67.3903932321441 -0.431742785071813
creneg.2599 24.5793681153265 -26.706230713868
creneg.2600 -50.9302730975872 -24.3176633930924
creneg.2602 -35.2230826324804 54.5458157205215
creneg.2603 -66.086229509862 44.1839938159742
creneg.2604 -71.3865062815536 -44.6566827790147
creneg.2605 74.3057017043405 -58.0399561937087
creneg.2606 -76.7936511409482 -39.8032955041587
creneg.2607 14.9579676004441 -9.20703516868354
creneg.2608 40.1622646634307 10.8596440904133
creneg.2609 -42.5574646889068 3.94009104185321
creneg.2610 -46.2513214858374 23.0725105800673
creneg.2611 56.8683106599331 -2.23943037591918
creneg.2612 -75.6359298172184 -39.323881671801
creneg.2614 17.5969313342267 18.6619202368755
creneg.2615 -58.0708143206214 -9.47309215386131
creneg.2616 -82.5336368303633 -21.694014732026
creneg.2617 73.3168917228805 -15.2650043720975
creneg.2618 44.1290932533483 -11.1605209528553
creneg.2619 39.6048375420458 -20.7577783896108
creneg.2620 50.985913193294 -67.7757248916672
creneg.2621 -70.6318060806371 -38.9819055204202
creneg.2622 88.5356455739152 -14.2256147383632
creneg.2623 30.3709372705761 -57.063887691887
creneg.2624 -53.1077809550568 32.8159184782207
creneg.2625 40.0741584219309 -12.4900601887305
creneg.2626 -45.3129522110113 44.575493372307
creneg.2627 21.204875717514 20.6335491832792
creneg.2628 -80.2967881892607 55.8427695482938
creneg.2629 -49.0754755827501 15.054182621082
creneg.2630 -62.3454061121311 -21.110132091004
creneg.2631 14.4260901586681 -9.12034447954378
creneg.2632 -65.1028013472647 16.0695840372152
creneg.2633 -56.079229898073 -17.3182295627143
creneg.2634 -64.9293258097566 -21.8470255997666
creneg.2635 -64.8049484020894 -39.0985104730222
creneg.2636 23.5162621056045 15.3407611948044
creneg.2637 36.8516209261717 52.1654394602783
creneg.2638 16.1141363395305 -10.4410753946604
creneg.2639 -9.36303564942599 52.0351383337759
creneg.2640 -74.0490413414926 -46.530856639501
creneg.2641 89.0334825334905 -5.92933906234052
creneg.2642 -37.9750520941774 6.92974184753801
creneg.2643 -55.6518138400627 19.0305991837709
creneg.2644 7.75105622406836 7.02753549452823
creneg.2645 79.434971980004 -22.549676901302
creneg.2647 -61.3667178924515 -22.4815316434781
creneg.2648 -57.3274012577259 -37.7902367213896
creneg.2650 -1.63977511571794 49.685192274191
creneg.2651 -41.1471104125525 55.5250123421381
creneg.2652 45.6626184215358 -20.5658308658963
creneg.2653 -43.4914133096271 -29.1942977937376
creneg.2654 59.294198903337 -11.454273659456
creneg.2656 47.6565637535468 -62.3144287571034
creneg.2657 -62.9052525973787 -14.1153633935462
creneg.2658 52.6727118953476 -28.9810433311559
creneg.2660 48.4576604256596 -32.7998168637486
creneg.2661 51.092447844597 -2.91763849848166
creneg.2662 52.0329204661369 -69.385379584918
creneg.2665 -60.9268361660104 24.966380081202
creneg.2666 71.7417736680995 -14.9227269830335
creneg.2668 23.7895366594031 -25.6705350159909
creneg.2670 -7.91538378518889 50.6538737992138
creneg.2671 -54.5281516541394 -42.7684446419026
creneg.2674 -55.3575994779041 -15.5756262775781
creneg.2675 -66.4948586427839 -41.8622121703791
creneg.2676 23.750941352315 14.2724851211603
creneg.2677 72.9088365290108 10.4711935991511
creneg.2678 83.2849510578668 4.71999882186476
creneg.2679 80.0230170054479 -18.8575226501651
creneg.2680 55.8456442395675 -26.1818645665092
creneg.2681 -53.376308238433 40.9696703195177
creneg.2682 41.2441676302912 -22.8237274004413
creneg.2683 -5.99528547338346 57.8897142528931
creneg.2684 94.3108613804548 -16.756541278276
creneg.2685 -64.3491573415184 5.57791217670027
creneg.2686 48.5577774593415 -5.22330211229227
creneg.2687 -18.5614985212712 51.8430650365944
creneg.2688 94.9037013095278 -15.8372077315743
creneg.2689 5.40551003054185 44.5624119695349
creneg.2690 46.4552600295754 -9.32625391791414
creneg.2691 -42.0697100183021 45.5655864988106
creneg.2692 -48.3758856653296 61.9249531106613
creneg.2693 72.7059826989908 10.2365731904268
creneg.2694 44.552649190122 -10.5910217687773
creneg.2695 71.2289301642788 -19.171402499298
creneg.2696 -46.5546758165087 51.8950001640107
creneg.2697 76.1067390589039 2.92942006190687
creneg.2698 19.9153440453293 14.1088728926411
creneg.2700 45.4458016599026 -11.4455207900288
creneg.2701 19.9373690808784 18.1297718326547
creneg.2702 -52.8195707018941 55.0741807187835
creneg.2703 -51.7401381791435 6.18279699711743
creneg.2704 -50.8228242878249 37.3219665261998
creneg.2706 -73.2337858436121 -47.0696046594144
creneg.2707 -53.2188761466654 39.4211717165671
creneg.2708 50.1190099524155 0.0121579031962088
creneg.2709 -44.4401963459373 39.3052105614019
creneg.2710 69.4304126545131 -33.1150484788405
creneg.2711 -57.0580557308023 35.6496815966435
creneg.2712 72.5069025087925 -30.6696753874727
creneg.2713 -59.8050130871133 -34.1328434755114
creneg.2714 45.0217019535038 32.6471511045478
creneg.2715 -65.7099450832223 54.7637995303346
creneg.2716 -63.6939859014819 -43.7184644904897
creneg.2717 61.6407405234156 -49.9474369322775
creneg.2718 -24.5093459516787 53.9756699908954
creneg.2719 2.66741913628772 54.7878615987559
creneg.2720 -65.7038346758452 -17.974999856559
creneg.2721 -81.273486798029 57.1882946084259
creneg.2722 30.2092190796929 -22.3162927408999
creneg.2723 -0.63104693180475 29.1773237982758
creneg.2724 63.304832136892 -54.0869522744182
creneg.2725 -65.7053013372191 21.5784074778796
creneg.2727 -33.11484649563 44.2922228430877
creneg.2728 -49.9919211684576 -13.1945462854231
creneg.2729 82.0952869209629 -22.0050558548654
creneg.2730 -59.6986201730971 49.9438546951098
creneg.2731 43.375268050027 -13.0500910274177
creneg.2732 -55.397541868963 25.9335957757911
creneg.2733 53.8711513605023 -19.6889673914086
creneg.2735 96.2963954874914 -11.1163784567739
creneg.2736 76.3866746906668 -7.77305917916395
creneg.2737 47.4923594681016 -0.157405188476233
creneg.2738 54.8100452556025 24.3568196424592
creneg.2739 52.6240755010736 26.9994011877758
creneg.2740 -70.3149694017065 -22.6431700111041
creneg.2743 27.3045348050266 -24.3963416056136
creneg.2744 -61.4637036242264 2.33144111254249
creneg.2745 -51.2364627349705 -33.958651502996
creneg.2746 48.1367563427913 36.6057450830279
creneg.2747 -64.8686256784786 13.1213880562103
creneg.2748 34.9272619949624 -54.0912754859022
creneg.2749 -74.550696359911 -33.1634955195559
creneg.2750 -36.7376038295337 47.3925310952609
creneg.2751 5.18996006617737 49.9265343553572
creneg.2752 -66.0574397481977 -38.5249505677337
creneg.2753 40.5487278146513 36.5659883993832
creneg.2755 10.1590852206188 7.01117851452718
creneg.2756 80.9822105902736 -14.6987129042575
creneg.2757 38.6099084804106 21.4859874102087
creneg.2758 -60.6484998155012 38.8064422721851
creneg.2759 -62.8967716385632 13.8488613059441
creneg.2760 -88.097974051217 -28.0895541365081
creneg.2761 64.5123128549132 -15.8515435807652
creneg.2762 17.3558404758813 63.6176980479816
creneg.2763 -70.8714595675291 53.8269676766397
creneg.2764 49.1632520868902 -6.00021571683418
creneg.2765 -18.2910942815396 51.380987918265
creneg.2766 -32.9877356634789 57.4029729746615
creneg.2767 -48.7455917414494 45.9513862345264
creneg.2768 -60.6286549365514 36.8683545096501
creneg.2770 31.9855090464517 -20.2733606542463
creneg.2771 69.9081225602811 -8.34857219277244
creneg.2772 64.7365602105769 -33.7694080308956
creneg.2773 -52.0196170047701 20.3985463492206
creneg.2776 70.2442478424482 28.0700525472999
creneg.2777 58.4386922292089 34.3459403831015
creneg.2778 -77.9678774231895 54.8802834984233
creneg.2779 66.3987678305601 12.4867930627253
creneg.2780 -55.1820910203425 39.7872469564194
creneg.2781 -54.352277619047 -36.621432330612
creneg.2782 -44.4657886329386 60.3606647286502
creneg.2783 -18.3823774112222 52.443721306076
creneg.2784 -45.7325746096683 -6.94232366186773
creneg.2785 -70.1349264629365 -26.360943080276
creneg.2786 -72.6052558512337 59.1099310358976
creneg.2788 48.6115414830621 -25.8994499805862
creneg.2789 -64.8739301153024 -40.6084725463484
creneg.2790 -49.4469496487923 59.9109823998702
creneg.2791 -62.8572808042101 -37.522304119662
creneg.2792 -39.2562508709633 58.6266503771436
creneg.2793 -47.1611717626008 -11.4596659672621
creneg.2794 92.1876343211574 -13.7233687260406
creneg.2795 67.3499894565028 -53.7295225265339
creneg.2797 -55.7135442116667 25.1004561632573
creneg.2798 -37.8110660419372 50.8553687183401
creneg.2799 54.3144468116439 -29.3794429636971
creneg.2800 62.5602796067064 -58.6434738039803
creneg.2801 -36.6790682047513 52.958003487962
creneg.2802 -57.4083215594182 51.4994980209763
creneg.2803 -76.3760048630519 45.8397425363585
creneg.2804 0.054148553383312 0.48519027885717
creneg.2805 -27.0388051472436 53.8029326304823
creneg.2806 -6.74300074616556 51.2621395036505
creneg.2807 -53.1248045055096 33.4758970191433
creneg.2808 55.2146440312315 -69.2555113052261
creneg.2809 -5.3365543553285 44.5286411043754
creneg.2810 22.9377345046398 45.5274043790043
creneg.2811 -0.480024564778808 47.0872411846828
creneg.2812 79.7393504601462 1.48313609468588
creneg.2813 -70.0628535846549 46.1975600065753
creneg.2814 71.1622484007704 -57.2216847371655
creneg.2815 -57.3869036649814 40.0755404637493
creneg.2818 -60.1467634885862 -21.8567417445857
creneg.2820 20.6700500033007 13.852746272663
creneg.2821 27.7110314494413 57.622808189715
creneg.2824 -69.3428003625197 60.5385836301723
creneg.2825 -47.450398995382 47.9324427735252
creneg.2826 -64.4025403132361 -41.3915689302818
creneg.2827 -75.7364593838115 -28.8023672689126
creneg.2828 65.8637693343039 22.5828278249914
creneg.2829 72.3279173062887 -59.4085152915539
creneg.2832 -71.7429475845973 -20.6973383255694
creneg.2834 -62.793549843797 -20.129120892336
creneg.2835 1.14217052072714 2.76256129963914
creneg.2836 -48.2789316075632 -37.5998394532401
creneg.2837 -59.8744765783076 -30.5706618148359
creneg.2838 -48.8408677095134 57.1042407326409
creneg.2839 -44.3331081294751 -19.8936930971284
creneg.2840 -7.12881956212788 55.0221419216712
creneg.2842 84.2496884557145 -25.1872526089862
creneg.2843 -50.7346826511567 36.1623033478682
creneg.2844 -8.68450500819024 48.5965536687247
creneg.2845 -60.7593877691362 -36.6800500779237
creneg.2846 -62.269703913097 24.121082034691
creneg.2847 -36.5930964696445 62.266688977212
creneg.2848 10.2864455521867 26.6036493190658
creneg.2849 42.1501415309982 38.3821940840053
creneg.2850 -70.9940797989652 15.4382751387167
creneg.2851 29.0776763945618 -4.06604744802928
creneg.2852 49.2234860742534 30.004075244884
creneg.2853 90.7265403469905 -14.1699683240022
creneg.2854 13.8655256248379 -5.86830446948045
creneg.2855 24.6702238729667 44.8075929728
creneg.2857 -43.4814081270425 58.5815547308061
creneg.2858 21.0402937524384 48.2803177538482
creneg.2859 81.835886990308 -20.1140680675336
creneg.2860 51.1163474318352 -66.1343006536766
creneg.2861 -12.1578389360899 55.6547651349198
creneg.2862 -43.0554406148083 42.30055897256
creneg.2863 -62.1120899733159 -39.6854401042592
creneg.2864 51.0858696563675 38.2332101136761
creneg.2865 -42.0195990165255 29.1134365412424
creneg.2866 -87.5628489819521 -22.1510431767523
creneg.2867 26.0412040338491 15.0087011270922
creneg.2868 65.2641083533178 -21.6770153478431
creneg.2870 0.423070782270891 53.6649731839965
creneg.2871 59.2898816993644 25.694620227104
creneg.2872 -3.87809647481802 35.841792058458
creneg.2873 72.5248454110139 -18.5463052581878
creneg.2874 -66.2358498240795 -38.0536915072275
creneg.2875 48.5605050625673 -68.5099572901242
creneg.2876 55.941221167558 -22.9577499198095
creneg.2877 -72.5658739706419 -38.2039907234667
creneg.2878 -18.1966472605656 43.004573184818
creneg.2879 -66.8112447807337 56.837164072963
creneg.2880 -6.41775435803426 40.5188940051912
creneg.2881 56.0396776350543 29.8473173270648
creneg.2882 -50.2392694820614 58.677050999408
creneg.2883 9.38043686905123 59.2201673716326
creneg.2884 -78.1535069159527 -29.505072706535
creneg.2885 -32.0120343366927 5.27344926354572
creneg.2886 14.111237113069 18.400135755579
creneg.2887 -40.3163132397196 46.5419919783234
creneg.2890 70.6160947739576 14.3273514510242
creneg.2891 -67.8274143733633 44.3802837928141
creneg.2892 73.1873693383053 14.296230682034
creneg.2893 -57.4323237882265 48.3167750258587
creneg.2894 59.3541896893486 15.166789013667
creneg.2895 -8.94016714914919 32.0081934287279
creneg.2896 -51.8499536118577 -36.8486045650816
creneg.2897 6.67466688285747 30.1725182642046
creneg.2898 49.8799534836895 -0.599088686920665
creneg.2899 78.9485401395983 -35.6838464396131
creneg.2902 28.4278449767653 12.0632943919534
creneg.2903 96.0571209362586 -15.8950490474817
creneg.2904 42.2029811454259 -10.0694112425459
creneg.2905 -0.9321286647173 31.4873819945684
creneg.2906 -62.3722587990115 24.3816593816172
creneg.2907 -72.3095707788514 43.8071473390453
creneg.2908 58.3300918820086 -2.68817771645814
creneg.2909 60.0891003448901 -36.0970575478426
creneg.2910 83.7102812855609 -7.4023355672185
creneg.2911 -46.014131142411 62.9151577683401
creneg.2912 54.7829780197425 -3.18022753091348
creneg.2913 -35.9357519429384 44.3060861563248
creneg.2914 69.200781684227 -53.1478178854065
creneg.2915 29.5199896348733 10.3385031873787
creneg.2916 68.7719800174231 -19.8018144110918
creneg.2917 -0.518114266343094 27.5921344576539
creneg.2918 53.5204930079532 -66.1696462980546
creneg.2920 -72.5576514741113 14.1478447903036
creneg.2921 -73.0189800415279 -41.6941743484089
creneg.2923 8.14944213580053 25.4736489072377
creneg.2924 43.2306510018678 -13.0637485609985
creneg.2925 -33.7813860519647 40.6505050517385
creneg.2926 -73.6002918080501 -25.9963845721604
creneg.2927 62.731728234058 -57.4484155845594
creneg.2928 -36.5680287143584 30.339978186902
creneg.2929 37.4448732806744 34.7769792487086
creneg.2930 66.700628514294 0.881165234120834
creneg.2931 32.6579454466781 -25.9718654489574
creneg.2932 68.4337580660829 -18.9788424144127
creneg.2933 -62.3623243022823 -1.09166192086907
creneg.2934 -63.55987078155 35.3868252327417
creneg.2935 75.9936186061351 -57.3192921965339
creneg.2936 93.8282602331568 -7.99445485142513
creneg.2938 -65.5647474589746 -7.59763820024054
creneg.2939 -57.1888491235599 -34.3386498383176
creneg.2940 56.4651617168301 -6.48689272679784
creneg.2941 -67.1513782310483 0.2983444119062
creneg.2942 73.9687843925528 -11.5392269568239
creneg.2943 -67.5224667797672 -38.8243394422512
creneg.2945 54.6729509902946 14.151767386374
creneg.2946 74.2551349019179 14.1789447709694
creneg.2947 59.7077950620653 -5.17847211100876
creneg.2949 70.3940627588532 -17.6646222894462
creneg.2950 -69.3246018806781 4.49740389966025
creneg.2952 57.1145863275338 35.5419749777419
creneg.2954 56.4092573640235 30.255663953207
creneg.2955 -57.6332769733891 40.0510467279269
creneg.2956 -64.2291518373921 58.0293693305689
creneg.2957 51.9150672633052 -50.043481837875
creneg.2958 -55.0943812739842 -33.9557005607641
creneg.2959 32.6560709917348 18.2924773317262
creneg.2960 -63.5920432298284 -11.1191360101217
creneg.2961 50.6136100745306 -64.4928983959928
creneg.2962 -46.0783058552444 38.2200630472719
creneg.2963 21.109634050173 18.9323577621215
creneg.2964 -77.3782085992415 -26.4908790821517
creneg.2965 -80.6816595373145 -17.3442032554342
creneg.2966 90.7276588838279 -14.9765397474062
creneg.2967 49.5437904035793 -44.3081238648072
creneg.2968 9.38601348125723 -3.63909167013066
creneg.2969 -75.2875158110672 -42.5423487872795
creneg.2970 -63.8314237404411 3.9741349711208
creneg.2972 53.6454748171152 -20.3521154302123
creneg.2973 -51.8988816799698 43.1310373365977
creneg.2974 -54.4752968071421 -18.2800193952993
creneg.2975 42.6796188602228 36.2048834747471
creneg.2976 65.5199247839557 -12.2712882031606
creneg.2977 63.6232503276353 -27.5872983859001
creneg.2978 -51.7008879918732 2.2549456693432
creneg.2979 60.482082504469 -11.3936056687589
creneg.2980 -29.4582768824623 54.9307896841103
creneg.2981 87.7851122290011 -12.6495262658932
creneg.2982 -15.1883635112467 26.977952225012
creneg.2983 42.2082246626071 40.5520714038298
creneg.2984 -50.6755796633766 -17.2660974499176
creneg.2985 -44.1966960924622 59.2903088798127
creneg.2986 26.3936754524341 -25.9091980751047
creneg.2987 34.4626726166648 19.9152899290907
creneg.2988 59.1117418424556 -35.9775216602765
creneg.2989 48.6386448834267 -7.48474929614279
creneg.2990 -49.9347741101505 32.5502407089286
creneg.2991 68.4416462982774 -42.0367017060922
creneg.2993 62.2598016366307 -51.6349785512663
creneg.2994 82.6371656759841 -10.0095415542727
creneg.2995 4.10139980309575 25.5744898381492
creneg.2996 -74.0537823598486 58.7023854670421
creneg.2998 -81.5353225701693 -32.2825483945824
creneg.2999 75.3323521106735 5.34546718063572
creneg.3000 -35.73987463519 60.9245139456044
creneg.3001 -7.46654090366351 51.424836117051
creneg.3002 28.0964709129796 -17.0461464562207
creneg.3003 -54.2253390400309 47.0899259567009
creneg.3004 91.7995469718923 -18.0635931980534
creneg.3005 -18.9121343413714 54.0906928856755
creneg.3006 -81.0675609206663 53.0672439163002
creneg.3007 -7.11567915082979 53.335242167981
creneg.3008 -78.0251099284672 57.9816551179178
creneg.3011 58.4560439125493 -3.78231215039743
creneg.3012 1.4511447546325 7.38094926098255
creneg.3013 -45.770084551712 55.9217252111962
creneg.3014 -50.9448486409821 -34.8537970522805
creneg.3016 -34.8597439288577 31.549615928516
creneg.3017 57.865471875339 -37.5660460376985
creneg.3018 -61.3479869609635 -39.3114920404214
creneg.3019 -4.0934096997062 -33.7123579206273
creneg.3020 -71.054885980647 -37.293954824393
creneg.3021 -78.3316411398684 60.8031192160625
creneg.3022 69.1209569714097 -18.0677623430802
creneg.3023 -19.1794446230167 49.0374792627348
creneg.3024 27.4418648628225 -20.5852809483878
creneg.3025 -59.9513793511974 39.6655765104094
creneg.3026 -64.1509243715687 -44.790134476126
creneg.3027 69.3854664432072 -18.6926797596808
creneg.3028 75.000848295853 -16.1264923031142
creneg.3029 -60.4539999035908 34.593716419923
creneg.3031 -9.53932444870813 41.9526367622614
creneg.3033 44.8510897958144 12.5294431595534
creneg.3034 23.9157653033791 51.1051757600488
creneg.3035 -70.2559802227355 -31.2341261165003
creneg.3036 -70.7843035544383 -13.4995621089848
creneg.3037 30.4553456496081 -19.8675133379876
creneg.3038 51.0774219410593 -62.0760609093112
creneg.3039 -78.354464143189 -38.869808309401
creneg.3040 -10.7254275469441 50.2623918230945
creneg.3041 75.3140410263129 -11.1846398154419
creneg.3042 -71.6147665941764 -34.0475758639381
creneg.3043 -40.5134775048708 4.60881742733924
creneg.3044 -41.1452436077985 33.7686503178537
creneg.3045 -63.486741159308 -24.4839211207386
creneg.3046 -84.7949240737638 -25.6139167893658
creneg.3047 60.3533834272856 -35.3816415043868
creneg.3048 -46.9711868125154 -16.8364004868985
creneg.3049 36.5699498274263 -19.6063104788606
creneg.3050 -28.4801536710605 56.384752142899
creneg.3051 -53.3407911588177 -40.4001772230882
creneg.3052 -72.1243290643857 -36.2090363262639
creneg.3053 -48.5276879309401 52.6959590321397
creneg.3054 17.8547328400173 14.453025998095
creneg.3055 -69.8684348736284 47.0299420165393
creneg.3056 85.6828524784581 -24.6844056852694
creneg.3057 55.9252790459424 -6.46603644789346
creneg.3058 70.2676131682752 -34.4366553899132
creneg.3059 -63.5372340824899 -42.8876783971203
creneg.3060 68.1022372881438 -28.3680642223931
creneg.3061 67.913722985909 13.2848413684299
creneg.3062 79.459328464328 -10.2953393675487
creneg.3063 -78.4418182073745 58.9273500912559
creneg.3064 74.9650253890617 16.2229223841274
creneg.3065 47.9999966916987 -5.04863842092119
creneg.3066 69.8489059870674 17.8167463637803
creneg.3067 -77.0122836396935 55.5495715361064
creneg.3068 45.4670528387073 -18.8134783561887
creneg.3069 -77.05553543565 53.3971507460787
creneg.3070 79.8662212759807 -53.7997775371574
creneg.3071 -43.4573655814734 34.4441547925326
creneg.3072 -3.61522741620673 19.3569289520367
creneg.3073 22.3063177153131 25.4464842353005
creneg.3074 23.5131332284212 54.532717890148
creneg.3075 85.490324404781 -25.0316568910837
creneg.3076 87.5708717032001 -11.8067720315519
creneg.3077 -54.5500722046419 22.4174030622917
creneg.3078 -32.2313829738458 1.61457383335642
creneg.3079 -55.843456548169 34.9745536814518
creneg.3080 -44.9305164443397 42.3524095956317
creneg.3081 -71.7150367960216 -42.0359792884204
creneg.3082 76.1546450338937 -35.8181351466237
creneg.3083 32.2706359630766 -8.30833906335993
creneg.3084 -52.9642029728049 24.7579689212228
creneg.3085 4.15992848703229 -0.594018089147047
creneg.3086 -15.8408469741474 35.3149815434867
creneg.3087 59.4898272383574 27.1665401174496
creneg.3088 7.44071451312743 37.7611366755685
creneg.3089 77.239627042884 -7.491301178749
creneg.3090 -44.4731705375785 58.1129387491921
creneg.3091 -71.7674152877011 59.179110213267
creneg.3092 11.0911979596138 27.5429379539598
creneg.3093 28.7617139830751 27.8206927213724
creneg.3094 -48.0808551942975 57.5934022451632
creneg.3095 -66.2869895242588 -36.2451237239774
creneg.3096 34.2106921662763 -22.6641434400995
creneg.3097 -76.4385168124433 46.7489235417877
creneg.3098 -60.3189057577351 49.3154930744261
creneg.3099 47.3907085099045 -61.3210073045659
creneg.3100 14.1004175430314 -2.86453749345139
creneg.3101 51.0284529489072 -62.4678670269525
creneg.3102 51.0519908897487 32.3213190052888
creneg.3104 -56.7896298926449 34.0214955902631
creneg.3105 -4.55343653918512 51.5298876045405
creneg.3106 83.0601838212214 -25.0341381188768
creneg.3108 56.6804755004295 22.8289319101093
creneg.3109 11.5467147010081 -4.63322823438249
creneg.3111 51.8306185752114 26.1560650536152
creneg.3112 -4.12970655054935 -33.6158751196747
creneg.3113 39.8576136185265 -11.0124479210782
creneg.3115 -49.6304227177466 -22.9586264420441
creneg.3116 -53.0849432977671 -31.3704215880351
creneg.3117 35.5342998832959 -18.7447476813909
creneg.3118 -61.3092636733345 19.8975625847818
creneg.3119 -67.7061887566778 3.31468115627832
creneg.3120 -46.7949555001179 53.3182782791094
creneg.3121 69.0174908858096 11.4940756045278
creneg.3122 80.1294688612014 -14.6216691146334
creneg.3123 -4.83306907453131 53.7236369083089
creneg.3125 -16.8964456342235 41.270376247712
creneg.3127 -65.9122696693307 -13.4776481406172
creneg.3128 68.8700087765834 -20.2432716968905
creneg.3129 -61.0172196714109 -35.1455218062249
creneg.3130 30.4660776570245 0.426856009285075
creneg.3132 -62.2508272374278 -22.3594586331442
creneg.3133 36.1952514302925 21.9519362783638
creneg.3134 -61.1285608425835 -17.765506423389
creneg.3135 90.3820922444957 -3.62340430663144
creneg.3137 -60.5644934977587 14.2532782912174
creneg.3138 -44.2205935301234 39.0661363836898
creneg.3139 -62.0957780065491 57.2586284816495
creneg.3140 -64.7617485922617 32.0019792929498
creneg.3141 77.116836331582 -34.2324599797593
creneg.3143 28.8533775718093 46.541443846582
creneg.3144 82.2060625498548 -27.5130305971416
creneg.3146 -80.7135289218023 -44.1922963365411
creneg.3147 -63.6737167876124 20.1270595521435
creneg.3148 -78.3607512038648 54.4750012333355
creneg.3149 -0.134519447395242 34.5334212280332
creneg.3150 93.4875223716433 -18.0844794253327
creneg.3151 18.9803115287115 14.0995147599732
creneg.3152 80.1829722108406 -19.256092312876
creneg.3153 87.5294427679809 -4.93650690566568
creneg.3154 -32.5118037232979 26.4830541028629
creneg.3155 -75.7913963086845 -32.2989912481451
creneg.3156 -49.7501623823006 54.1409034157389
creneg.3158 66.7315094006491 -15.4938628857186
creneg.3159 36.9527577278716 49.2351739003779
creneg.3161 -66.9035323885067 -18.2562218857875
creneg.3162 -71.065433793473 -35.5843689539807
creneg.3163 -41.2342819167521 63.0333658188567
creneg.3164 -54.1646510724335 50.3151255840003
creneg.3165 45.0838589995248 -23.2711779683798
creneg.3167 69.5337768608315 29.4825799322259
creneg.3168 -74.8242479656932 55.8432822112596
creneg.3169 0.129933968225163 54.21736685692
creneg.3170 34.2340000307049 26.6590305369498
creneg.3171 52.089052841021 -5.43364180719975
creneg.3172 -66.1715998930991 -33.2095200330111
creneg.3173 37.2185211177252 20.8203625584431
creneg.3174 -0.461036940993998 58.6807662411788
creneg.3175 3.94164130981334 31.9609069329895
creneg.3176 -51.3741240874625 -9.16118342866496
creneg.3179 -35.9619832508205 41.1771731792862
creneg.3180 -41.9240029334781 37.3778540834747
creneg.3181 0.890643220572362 3.9977887026585
creneg.3182 61.3637938323404 26.2795803148115
creneg.3183 74.3813477016056 -36.1529422480432
creneg.3184 16.3311778482712 -12.2606428823415
creneg.3185 -66.0430034287803 -37.1899254825838
creneg.3186 -53.0885692814736 -8.13841541301411
creneg.3187 -39.4258457899785 5.07771794872918
creneg.3188 49.635993357761 -19.3317212362904
creneg.3190 -6.38606128546441 47.6854262803637
creneg.3191 69.8677815937329 -37.2202816652754
creneg.3192 6.19788083827052 54.9930481303899
creneg.3193 55.8887573522681 36.1260310709469
creneg.3194 21.0039872365975 57.7749854561362
creneg.3195 1.8469978855735 38.8327015615996
creneg.3196 -67.6625410143012 57.2315219506451
creneg.3198 -41.623496281543 36.5603982823978
creneg.3199 43.3604260214239 39.5152232672816
creneg.3200 -0.248959477707672 54.218499647624
creneg.3201 -11.4805354477672 46.4083573522586
creneg.3202 27.7163365830397 57.8834533458255
creneg.3203 -43.524356933934 53.3818384254227
creneg.3204 31.3984691261894 1.84704860879105
creneg.3205 -68.8513870970613 -14.5340235762998
creneg.3206 -0.861461325168043 0.799143416873396
creneg.3208 -48.9275900326977 48.3038762281919
creneg.3210 2.39506670549075 13.9776858091048
creneg.3211 41.5437113902467 10.8771158370309
creneg.3212 -68.8941092320919 20.8274207838595
creneg.3214 75.1562613510276 16.7310848255786
creneg.3215 -52.8188784276085 -38.2856626189558
creneg.3216 -80.5645928470994 -32.548550477237
creneg.3217 -70.4438374708996 25.3191709410326
creneg.3218 -33.0114535911774 3.66399076399766
creneg.3219 -74.0440636094282 56.8498475963604
creneg.3220 25.6550590319374 46.8135408417525
creneg.3221 75.9792767893561 -7.54246635026383
creneg.3222 55.2464602899196 30.6873436130455
creneg.3223 -44.8040611917368 59.0317897909365
creneg.3224 53.8226373509263 21.0595497317889
creneg.3225 80.1512459640316 -14.4502472483978
creneg.3226 4.1945214082607 -0.0250043926158047
creneg.3227 -48.9506503938605 38.4111844101006
creneg.3228 17.0998024778029 53.6944312597887
creneg.3229 67.5534255440596 -11.9650982982886
creneg.3231 66.9585744721819 2.39049541840625
creneg.3232 33.9338247859419 -6.7118790823006
creneg.3233 79.152767419424 -28.4420933815581
creneg.3234 28.1428430250986 28.0575627209049
creneg.3235 -64.7054552483181 0.511159961618959
creneg.3236 1.78726594144887 1.56611775341603
creneg.3238 30.0332138051993 29.3295054047127
creneg.3239 -62.6018572764532 33.4536774157343
creneg.3240 62.5389849885506 -37.5875891009109
creneg.3241 32.0725666237335 -26.8223050911653
creneg.3242 -37.0372866776727 11.6010403960528
creneg.3243 70.5913865620246 -28.3650534590155
creneg.3245 -71.9025755389825 -43.7987042096594
creneg.3246 -7.80527838888314 39.4024869638734
creneg.3247 -4.61674034612715 -32.0482967406581
creneg.3248 78.5625934770675 -58.8851510766361
creneg.3249 -5.17751691776329 36.3042263517092
creneg.3250 -80.3672032198054 -23.4665845868763
creneg.3251 -56.5840928130816 41.4444824262183
creneg.3252 19.9715976672589 58.6198608517789
creneg.3253 -80.0689078108927 -16.0304797316007
creneg.3254 31.1223864285706 1.75790460509057
creneg.3255 53.4846171055265 -69.8288205465302
creneg.3256 -73.0149202954341 60.3146119832962
creneg.3257 -50.3585436459882 20.4318749759755
creneg.3260 20.4410927758968 -13.0804189316897
creneg.3261 13.7724676824827 18.6082804570251
creneg.3263 -58.8518782658337 6.54894964051159
creneg.3264 43.7884413499153 21.2864608016066
creneg.3266 15.8463914201757 49.6277929463316
creneg.3267 7.57836736400769 -8.94809406027709
creneg.3269 61.7398941175543 15.5042975053939
creneg.3270 11.1607482689639 -1.25276466523042
creneg.3272 -74.4662597593351 39.1742382914978
creneg.3273 67.7718928729619 14.0979927165903
creneg.3274 -51.0305556433201 57.7862618653436
creneg.3275 83.7656403688792 -32.5484928537043
creneg.3276 -73.8484341393652 -32.4244674419703
creneg.3277 -69.5936575075454 -7.23091077963378
creneg.3278 -58.1297262355113 -16.791433557609
creneg.3279 59.5225825192498 -34.2986252942114
creneg.3280 -64.8248216489604 34.1625374876067
creneg.3281 46.0816092913304 -40.4748787599746
creneg.3282 61.6791768235609 32.5548982220041
creneg.3283 -39.8267475232385 23.885296244273
creneg.3284 -39.9899893265896 38.5046259214155
creneg.3286 92.4652098012256 -18.9416573142862
creneg.3287 -55.5607783267941 31.4108012914676
creneg.3289 52.5751618654532 -28.1777459124642
creneg.3291 35.1413981202534 27.1521946449319
creneg.3292 -22.27710361087 31.5656756213869
creneg.3293 9.01483258340771 -11.852367090785
creneg.3294 -31.1498422615375 0.457444023440199
creneg.3295 -49.4250283299652 32.3316857183475
creneg.3296 -74.7388307036891 -38.3934681250335
creneg.3297 65.88208859135 -42.0688716992381
creneg.3298 73.466634037936 -10.7839420097249
creneg.3301 47.0829923286224 32.7648452951382
creneg.3302 -72.3305912779724 -39.9957800585354
creneg.3303 -52.3839286514903 47.4045003443805
creneg.3304 -57.0576055390477 -39.5518214606883
creneg.3305 -41.1980698733236 59.1361696806989
creneg.3306 8.81466166857424 57.703362947119
creneg.3307 -55.9017111043049 3.85671234848828
creneg.3308 51.8537925019922 -7.13268098244584
creneg.3309 -50.1198839726637 -12.5188055156618
creneg.3310 0.0493809618933507 11.2884167389065
creneg.3311 -65.5083973543696 -26.8364657353627
creneg.3312 84.3198216338274 -20.9591185239964
creneg.3313 -82.5818593291019 -18.1801527773725
creneg.3314 53.8212042871125 -57.2049700909067
creneg.3315 -65.0552874713847 55.3777000442065
creneg.3316 -44.2759123159115 54.866083026804
creneg.3317 -45.8080526298297 53.8143797325273
creneg.3318 92.6619246276397 -19.6561347932988
creneg.3319 85.5563036420996 0.329357607392069
creneg.3321 -2.23927933677803 36.6814745924334
creneg.3322 -0.670571209405997 5.8021905776983
creneg.3323 -52.76655668414 37.5973184214516
creneg.3324 40.1217954141302 37.5765569433351
creneg.3325 65.2520735757769 -52.3590140015476
creneg.3326 3.85667315159181 35.9339625272189
creneg.3327 -67.8790864437766 4.43009507341091
creneg.3328 47.9651784222731 -0.106962925738234
creneg.3332 72.7711166759334 -54.7664930959184
creneg.3333 83.3517897940473 4.69761281507138
creneg.3334 -47.9196596253733 30.3351017924579
creneg.3335 -0.509903147885509 12.2573382116379
creneg.3336 -86.4229697848672 -23.2739955376206
creneg.3337 -40.9610539440843 60.9417156749057
creneg.3338 39.635315690603 -10.0112753587346
creneg.3339 57.4723922042803 -11.4642771519203
creneg.3340 -79.8036542003468 60.1709678296009
creneg.3341 -44.1504815293695 44.5802870872952
creneg.3342 -32.298616935203 43.4886867444949
creneg.3343 -65.2829598909261 -19.272413037638
creneg.3345 85.5530359894301 -9.83618080870962
creneg.3346 62.2176340754662 29.6467953550765
creneg.3348 -67.8888925018094 55.2689627101757
creneg.3349 -53.1572815894876 61.4639862576297
creneg.3350 -59.746850063459 -42.0814969908683
creneg.3351 21.1022399952631 15.9171557263745
creneg.3352 -9.31270134468777 14.9792186165324
creneg.3354 -47.9045943375586 33.5840145900014
creneg.3355 -73.0328062760669 -48.4351577497032
creneg.3356 -44.0616544294298 55.9206745296522
creneg.3357 0.231913365284532 7.16885586973855
creneg.3358 -57.139653395934 15.7889976682484
creneg.3359 -31.3777694694934 0.12341672141695
creneg.3360 38.9693331464628 23.8126150811569
creneg.3361 40.8081439679872 39.2769932841571
creneg.3362 82.3901732519531 -12.0217576090635
creneg.3363 -34.4495949258072 -0.227718345828899
creneg.3364 -47.4948589157359 18.8669298286893
creneg.3365 -39.7569814251324 43.4337844432855
creneg.3366 72.7626645029851 -49.7059561561917
creneg.3368 -63.190070526315 32.584304025408
creneg.3369 76.5633232258293 -32.304075387523
creneg.3370 -51.0958488479695 -35.3976353317843
creneg.3371 78.965710157831 -12.901666804775
creneg.3372 -55.7762206549637 -36.4662581564867
creneg.3373 -36.7409992711108 8.45435102655402
creneg.3374 -60.6058692185385 36.5485782316699
creneg.3375 -77.8377548791991 -39.6246693810924
creneg.3376 8.380731119375 54.8569721010638
creneg.3377 -69.4163956591719 54.4356773304308
creneg.3378 45.0999351584153 -24.4296837523689
creneg.3379 25.341929142795 49.662130444108
creneg.3380 88.0033699711444 -13.2354039660805
creneg.3381 23.4918918753744 -6.54289202917887
creneg.3382 -56.4931943254471 -39.4478370207444
creneg.3384 -45.81025153706 57.841493971828
creneg.3385 -54.6290673306878 41.0614878778327
creneg.3386 46.3016527938123 -21.4154434989774
creneg.3387 27.1886422754089 12.4227106714941
creneg.3389 -52.0606790807826 24.0417804317101
creneg.3390 13.8703286149 -9.84574749325585
creneg.3391 -55.9168025819584 -38.5079761655235
creneg.3392 24.7707536442289 -4.44900984393392
creneg.3393 -57.3379472594281 -34.2714919922749
creneg.3394 -70.7691390367403 60.0455297352612
creneg.3395 -54.5568266935252 -30.3098187603915
creneg.3396 -67.5892461067383 -17.5701064965775
creneg.3397 -56.0788303219471 -14.8729919961426
creneg.3398 81.9882832413588 8.36208667071734
creneg.3399 15.6423964578227 17.7130755945248
creneg.3400 -60.3091991212343 -42.3988152133473
creneg.3401 -72.1127603716114 -18.0819469094327
creneg.3403 -54.8185903381615 27.855715243177
creneg.3404 -69.1660574873031 -38.2536473535006
creneg.3405 -43.1819633314328 34.4941055957617
creneg.3406 -65.9026882152229 -2.92309281981874
creneg.3408 -64.1174514341615 36.4018512203454
creneg.3409 -54.4700240381346 -43.4808751559444
creneg.3411 -78.7705544889813 -33.9567520752266
creneg.3412 66.3634242222733 -14.2372021649189
creneg.3413 37.571353796141 -20.129497689092
creneg.3414 56.0595952298196 -27.632122741388
creneg.3415 50.155824690679 -5.80738322726482
creneg.3416 -23.6346075768937 39.2508159178004
creneg.3417 -37.1867380315649 41.8588416913561
creneg.3418 -7.09754135975686 43.3453148067949
creneg.3419 67.8868780948358 9.92115071944478
creneg.3420 26.3749477724035 -6.00311560870973
creneg.3421 30.6182287872599 -23.2764320032396
creneg.3422 2.86445297043935 59.1493945166486
creneg.3423 40.1609933729854 12.1490740247854
creneg.3424 41.3263130588263 -46.6676357980799
creneg.3425 -81.3519833314241 55.3172073833963
creneg.3426 55.2650044562979 -23.8386433429671
creneg.3427 46.5409353061437 29.8734621923561
creneg.3428 -34.292747613327 44.3098622163313
creneg.3430 -9.13268459218565 37.2335988581318
creneg.3432 77.1695745397568 -56.7995117414013
creneg.3433 49.2548417103656 -33.7291215448957
creneg.3434 -45.51614345164 52.7020410254179
creneg.3435 1.5084403208046 -4.92193522545201
creneg.3436 -73.4785760866066 -16.8630748294242
creneg.3437 6.53537898826499 -3.66854244472875
creneg.3438 -25.4354555979725 49.3879753279136
creneg.3440 66.5647728171004 -39.1430755646168
creneg.3441 82.5577881532307 -16.2483617359818
creneg.3443 -51.0719812153312 32.9284597481129
creneg.3444 0.274709049373012 3.85864826745419
creneg.3445 -66.3281757255295 -23.8249620414432
creneg.3446 -51.4091231102421 31.1268110788268
creneg.3447 26.6807437395775 64.3679241080464
creneg.3449 38.3199924583641 -22.1682751692468
creneg.3450 -40.115325196568 32.1491319958897
creneg.3451 -36.7351039649206 61.3033902055561
creneg.3452 91.0413034306387 -3.97929446307143
creneg.3453 -55.0287144828822 6.60446715472373
creneg.3454 -59.562962201827 20.4730841026633
creneg.3457 -51.3245397643028 39.3057426671631
creneg.3458 49.3782160470525 -27.9429425808972
creneg.3459 48.9237814041173 30.2570504049977
creneg.3460 0.745635175536634 14.8527664109307
creneg.3461 -51.6657585874845 48.9406616859255
creneg.3462 -51.4204934418417 64.4918590962301
creneg.3463 -70.5748523072932 44.7621291409845
creneg.3464 -59.6377849472808 -13.9910043248877
creneg.3465 -84.9974781104889 -16.8041335311601
creneg.3466 30.8525364146106 -26.5515781925602
creneg.3467 -61.2440218741668 -36.306613418268
creneg.3469 37.7881466732116 25.3222387991004
creneg.3470 58.2317992145855 -16.0750604300705
creneg.3471 -44.8164670752622 56.2799463414257
creneg.3472 0.846521022909233 52.5140695783208
creneg.3473 -47.6122286931898 34.9560493032446
creneg.3475 53.1434399884126 -4.65243001923537
creneg.3476 -8.40656239561295 45.3118789399012
creneg.3477 82.8018779739229 -27.6184250332779
creneg.3478 -59.2051286617909 -47.5659470600498
creneg.3481 -0.540479810753848 33.3655724799305
creneg.3482 23.0134874085639 -39.2942074732668
creneg.3483 48.8381587279599 -62.5281598064212
creneg.3484 5.09254547679608 39.8159214261229
creneg.3485 77.4591286365669 -33.2052658434652
creneg.3486 -68.7621209238472 4.34960299482804
creneg.3487 28.804537844142 27.1854345767318
creneg.3488 6.97303788882611 28.5164465824962
creneg.3489 40.8299219086595 -5.10908183763636
creneg.3490 10.9931917944278 -1.77791821310786
creneg.3491 -75.9950777971463 -16.1836231555652
creneg.3492 91.4281851322722 -2.3384759929382
creneg.3494 92.4751038327701 -15.2960169934419
creneg.3495 -70.873009348191 2.47130772423875
creneg.3496 -48.313426581754 26.6178097892691
creneg.3498 28.6621406126655 12.0133008794129
creneg.3499 47.3448354972679 -28.4020670380539
creneg.3500 -4.8149801147967 57.0540861145416
creneg.3501 67.1792503859723 11.9146545318213
creneg.3503 -44.1175810185728 28.3212964090434
creneg.3504 -70.31969302103 -15.7125851265792
creneg.3505 91.056805915438 -16.7473588796831
creneg.3506 -40.535264334224 62.317058825805
creneg.3508 -50.8477821700122 -37.8494560989296
creneg.3509 41.2674484276616 37.8326192175906
creneg.3510 -23.8815178313279 47.0152050825795
creneg.3512 -33.8831450652155 8.05083376164698
creneg.3513 34.7884623632646 25.8712699238299
creneg.3514 19.2379027462172 28.7269869534441
creneg.3515 53.3294222918998 -66.2965194987411
creneg.3516 51.9290619567145 -31.280037568903
creneg.3518 -9.50104703959907 48.5134126017826
creneg.3519 86.3647995775306 -23.0086289484325
creneg.3520 -75.4152762006648 -34.2641117809444
creneg.3521 77.7350208927584 -36.5353752246078
creneg.3522 -17.9547778066613 32.4686949741039
creneg.3523 -53.533609261542 36.2356918647495
creneg.3524 23.683649387175 -3.98886103982054
creneg.3526 -42.3900956642498 53.3309299000746
creneg.3528 -48.1898380603818 -20.5700001277741
creneg.3529 24.5174886824726 -25.7480286695164
creneg.3530 -44.2289767803158 58.2889652739134
creneg.3531 19.6117164966926 17.1361441395382
creneg.3532 69.9657390231076 29.4460757543935
creneg.3533 -19.3447965689231 48.9163996187812
creneg.3535 26.0211168215983 -5.12662447999969
creneg.3536 58.8359126097527 12.4524829995384
creneg.3537 78.7740358369701 5.35371694266206
creneg.3538 -4.72124651433221 19.6710421363229
creneg.3539 -45.6975587253664 45.0100657652263
creneg.3540 -49.1216573026208 14.9939499496434
creneg.3541 -52.8946146417613 35.3414778240174
creneg.3542 -76.0872384698675 -31.7357910949777
creneg.3543 -34.5364952589133 0.977053637358384
creneg.3544 -35.1297689712537 3.7366879112709
creneg.3545 51.6660784596194 -69.584940054095
creneg.3546 22.2869897842973 57.8687638121673
creneg.3547 -43.8603953434787 54.2391250306126
creneg.3549 -31.792240292314 50.4681917176595
creneg.3550 -74.836586614397 -42.1773253674784
creneg.3551 0.399305109323731 54.7937968313826
creneg.3552 -2.43310266807328 38.8481745459024
creneg.3553 24.0405626739068 -11.4308754726025
creneg.3554 19.4956813515014 13.6448116081168
creneg.3555 4.41394562303646 24.7995672250536
creneg.3557 71.4446417442581 -55.194281377891
creneg.3558 70.5423085637858 14.6743763540704
creneg.3559 0.477676661153698 56.5828165732118
creneg.3560 -53.1877050416593 -36.1495208215817
creneg.3562 -51.1304277450602 20.5933843397717
creneg.3563 -72.5570412724009 -46.5985691338373
creneg.3565 -77.3300043434312 61.0922194184287
creneg.3566 -10.9864893510299 44.7406851524466
creneg.3567 -65.8185411032301 -17.136873133274
creneg.3568 -1.89389212546582 11.7437326866303
creneg.3569 -61.2416868712754 -20.535694899889
creneg.3570 -16.80532331995 41.3124291360217
creneg.3571 57.4130952836114 27.8500439322067
creneg.3573 -53.8514655076767 -36.8998599832154
creneg.3575 75.0882217032225 -55.0788422211753
creneg.3576 -22.3134243053474 35.4781650846897
creneg.3577 23.3331820802012 -12.7095880382641
creneg.3578 0.844699438086651 28.9514055625914
creneg.3579 10.6076643989097 60.02321489291
creneg.3580 67.8378687737104 -21.2100193667313
creneg.3581 54.7248915354174 -1.65228487500592
creneg.3582 -70.39197685357 -19.0473575753213
creneg.3583 -73.6153716946584 -25.8976407771627
creneg.3585 69.3480774510386 -13.1170522261714
creneg.3587 -36.130712791044 6.60728883051971
creneg.3590 -68.8897896360653 40.4780030340802
creneg.3591 51.1659620763645 2.45865182301538
creneg.3593 -79.1697814080496 54.9607055732377
creneg.3595 -43.1580417946873 32.8681298934344
creneg.3596 55.6179349437877 37.3003935879419
creneg.3597 39.0428260910161 14.3291534754706
creneg.3598 17.5602800071171 49.2102802678245
creneg.3599 -67.0652470385782 53.2277589276491
creneg.3600 2.18147303461028 32.5447793994511
creneg.3601 -33.7898574713246 7.55199110649876
creneg.3603 -71.3841732755124 42.4889462640843
creneg.3604 78.3376655773486 14.2510600663724
creneg.3605 -1.38351316551589 5.3744552356506
creneg.3607 -58.6278975809996 37.0763600000372
creneg.3609 29.1037243289986 -26.9391482949095
creneg.3610 58.4209910621869 -51.8284019465418
creneg.3611 33.9218224255073 -19.7897795139652
creneg.3613 38.8954061210222 -39.8004815029291
creneg.3614 -37.7370268102979 29.8176459029932
creneg.3615 -31.3118527647314 6.42712775878984
creneg.3616 19.1815405378873 14.041033398606
creneg.3618 51.3547390883208 27.7829207856885
creneg.3619 64.7522894616211 -32.0461667192978
creneg.3620 67.6094993061693 3.13630039417037
creneg.3621 -41.2811081028391 32.3811094827163
creneg.3622 -45.5204771189289 -3.9622308267458
creneg.3623 -74.3736806696331 60.3107400097867
creneg.3624 39.5220432100362 17.1953379337537
creneg.3625 59.2102355167314 -51.0305916429775
creneg.3626 55.6484851897616 -23.707372913672
creneg.3627 -27.0270339486981 40.8489255725827
creneg.3628 39.1238673384135 18.7832611700389
creneg.3629 79.243032408178 -26.8439376194512
creneg.3630 42.9893627578027 -60.3383757144412
creneg.3631 31.0694541017522 -21.5768224812424
creneg.3632 -51.3865660405137 -15.0156640239998
creneg.3633 -55.6099545988758 58.1375473121461
creneg.3634 33.3530846524418 -25.1863723226018
creneg.3635 73.5218734548321 17.3012670277718
creneg.3636 93.1143005964478 -8.52625969959528
creneg.3637 -79.8926930639361 -22.3029237664736
creneg.3638 -53.416006528257 37.8746834986698
creneg.3639 -72.4659279316806 44.0515286154936
creneg.3640 -9.26405960337884 46.448991674901
creneg.3641 -49.5182776080677 55.4330539282207
creneg.3642 -36.9597574055212 1.01456221581137
creneg.3643 26.6217188515945 64.4484282361999
creneg.3644 -1.04627294345303 12.5327263767802
creneg.3645 -77.0500154091119 -22.2120479453957
creneg.3646 55.3874271868507 -33.2138144555926
creneg.3647 -66.5535442147584 54.0911672492344
creneg.3648 -38.1567023069583 58.6072310225493
creneg.3649 79.5850092640742 -52.0597420922059
creneg.3650 87.1368137088162 -21.3377197127584
creneg.3651 -39.3081548654185 61.8001275393149
creneg.3652 29.3696219579964 2.87239769309054
creneg.3653 67.915691298096 -9.92311861166344
creneg.3654 -68.4737378874625 46.2813539878365
creneg.3655 -3.40277350908873 57.9631566789011
creneg.3656 12.881524772897 -10.4949848619741
creneg.3657 95.2449887170274 -15.4580464101287
creneg.3658 63.0702341966716 12.5977734945661
creneg.3659 7.97663871998911 -7.63227824812728
creneg.3660 -43.8373802154477 56.8013637835421
creneg.3661 -49.4637489132937 58.0186562669907
creneg.3662 -49.4514512475377 58.7784177041854
creneg.3663 83.712991296736 -23.854286738467
creneg.3664 69.6150964196871 -18.3101378047956
creneg.3665 23.6550376205492 -3.96328169048194
creneg.3666 -60.4039850856592 28.9071169048407
creneg.3667 -10.5303413181137 41.6146108166265
creneg.3668 -55.8033029957762 -28.6268250446399
creneg.3669 47.579339831192 -62.2237368488928
creneg.3670 -77.030122990677 62.3877156165366
creneg.3671 -22.6698428981655 56.9188514142806
creneg.3672 6.11730561120143 8.20006916480753
creneg.3673 65.7742589749682 -55.3847911560165
creneg.3674 51.7866551265575 -41.7275144628295
creneg.3675 68.0855966780044 1.15495340865328
creneg.3676 55.9297726993313 -40.9053050285158
creneg.3677 -52.8531327821998 4.37236649469742
creneg.3678 3.79718583829934 -4.72955380195813
creneg.3679 56.5501677049073 -5.56001952066624
creneg.3680 -61.4521471363877 19.4776985490985
creneg.3682 -49.1785208405885 -10.1980295400198
creneg.3683 -72.8890398352322 -25.4531718704356
creneg.3684 -65.1406431610855 36.9483292030714
creneg.3685 94.4771709308243 -17.683751581776
creneg.3686 69.4764087584801 -30.351201083226
creneg.3687 76.0141978021327 -12.3236328186102
creneg.3689 -17.5744549593931 -22.1405501974365
creneg.3690 -68.417216060987 8.05939003361953
creneg.3691 75.7977528720381 12.0537511099461
creneg.3692 -40.467866169736 48.5203081327715
creneg.3693 -75.4914321799959 -20.3855701731495
creneg.3694 -63.9368521679394 -13.4127533808438
creneg.3696 77.9672697057772 -53.2057219203606
creneg.3697 67.0357913123707 -26.9716036411637
creneg.3698 80.4116992703311 -13.9966784734353
creneg.3700 -66.1955811859221 56.5888296693159
creneg.3701 -56.4990330389045 -31.1647630314742
creneg.3702 -51.2558924122239 -22.2545795731722
creneg.3703 -0.602780456633409 37.4783720025731
creneg.3704 29.1586725102056 30.4331523062655
creneg.3706 -75.4981208654646 49.2428699031274
creneg.3707 0.598756049204354 9.54253376591986
creneg.3708 -32.6116635179732 57.9631396313554
creneg.3709 -72.7331798099518 63.2596814166425
creneg.3710 22.2344445122548 -8.52459009977233
creneg.3711 91.5142772956178 -19.1680712620828
creneg.3712 29.4924620659985 12.5768148652426
creneg.3714 -63.3086378832449 -17.5595832069145
creneg.3715 1.20394105196268 61.5719979235209
creneg.3716 7.78025757885366 8.71370725263878
creneg.3717 -60.6709722570261 30.9553156198855
creneg.3718 -35.7753469038559 9.84313120771778
creneg.3719 -48.6876293148788 -20.5119087208059
creneg.3720 -69.3075054733013 -32.7831567822465
creneg.3721 -83.4683923053903 53.7655091191043
creneg.3722 40.6405818361722 7.84574613505998
creneg.3723 -41.1810073711515 52.5670809472933
creneg.3724 16.3699532158744 17.8621058172163
creneg.3725 28.5111047274855 -42.9639196306031
creneg.3726 -56.7230221971751 4.03607568148042
creneg.3727 -63.9113065314316 57.9340892425695
creneg.3728 -72.4362180206744 46.4211714666264
creneg.3729 7.7398362941982 50.5936937909499
creneg.3730 -69.814607741758 11.7211767402303
creneg.3731 -66.1033706179094 32.6124447067696
creneg.3732 -0.451679382896427 13.1925630258246
creneg.3733 26.8422080535653 -26.3461798039064
creneg.3734 -78.3901291680654 -26.6252376946238
creneg.3735 63.4814646590904 -39.8353779205325
creneg.3736 -40.0829891407291 58.5750001618112
creneg.3737 15.4146335874988 -4.98767233020096
creneg.3738 69.5006651802029 -9.85217526389896
creneg.3739 -54.5651431850178 35.4116825436552
creneg.3740 -63.7461380046287 4.75214356480898
creneg.3741 -5.03421358650639 15.8616132523341
creneg.3742 -81.8883053298863 -22.0483363569756
creneg.3743 -30.2286270019903 1.06585778244412
creneg.3746 -55.1842301659462 33.3337784903047
creneg.3748 -76.1085501298663 -41.6208911000695
creneg.3749 -69.4670750147067 -11.7832833518602
creneg.3750 64.9341661400098 -26.4004661569281
creneg.3753 36.9022175237077 20.8174437682189
creneg.3754 -0.78396278686749 36.3740203782297
creneg.3755 32.5963614990532 -60.6866413103482
creneg.3757 -84.1810112928888 -42.0497084997577
creneg.3760 30.4138680160341 -22.2160000498453
creneg.3761 -32.6362042374419 54.1010058883692
creneg.3764 -67.2429470323496 -22.1444934703783
creneg.3765 64.942295158424 30.7971179594157
creneg.3766 -46.5170175998961 58.7191776546492
creneg.3767 72.6887701946939 13.0593115557329
creneg.3768 -0.354225614038521 35.5866742589779
creneg.3769 -54.8831055765714 37.81640113122
creneg.3770 -58.8447293940793 53.3591911011302
creneg.3771 -65.2635918578055 -24.9392347553464
creneg.3773 -61.3127130723008 -23.0506909555492
creneg.3774 83.0738379359262 -21.1351682694259
creneg.3776 28.8082126277447 13.6207873351983
creneg.3777 -50.503637051073 -39.5114965462965
creneg.3778 53.1689044902565 -27.8557884360701
creneg.3780 -56.0520952015432 -36.0376121810231
creneg.3782 -70.7888276961541 49.3945312457355
creneg.3784 15.5851702458986 30.8661106430704
creneg.3785 60.6127456088624 -35.7080545400864
creneg.3786 71.7905150137342 -30.3118851705291
creneg.3787 -63.56802350661 -36.4081936251552
creneg.3789 -70.8109690519712 64.0341735122264
creneg.3790 -57.3799674018012 -21.528061436424
creneg.3791 35.286724189324 27.4186113500646
creneg.3792 -57.0779410656097 0.518546936412482
creneg.3793 -74.2262827181895 -13.4220909798825
creneg.3794 -76.6846221866015 53.1827469697724
creneg.3795 68.609505124906 -53.5880879750958
creneg.3796 63.0229735617409 33.2674307415619
creneg.3797 1.54065476372241 26.4113603918576
creneg.3798 75.1003265558539 17.0838084015114
creneg.3799 47.5363960533115 -63.4278149587956
creneg.3800 -7.2749333065939 49.9672442458437
creneg.3801 18.1555113632124 45.2258541202218
creneg.3803 26.2485562127204 23.6662376255938
creneg.3804 -24.0698361765317 49.7089818593341
creneg.3805 -72.2498147139655 60.833116750215
creneg.3806 -45.3756023784821 54.6260974771825
creneg.3807 27.5256699169444 1.08806154480321
creneg.3808 -29.8552627838577 2.20398123913388
creneg.3809 -79.1496198267843 57.9069255307771
creneg.3810 32.1737037137455 -25.1961808040028
creneg.3811 70.0103710998586 -26.8810834732238
creneg.3812 31.1551211295164 -24.3124411522324
creneg.3813 -64.5791153283449 -42.0193687200554
creneg.3815 -77.7646052382428 -38.4719367237263
creneg.3816 45.2256968110741 -50.4829190941861
creneg.3817 67.2795656834221 1.81693105402356
creneg.3818 40.6042101596973 22.4393672263578
creneg.3820 47.2773360569393 -35.7765050269677
creneg.3821 -43.4789293689485 44.6006877444875
creneg.3822 7.30539293206255 40.4006799931774
creneg.3823 -34.8623894175544 -32.251973222026
creneg.3824 57.8645965627902 -51.0246207174194
creneg.3826 -42.3278062856918 4.0596061717114
creneg.3827 -66.1062707862334 -43.2213976075954
creneg.3828 53.7168808584626 1.55256955721604
creneg.3829 -69.9720386712006 -41.3504298214707
creneg.3830 25.8815929562369 47.8426210323572
creneg.3831 -4.45744982593087 41.2160642502792
creneg.3832 83.1424662440048 3.44053330854211
creneg.3833 -45.0810273986293 43.4837343720582
creneg.3834 -48.3322021535037 56.3372128390671
