# Supplementary material for: Loss of Kat2a enhances transcriptional noise and depletes acute myeloid leukemia stem-like cells
Source: eLife. 2020 Jan 27;9:e51754. doi: 10.7554/eLife.51754 (PMC7039681; doi:10.7554/eLife.51754)
Supplement: Figure 4—source code 1. [file elife-51754-fig4-code1.zip › Fig. 4A/clusters.txt]

crepos.0 1
crepos.1 2
crepos.2 2
crepos.3 2
crepos.4 3
crepos.5 4
crepos.8 5
crepos.9 2
crepos.10 3
crepos.13 4
crepos.14 6
crepos.15 4
crepos.16 2
crepos.17 7
crepos.18 8
crepos.19 3
crepos.20 9
crepos.21 2
crepos.23 1
crepos.26 9
crepos.27 10
crepos.28 10
crepos.32 3
crepos.34 2
crepos.35 2
crepos.36 6
crepos.37 5
crepos.38 8
crepos.39 2
crepos.42 5
crepos.43 2
crepos.45 5
crepos.47 1
crepos.48 9
crepos.49 6
crepos.50 8
crepos.51 10
crepos.52 1
crepos.54 3
crepos.55 2
crepos.56 6
crepos.57 5
crepos.58 8
crepos.60 5
crepos.61 2
crepos.62 7
crepos.64 2
crepos.65 4
crepos.67 2
crepos.69 2
crepos.71 2
crepos.72 7
crepos.73 8
crepos.74 2
crepos.76 3
crepos.77 1
crepos.78 5
crepos.79 10
crepos.80 5
crepos.81 6
crepos.82 1
crepos.83 5
crepos.85 4
crepos.86 4
crepos.87 3
crepos.88 9
crepos.89 10
crepos.90 2
crepos.91 6
crepos.92 6
crepos.93 3
crepos.96 5
crepos.97 5
crepos.98 6
crepos.99 9
crepos.100 3
crepos.101 5
crepos.102 2
crepos.103 4
crepos.104 5
crepos.106 6
crepos.107 1
crepos.108 2
crepos.109 9
crepos.110 5
crepos.111 3
crepos.113 1
crepos.114 5
crepos.117 10
crepos.118 9
crepos.120 5
crepos.121 3
crepos.123 2
crepos.126 2
crepos.127 4
crepos.128 6
crepos.129 11
crepos.130 1
crepos.131 10
crepos.132 3
crepos.133 5
crepos.135 6
crepos.137 5
crepos.139 7
crepos.141 7
crepos.142 4
crepos.144 8
crepos.146 7
crepos.148 5
crepos.149 6
crepos.151 1
crepos.155 5
crepos.156 1
crepos.157 2
crepos.158 2
crepos.159 5
crepos.160 10
crepos.162 7
crepos.163 2
crepos.165 2
crepos.166 2
crepos.168 3
crepos.171 2
crepos.172 5
crepos.173 1
crepos.174 7
crepos.175 2
crepos.176 5
crepos.177 5
crepos.178 6
crepos.179 6
crepos.185 2
crepos.188 2
crepos.189 3
crepos.190 5
crepos.192 4
crepos.193 4
crepos.197 2
crepos.198 1
crepos.199 2
crepos.200 3
crepos.203 2
crepos.204 5
crepos.207 6
crepos.208 2
crepos.209 6
crepos.210 6
crepos.211 5
crepos.213 9
crepos.214 8
crepos.215 2
crepos.217 7
crepos.218 3
crepos.220 4
crepos.221 8
crepos.223 2
crepos.224 10
crepos.225 2
crepos.226 6
crepos.227 2
crepos.228 2
crepos.229 2
crepos.230 3
crepos.231 2
crepos.232 8
crepos.235 6
crepos.238 7
crepos.239 1
crepos.240 5
crepos.242 3
crepos.243 6
crepos.244 5
crepos.246 7
crepos.249 2
crepos.250 10
crepos.251 5
crepos.253 7
crepos.254 2
crepos.256 2
crepos.259 12
crepos.262 5
crepos.263 2
crepos.264 8
crepos.265 5
crepos.266 8
crepos.267 8
crepos.268 7
crepos.269 2
crepos.270 4
crepos.271 2
crepos.272 2
crepos.273 12
crepos.274 2
crepos.276 2
crepos.278 1
crepos.279 2
crepos.280 2
crepos.282 6
crepos.283 2
crepos.284 6
crepos.285 2
crepos.286 8
crepos.287 2
crepos.288 7
crepos.290 6
crepos.291 10
crepos.292 3
crepos.293 6
crepos.294 3
crepos.295 5
crepos.297 1
crepos.298 6
crepos.299 2
crepos.300 2
crepos.301 7
crepos.302 5
crepos.303 4
crepos.304 3
crepos.306 5
crepos.307 4
crepos.309 6
crepos.310 12
crepos.312 4
crepos.313 10
crepos.314 10
crepos.315 10
crepos.316 1
crepos.317 3
crepos.318 10
crepos.320 2
crepos.321 4
crepos.322 1
crepos.323 5
crepos.324 4
crepos.328 2
crepos.329 2
crepos.330 2
crepos.332 6
crepos.333 5
crepos.336 3
crepos.338 10
crepos.339 2
crepos.340 4
crepos.342 6
crepos.343 6
crepos.344 6
crepos.345 9
crepos.346 10
crepos.347 6
crepos.348 5
crepos.349 6
crepos.352 5
crepos.353 3
crepos.356 11
crepos.358 10
crepos.359 1
crepos.360 6
crepos.362 4
crepos.363 8
crepos.364 10
crepos.365 8
crepos.366 12
crepos.369 9
crepos.370 6
crepos.371 2
crepos.372 12
crepos.374 1
crepos.376 6
crepos.377 11
crepos.379 5
crepos.380 10
crepos.381 10
crepos.382 7
crepos.383 4
crepos.385 2
crepos.386 5
crepos.388 1
crepos.391 5
crepos.392 7
crepos.394 3
crepos.395 11
crepos.396 5
crepos.399 5
crepos.401 10
crepos.402 2
crepos.403 9
crepos.404 6
crepos.406 2
crepos.407 2
crepos.408 6
crepos.409 3
crepos.412 2
crepos.413 5
crepos.415 4
crepos.416 10
crepos.417 2
crepos.418 1
crepos.420 2
crepos.421 2
crepos.423 3
crepos.424 2
crepos.425 1
crepos.427 11
crepos.428 3
crepos.429 7
crepos.430 10
crepos.431 4
crepos.432 6
crepos.435 10
crepos.436 2
crepos.437 10
crepos.438 10
crepos.439 1
crepos.440 10
crepos.442 5
crepos.444 10
crepos.446 4
crepos.447 3
crepos.449 2
crepos.451 5
crepos.452 5
crepos.454 7
crepos.455 4
crepos.456 2
crepos.458 6
crepos.460 2
crepos.462 10
crepos.463 8
crepos.465 2
crepos.466 2
crepos.467 5
crepos.468 2
crepos.469 6
crepos.471 2
crepos.472 8
crepos.473 3
crepos.474 8
crepos.475 2
crepos.476 2
crepos.478 4
crepos.479 2
crepos.481 2
crepos.482 1
crepos.483 4
crepos.484 3
crepos.485 6
crepos.486 2
crepos.487 2
crepos.488 10
crepos.489 2
crepos.491 4
crepos.493 2
crepos.496 5
crepos.497 2
crepos.499 2
crepos.500 10
crepos.501 2
crepos.502 2
crepos.505 10
crepos.506 3
crepos.507 10
crepos.508 5
crepos.509 6
crepos.510 9
crepos.511 10
crepos.512 2
crepos.514 10
crepos.517 9
crepos.518 2
crepos.520 5
crepos.523 8
crepos.524 2
crepos.525 3
crepos.526 6
crepos.527 4
crepos.529 2
crepos.530 5
crepos.531 2
crepos.532 10
crepos.533 2
crepos.534 6
crepos.536 8
crepos.538 7
crepos.539 2
crepos.540 2
crepos.543 4
crepos.544 7
crepos.546 10
crepos.549 9
crepos.550 2
crepos.551 4
crepos.552 4
crepos.553 6
crepos.554 10
crepos.555 10
crepos.558 2
crepos.559 2
crepos.560 3
crepos.561 5
crepos.562 10
crepos.563 11
crepos.565 6
crepos.566 2
crepos.567 3
crepos.568 4
crepos.569 10
crepos.570 6
crepos.571 2
crepos.573 10
crepos.576 1
crepos.577 8
crepos.578 3
crepos.579 3
crepos.580 4
crepos.582 6
crepos.583 5
crepos.584 3
crepos.587 3
crepos.589 1
crepos.590 2
crepos.591 10
crepos.592 6
crepos.593 5
crepos.594 2
crepos.595 5
crepos.596 5
crepos.597 3
crepos.598 4
crepos.599 5
crepos.600 2
crepos.601 1
crepos.602 5
crepos.603 6
crepos.604 10
crepos.606 2
crepos.607 10
crepos.608 10
crepos.610 6
crepos.611 8
crepos.614 10
crepos.615 4
crepos.616 6
crepos.617 10
crepos.618 7
crepos.620 4
crepos.621 4
crepos.623 3
crepos.624 4
crepos.627 2
crepos.628 2
crepos.629 6
crepos.631 2
crepos.633 7
crepos.634 11
crepos.635 2
crepos.636 9
crepos.638 6
crepos.639 5
crepos.640 3
crepos.641 2
crepos.644 8
crepos.645 10
crepos.646 6
crepos.647 2
crepos.648 10
crepos.649 1
crepos.653 2
crepos.654 2
crepos.655 3
crepos.657 2
crepos.658 9
crepos.660 10
crepos.661 5
crepos.662 1
crepos.663 6
crepos.666 3
crepos.667 3
crepos.669 2
crepos.671 7
crepos.672 2
crepos.673 10
crepos.674 2
crepos.675 1
crepos.676 5
crepos.679 2
crepos.680 1
crepos.682 6
crepos.683 3
crepos.685 7
crepos.686 11
crepos.687 1
crepos.689 3
crepos.690 2
crepos.691 6
crepos.692 3
crepos.694 2
crepos.696 5
crepos.697 10
crepos.700 6
crepos.701 2
crepos.702 5
crepos.704 3
crepos.705 1
crepos.707 2
crepos.708 10
crepos.710 2
crepos.711 2
crepos.712 5
crepos.714 2
crepos.718 2
crepos.719 2
crepos.722 5
crepos.723 2
crepos.724 2
crepos.727 10
crepos.728 1
crepos.729 10
crepos.732 11
crepos.734 2
crepos.735 2
crepos.736 10
crepos.739 1
crepos.740 5
crepos.741 6
crepos.742 2
crepos.743 5
crepos.744 3
crepos.745 4
crepos.746 2
crepos.747 5
crepos.750 10
crepos.751 4
crepos.752 6
crepos.755 2
crepos.756 2
crepos.757 9
crepos.758 3
crepos.759 5
crepos.760 5
crepos.762 10
crepos.763 3
crepos.764 9
crepos.765 6
crepos.766 5
crepos.767 3
crepos.768 8
crepos.769 7
crepos.771 7
crepos.772 6
crepos.773 6
crepos.774 2
crepos.775 7
crepos.776 5
crepos.777 5
crepos.778 10
crepos.779 2
crepos.781 5
crepos.782 9
crepos.783 6
crepos.784 4
crepos.787 10
crepos.793 5
crepos.794 2
crepos.795 10
crepos.796 2
crepos.798 2
crepos.799 3
crepos.800 2
crepos.802 5
crepos.804 3
crepos.805 2
crepos.807 6
crepos.808 1
crepos.810 6
crepos.811 6
crepos.812 11
crepos.813 4
crepos.814 2
crepos.815 10
crepos.816 2
crepos.817 10
crepos.819 9
crepos.820 5
crepos.821 6
crepos.823 2
crepos.825 1
crepos.826 5
crepos.827 5
crepos.828 2
crepos.830 5
crepos.832 5
crepos.833 2
crepos.836 6
crepos.837 2
crepos.838 1
crepos.841 6
crepos.842 4
crepos.843 4
crepos.850 10
crepos.851 10
crepos.854 8
crepos.855 10
crepos.856 1
crepos.857 10
crepos.859 4
crepos.860 6
crepos.861 10
crepos.862 2
crepos.864 6
crepos.865 9
crepos.866 10
crepos.869 10
crepos.870 3
crepos.871 12
crepos.872 9
crepos.873 2
crepos.874 10
crepos.875 12
crepos.876 3
crepos.877 3
crepos.878 6
crepos.879 5
crepos.880 5
crepos.881 9
crepos.883 6
crepos.884 6
crepos.885 1
crepos.890 2
crepos.893 4
crepos.895 5
crepos.898 3
crepos.899 2
crepos.900 8
crepos.902 10
crepos.907 5
crepos.908 9
crepos.909 2
crepos.911 2
crepos.913 6
crepos.916 6
crepos.917 5
crepos.918 2
crepos.919 2
crepos.920 1
crepos.921 6
crepos.922 1
crepos.923 8
crepos.925 2
crepos.926 2
crepos.927 2
crepos.928 5
crepos.929 10
crepos.931 2
crepos.932 6
crepos.933 6
crepos.934 3
crepos.935 5
crepos.936 1
crepos.938 2
crepos.939 2
crepos.941 5
crepos.942 9
crepos.943 2
crepos.944 5
crepos.946 6
crepos.947 1
crepos.948 10
crepos.949 5
crepos.950 10
crepos.951 6
crepos.954 5
crepos.957 2
crepos.959 1
crepos.960 8
crepos.961 5
crepos.962 2
crepos.963 6
crepos.964 9
crepos.968 5
crepos.969 2
crepos.971 6
crepos.972 5
crepos.973 6
crepos.974 6
crepos.976 10
crepos.979 2
crepos.980 5
crepos.981 9
crepos.982 9
crepos.983 2
crepos.985 2
crepos.988 10
crepos.990 2
crepos.991 2
crepos.992 2
crepos.993 5
crepos.994 2
crepos.995 8
crepos.996 5
crepos.997 11
crepos.998 2
crepos.999 11
crepos.1000 6
crepos.1001 2
crepos.1003 7
crepos.1007 2
crepos.1008 6
crepos.1009 1
crepos.1010 2
crepos.1011 7
crepos.1012 6
crepos.1013 10
crepos.1014 5
crepos.1015 2
crepos.1016 3
crepos.1018 4
crepos.1020 2
crepos.1024 6
crepos.1025 2
crepos.1026 1
crepos.1027 6
crepos.1030 10
crepos.1033 5
crepos.1034 12
crepos.1036 10
crepos.1037 6
crepos.1039 10
crepos.1040 10
crepos.1041 2
crepos.1043 3
crepos.1044 10
crepos.1045 2
crepos.1046 2
crepos.1047 10
crepos.1048 10
crepos.1052 9
crepos.1054 2
crepos.1055 2
crepos.1056 3
crepos.1057 2
crepos.1060 2
crepos.1061 8
crepos.1063 5
crepos.1064 2
crepos.1066 12
crepos.1067 6
crepos.1068 8
crepos.1069 5
crepos.1070 1
crepos.1071 1
crepos.1072 10
crepos.1073 6
crepos.1075 9
crepos.1076 3
crepos.1077 9
crepos.1078 2
crepos.1079 5
crepos.1080 8
crepos.1083 2
crepos.1086 2
crepos.1087 2
crepos.1088 2
crepos.1090 4
crepos.1091 10
crepos.1092 10
crepos.1093 4
crepos.1097 3
crepos.1098 2
crepos.1100 2
crepos.1102 2
crepos.1103 6
crepos.1104 2
crepos.1105 12
crepos.1106 2
crepos.1107 1
crepos.1108 1
crepos.1109 5
crepos.1110 5
crepos.1113 2
crepos.1114 2
crepos.1115 5
crepos.1116 5
crepos.1117 10
crepos.1119 4
crepos.1121 2
crepos.1122 3
crepos.1123 3
crepos.1124 2
crepos.1127 3
crepos.1129 9
crepos.1130 3
crepos.1131 7
crepos.1132 6
crepos.1133 5
crepos.1134 2
crepos.1135 1
crepos.1137 2
crepos.1141 6
crepos.1142 1
crepos.1143 4
crepos.1144 2
crepos.1147 6
crepos.1148 6
crepos.1150 10
crepos.1152 5
crepos.1153 10
crepos.1154 2
crepos.1155 7
crepos.1156 2
crepos.1157 7
crepos.1159 10
crepos.1160 6
crepos.1162 5
crepos.1163 6
crepos.1165 1
crepos.1168 4
crepos.1169 2
crepos.1170 11
crepos.1173 2
crepos.1175 7
crepos.1176 6
crepos.1177 2
crepos.1178 3
crepos.1179 6
crepos.1181 10
crepos.1182 6
crepos.1184 4
crepos.1185 8
crepos.1186 10
crepos.1187 10
crepos.1188 5
crepos.1191 9
crepos.1194 2
crepos.1196 2
crepos.1197 4
crepos.1198 2
crepos.1199 2
crepos.1200 10
crepos.1201 2
crepos.1202 1
crepos.1203 3
crepos.1206 10
crepos.1207 11
crepos.1210 5
crepos.1212 8
crepos.1213 7
crepos.1214 2
crepos.1215 4
crepos.1217 10
crepos.1218 1
crepos.1222 1
crepos.1223 6
crepos.1224 5
crepos.1225 5
crepos.1226 3
crepos.1227 10
crepos.1228 4
crepos.1230 6
crepos.1231 2
crepos.1233 1
crepos.1235 8
crepos.1236 6
crepos.1238 3
crepos.1239 5
crepos.1240 2
crepos.1242 6
crepos.1243 2
crepos.1244 10
crepos.1246 5
crepos.1247 6
crepos.1248 8
crepos.1249 8
crepos.1250 12
crepos.1251 3
crepos.1252 3
crepos.1253 5
crepos.1254 7
crepos.1256 2
crepos.1258 10
crepos.1259 2
crepos.1260 5
crepos.1261 2
crepos.1262 5
crepos.1263 5
crepos.1265 2
crepos.1268 2
crepos.1270 2
crepos.1271 10
crepos.1272 12
crepos.1273 2
crepos.1275 2
crepos.1276 3
crepos.1277 6
crepos.1278 8
crepos.1279 6
crepos.1280 10
crepos.1283 6
crepos.1284 2
crepos.1286 7
crepos.1287 8
crepos.1288 5
crepos.1289 3
crepos.1291 5
crepos.1292 6
crepos.1293 4
crepos.1294 5
crepos.1295 2
crepos.1297 6
crepos.1298 11
crepos.1299 3
crepos.1300 5
crepos.1301 3
crepos.1303 2
crepos.1304 5
crepos.1306 6
crepos.1307 6
crepos.1310 2
crepos.1311 5
crepos.1312 10
crepos.1313 3
crepos.1314 8
crepos.1315 4
crepos.1316 3
crepos.1318 6
crepos.1321 5
crepos.1322 10
crepos.1323 10
crepos.1324 4
crepos.1325 10
crepos.1328 2
crepos.1329 5
crepos.1331 6
crepos.1332 5
crepos.1335 2
crepos.1336 3
crepos.1337 2
crepos.1338 6
crepos.1339 2
crepos.1340 6
crepos.1342 3
crepos.1343 6
crepos.1344 10
crepos.1345 2
crepos.1346 8
crepos.1347 6
crepos.1348 8
crepos.1353 12
crepos.1354 3
crepos.1355 1
crepos.1356 7
crepos.1357 9
crepos.1362 2
crepos.1363 3
crepos.1366 10
crepos.1368 7
crepos.1370 2
crepos.1373 2
crepos.1374 2
crepos.1376 3
crepos.1380 10
crepos.1381 5
crepos.1382 5
crepos.1383 3
crepos.1384 5
crepos.1385 5
crepos.1386 2
crepos.1387 10
crepos.1389 2
crepos.1390 1
crepos.1391 2
crepos.1392 1
crepos.1394 5
crepos.1395 2
crepos.1396 6
crepos.1399 2
crepos.1401 2
crepos.1404 10
crepos.1405 10
crepos.1407 10
crepos.1409 4
crepos.1410 9
crepos.1411 11
crepos.1412 2
crepos.1414 2
crepos.1416 8
crepos.1417 2
crepos.1419 9
crepos.1420 5
crepos.1421 3
crepos.1422 4
crepos.1424 12
crepos.1426 10
crepos.1427 2
crepos.1428 1
crepos.1429 2
crepos.1431 2
crepos.1432 2
crepos.1433 6
crepos.1434 2
crepos.1435 2
crepos.1436 10
crepos.1440 8
crepos.1441 6
crepos.1443 2
crepos.1445 10
crepos.1446 7
crepos.1447 6
crepos.1448 5
crepos.1450 2
crepos.1451 6
crepos.1452 6
crepos.1453 3
crepos.1454 5
crepos.1455 5
crepos.1457 11
crepos.1459 2
crepos.1460 5
crepos.1461 2
crepos.1463 10
crepos.1465 7
crepos.1467 5
crepos.1468 4
crepos.1469 9
crepos.1471 8
crepos.1472 2
crepos.1474 12
crepos.1478 7
crepos.1479 2
crepos.1480 6
crepos.1481 2
crepos.1482 10
crepos.1483 10
crepos.1485 3
crepos.1486 7
crepos.1487 6
crepos.1488 2
crepos.1489 10
crepos.1490 4
crepos.1491 3
crepos.1493 2
crepos.1494 6
crepos.1495 5
crepos.1497 2
crepos.1498 10
crepos.1499 2
crepos.1500 2
crepos.1501 6
crepos.1502 4
crepos.1503 4
crepos.1505 8
crepos.1506 2
crepos.1507 4
crepos.1508 2
crepos.1509 11
crepos.1510 10
crepos.1511 4
crepos.1513 3
crepos.1514 5
crepos.1516 10
crepos.1517 4
crepos.1519 2
crepos.1523 2
crepos.1526 3
crepos.1527 9
crepos.1528 4
crepos.1529 3
crepos.1531 4
crepos.1532 1
crepos.1533 8
crepos.1535 3
crepos.1536 2
crepos.1538 2
crepos.1539 5
crepos.1540 5
crepos.1541 3
crepos.1543 2
crepos.1544 7
crepos.1545 5
crepos.1546 3
crepos.1547 10
crepos.1548 8
crepos.1549 12
crepos.1550 9
crepos.1552 2
crepos.1553 5
crepos.1554 2
crepos.1555 10
crepos.1559 2
crepos.1560 6
crepos.1561 2
crepos.1562 3
crepos.1563 5
crepos.1565 5
crepos.1566 2
crepos.1567 6
crepos.1569 2
crepos.1570 5
crepos.1571 3
crepos.1575 4
crepos.1576 4
crepos.1577 1
crepos.1578 11
crepos.1579 11
crepos.1580 5
crepos.1581 11
crepos.1582 6
crepos.1583 9
crepos.1584 6
crepos.1587 4
crepos.1589 9
crepos.1590 3
crepos.1591 2
crepos.1592 1
crepos.1595 2
crepos.1596 1
crepos.1597 2
crepos.1598 10
crepos.1599 4
crepos.1600 6
crepos.1602 8
crepos.1603 4
crepos.1604 2
crepos.1606 5
crepos.1607 5
crepos.1608 5
crepos.1610 2
crepos.1611 8
crepos.1612 3
crepos.1613 7
crepos.1615 2
crepos.1618 2
crepos.1619 9
crepos.1620 11
crepos.1622 5
crepos.1623 10
crepos.1624 2
crepos.1626 5
crepos.1629 4
crepos.1634 7
crepos.1635 3
crepos.1636 1
crepos.1637 5
crepos.1638 5
crepos.1639 2
crepos.1640 5
crepos.1642 11
crepos.1643 12
crepos.1644 5
crepos.1645 5
crepos.1646 5
crepos.1651 8
crepos.1652 2
crepos.1653 3
crepos.1654 10
crepos.1656 3
crepos.1657 2
crepos.1658 6
crepos.1660 7
crepos.1661 6
crepos.1662 2
crepos.1664 3
crepos.1666 2
crepos.1668 9
crepos.1669 2
crepos.1670 2
crepos.1671 1
crepos.1673 2
crepos.1674 2
crepos.1675 3
crepos.1677 4
crepos.1678 3
crepos.1679 1
crepos.1680 6
crepos.1682 4
crepos.1683 10
crepos.1684 5
crepos.1686 3
crepos.1687 6
crepos.1688 1
crepos.1689 2
crepos.1690 1
crepos.1692 6
crepos.1693 3
crepos.1694 10
crepos.1695 5
crepos.1696 8
crepos.1698 1
crepos.1699 9
crepos.1701 2
crepos.1702 7
crepos.1704 2
crepos.1705 10
crepos.1706 9
crepos.1707 2
crepos.1708 1
crepos.1709 2
crepos.1710 3
crepos.1712 5
crepos.1713 12
crepos.1715 2
crepos.1716 5
crepos.1717 1
crepos.1719 2
crepos.1720 8
crepos.1721 5
crepos.1722 5
crepos.1725 5
crepos.1726 8
crepos.1727 2
crepos.1728 6
crepos.1729 7
crepos.1730 2
crepos.1731 5
crepos.1732 2
crepos.1733 2
crepos.1735 2
crepos.1737 6
crepos.1739 10
crepos.1740 5
crepos.1743 9
crepos.1744 3
crepos.1745 1
crepos.1748 2
crepos.1750 7
crepos.1751 2
crepos.1753 2
crepos.1756 10
crepos.1758 3
crepos.1760 2
crepos.1761 3
crepos.1763 7
crepos.1764 2
crepos.1765 3
crepos.1766 6
crepos.1768 6
crepos.1769 5
crepos.1770 7
crepos.1771 5
crepos.1772 1
crepos.1773 6
crepos.1774 3
crepos.1775 2
crepos.1778 4
crepos.1779 3
crepos.1780 9
crepos.1781 1
crepos.1782 2
crepos.1783 2
crepos.1784 5
crepos.1785 6
crepos.1787 3
crepos.1788 7
crepos.1789 2
crepos.1790 5
crepos.1793 2
crepos.1794 10
crepos.1795 2
crepos.1796 6
crepos.1797 2
crepos.1798 5
crepos.1799 2
crepos.1800 10
crepos.1801 11
crepos.1803 10
crepos.1804 9
crepos.1805 6
crepos.1807 5
crepos.1808 10
crepos.1809 3
crepos.1811 10
crepos.1813 5
crepos.1814 3
crepos.1815 5
crepos.1816 4
crepos.1818 6
crepos.1819 1
crepos.1820 2
crepos.1821 4
crepos.1822 7
crepos.1824 5
crepos.1825 7
crepos.1826 8
crepos.1827 6
crepos.1828 6
crepos.1829 8
crepos.1831 6
crepos.1832 3
crepos.1833 1
crepos.1834 10
crepos.1835 7
crepos.1836 6
crepos.1837 2
crepos.1838 10
crepos.1842 3
crepos.1845 3
crepos.1848 7
crepos.1849 12
crepos.1850 2
crepos.1851 6
crepos.1852 3
crepos.1853 6
crepos.1854 1
crepos.1855 8
crepos.1856 4
crepos.1857 10
crepos.1858 10
crepos.1859 6
crepos.1860 2
crepos.1862 2
crepos.1863 2
crepos.1864 10
crepos.1865 7
crepos.1866 10
crepos.1867 10
crepos.1868 8
crepos.1869 5
crepos.1870 5
crepos.1871 10
crepos.1872 5
crepos.1873 3
crepos.1876 6
crepos.1877 10
crepos.1878 4
crepos.1879 10
crepos.1881 8
crepos.1883 2
crepos.1884 6
crepos.1885 5
crepos.1888 2
crepos.1889 12
crepos.1891 4
crepos.1892 5
crepos.1893 2
crepos.1895 2
crepos.1896 6
crepos.1897 5
crepos.1898 1
crepos.1899 3
crepos.1900 1
crepos.1901 10
crepos.1902 8
crepos.1903 12
crepos.1906 3
crepos.1908 1
crepos.1910 5
crepos.1911 1
crepos.1912 1
crepos.1913 5
crepos.1914 6
crepos.1915 7
crepos.1916 10
crepos.1917 5
crepos.1919 6
crepos.1921 1
crepos.1922 6
crepos.1923 6
crepos.1924 7
crepos.1925 2
crepos.1926 7
crepos.1928 3
crepos.1929 2
crepos.1930 10
crepos.1932 2
crepos.1933 3
crepos.1937 10
crepos.1938 11
crepos.1939 1
crepos.1940 5
crepos.1941 4
crepos.1945 7
crepos.1946 12
crepos.1947 6
crepos.1948 10
crepos.1949 5
crepos.1950 2
crepos.1951 1
crepos.1952 3
crepos.1954 11
crepos.1955 2
crepos.1956 3
crepos.1957 5
crepos.1958 5
crepos.1959 2
crepos.1961 3
crepos.1962 5
crepos.1963 6
crepos.1964 10
crepos.1966 6
crepos.1969 6
crepos.1970 6
crepos.1971 5
crepos.1972 2
crepos.1973 9
crepos.1974 2
crepos.1975 3
crepos.1976 2
crepos.1977 2
crepos.1978 5
crepos.1979 2
crepos.1980 3
crepos.1982 2
crepos.1984 5
crepos.1985 5
crepos.1986 3
crepos.1987 2
crepos.1988 2
crepos.1990 2
crepos.1992 2
crepos.1993 6
crepos.1994 6
crepos.1995 5
crepos.1996 11
crepos.1997 8
crepos.1998 1
crepos.1999 8
crepos.2000 2
crepos.2002 10
crepos.2003 6
crepos.2005 2
crepos.2006 5
crepos.2007 2
crepos.2008 12
crepos.2009 2
crepos.2010 10
crepos.2011 10
crepos.2012 10
crepos.2013 6
crepos.2016 3
crepos.2018 3
crepos.2019 2
crepos.2023 8
crepos.2024 5
crepos.2025 10
crepos.2027 5
crepos.2029 2
crepos.2030 2
crepos.2031 11
crepos.2032 1
crepos.2034 10
crepos.2035 7
crepos.2037 11
crepos.2038 2
crepos.2039 5
crepos.2040 10
crepos.2042 8
crepos.2044 10
crepos.2046 2
crepos.2047 7
crepos.2051 2
crepos.2052 12
crepos.2053 3
crepos.2054 3
crepos.2055 6
crepos.2057 10
crepos.2059 6
crepos.2060 2
crepos.2061 10
crepos.2062 6
crepos.2064 7
crepos.2065 5
crepos.2066 1
crepos.2068 7
crepos.2072 5
crepos.2073 5
crepos.2074 10
crepos.2075 6
crepos.2076 10
crepos.2077 5
crepos.2078 10
crepos.2080 2
crepos.2081 2
crepos.2083 1
crepos.2085 2
crepos.2086 3
crepos.2087 1
crepos.2088 3
crepos.2089 6
crepos.2090 10
crepos.2092 5
crepos.2093 10
crepos.2094 6
crepos.2095 5
crepos.2096 11
crepos.2097 7
crepos.2098 11
crepos.2100 9
crepos.2101 2
crepos.2103 6
crepos.2104 2
crepos.2106 5
crepos.2108 10
crepos.2109 5
crepos.2110 4
crepos.2111 2
crepos.2112 2
crepos.2113 5
crepos.2114 2
crepos.2115 10
crepos.2116 3
crepos.2117 2
crepos.2119 12
crepos.2120 2
crepos.2121 7
crepos.2122 5
crepos.2124 1
crepos.2126 6
crepos.2128 7
crepos.2129 5
crepos.2130 8
crepos.2131 10
crepos.2132 2
crepos.2133 10
crepos.2135 12
crepos.2136 7
crepos.2137 5
crepos.2139 2
crepos.2141 7
crepos.2144 2
crepos.2145 10
crepos.2147 9
crepos.2149 8
crepos.2150 5
crepos.2153 2
crepos.2154 8
crepos.2155 10
crepos.2156 6
crepos.2157 2
crepos.2158 10
crepos.2159 5
crepos.2160 6
crepos.2161 1
crepos.2163 6
crepos.2164 2
crepos.2165 10
crepos.2166 6
crepos.2167 10
crepos.2169 7
crepos.2171 2
crepos.2173 2
crepos.2174 6
crepos.2175 10
crepos.2176 6
crepos.2177 2
crepos.2178 2
crepos.2180 12
crepos.2181 8
crepos.2182 3
crepos.2183 6
crepos.2184 9
crepos.2188 2
crepos.2189 10
crepos.2192 7
crepos.2193 6
crepos.2194 2
crepos.2195 6
crepos.2196 7
crepos.2197 2
crepos.2198 2
crepos.2199 7
crepos.2200 6
crepos.2204 10
crepos.2206 6
crepos.2207 6
crepos.2209 9
crepos.2211 2
crepos.2212 3
crepos.2213 6
crepos.2214 1
crepos.2215 4
crepos.2216 5
crepos.2217 3
crepos.2218 2
crepos.2219 8
crepos.2220 6
crepos.2221 6
crepos.2223 2
crepos.2229 3
crepos.2230 4
crepos.2231 5
crepos.2232 8
crepos.2234 5
crepos.2235 3
crepos.2236 12
crepos.2237 8
crepos.2238 4
crepos.2239 3
crepos.2241 9
crepos.2243 3
crepos.2244 4
crepos.2246 10
crepos.2247 2
crepos.2248 3
crepos.2249 2
crepos.2250 2
crepos.2251 6
crepos.2252 2
crepos.2255 3
crepos.2256 6
crepos.2257 4
crepos.2258 2
crepos.2259 10
crepos.2260 2
crepos.2261 2
crepos.2262 5
crepos.2263 5
crepos.2264 6
crepos.2265 3
crepos.2266 2
crepos.2267 10
crepos.2268 2
crepos.2269 4
crepos.2270 3
crepos.2271 10
crepos.2275 5
crepos.2276 6
crepos.2277 2
crepos.2278 11
crepos.2279 2
crepos.2280 10
crepos.2283 2
crepos.2284 2
crepos.2286 2
crepos.2287 5
crepos.2289 2
crepos.2291 3
crepos.2292 3
crepos.2293 6
crepos.2294 10
crepos.2295 10
crepos.2297 5
crepos.2298 2
crepos.2299 3
crepos.2303 5
crepos.2304 6
crepos.2305 4
crepos.2307 10
crepos.2311 3
crepos.2312 10
crepos.2313 4
crepos.2314 2
crepos.2316 11
crepos.2319 8
crepos.2320 2
crepos.2321 10
crepos.2324 3
crepos.2325 6
crepos.2326 5
crepos.2327 4
crepos.2328 6
crepos.2329 2
crepos.2331 10
crepos.2332 2
crepos.2333 5
crepos.2335 8
crepos.2336 3
crepos.2337 5
crepos.2339 5
crepos.2340 5
crepos.2341 5
crepos.2342 6
crepos.2345 3
crepos.2347 6
crepos.2348 2
crepos.2349 5
crepos.2352 5
crepos.2353 5
crepos.2354 6
crepos.2357 10
crepos.2359 1
crepos.2360 8
crepos.2361 6
crepos.2362 10
crepos.2363 5
crepos.2364 3
crepos.2365 5
crepos.2366 10
crepos.2369 10
crepos.2370 2
crepos.2376 10
crepos.2377 10
crepos.2378 4
crepos.2380 5
crepos.2381 2
crepos.2383 6
crepos.2386 3
crepos.2387 10
crepos.2388 1
crepos.2390 6
crepos.2391 10
crepos.2392 5
crepos.2394 10
crepos.2395 5
crepos.2396 7
crepos.2397 2
crepos.2398 9
crepos.2399 4
crepos.2400 3
crepos.2402 3
crepos.2403 5
crepos.2406 10
crepos.2407 6
crepos.2409 1
crepos.2411 3
crepos.2414 4
crepos.2415 3
crepos.2416 7
crepos.2417 6
crepos.2418 6
crepos.2420 4
crepos.2421 12
crepos.2422 6
crepos.2423 1
crepos.2426 9
crepos.2427 3
crepos.2429 3
crepos.2430 10
crepos.2431 3
crepos.2434 8
crepos.2435 2
crepos.2436 2
crepos.2437 10
crepos.2438 5
crepos.2439 7
crepos.2440 5
crepos.2442 5
crepos.2443 5
crepos.2444 10
crepos.2445 2
crepos.2446 1
crepos.2448 2
crepos.2449 5
crepos.2450 2
crepos.2452 6
crepos.2453 2
crepos.2456 10
crepos.2457 10
crepos.2458 12
crepos.2459 5
crepos.2460 10
crepos.2462 3
crepos.2463 5
crepos.2464 2
crepos.2465 8
crepos.2467 2
crepos.2468 2
crepos.2469 3
crepos.2470 10
crepos.2471 6
crepos.2473 2
crepos.2474 4
crepos.2475 1
crepos.2476 9
crepos.2479 3
crepos.2480 6
crepos.2481 6
crepos.2482 3
crepos.2484 6
crepos.2485 1
crepos.2486 2
crepos.2487 3
crepos.2488 8
crepos.2489 3
crepos.2490 10
crepos.2491 10
crepos.2492 5
crepos.2493 5
crepos.2495 9
crepos.2496 4
crepos.2497 8
crepos.2498 3
crepos.2499 2
crepos.2501 7
crepos.2502 8
crepos.2503 5
crepos.2504 10
crepos.2505 5
crepos.2506 11
crepos.2507 6
crepos.2510 7
crepos.2511 6
crepos.2512 11
crepos.2513 2
crepos.2514 10
crepos.2515 3
crepos.2516 3
crepos.2518 2
crepos.2519 6
crepos.2520 5
crepos.2523 9
crepos.2524 10
crepos.2526 4
crepos.2527 5
crepos.2528 6
crepos.2529 1
crepos.2530 2
crepos.2531 3
crepos.2533 6
crepos.2535 5
crepos.2537 5
crepos.2539 2
crepos.2540 2
crepos.2542 1
crepos.2543 5
crepos.2546 2
crepos.2547 2
crepos.2549 10
crepos.2550 5
crepos.2551 1
crepos.2552 2
crepos.2556 5
crepos.2557 10
crepos.2558 2
crepos.2560 6
crepos.2562 4
crepos.2563 1
crepos.2564 2
crepos.2565 3
crepos.2566 10
crepos.2567 5
crepos.2569 5
crepos.2570 4
crepos.2572 2
crepos.2573 10
crepos.2575 3
crepos.2576 10
crepos.2580 10
crepos.2585 1
crepos.2586 7
crepos.2588 10
crepos.2589 8
crepos.2590 6
crepos.2591 5
crepos.2592 6
crepos.2593 10
crepos.2595 9
crepos.2598 10
crepos.2599 1
crepos.2600 2
crepos.2601 2
crepos.2602 2
crepos.2603 10
crepos.2604 6
crepos.2605 5
crepos.2606 9
crepos.2608 3
crepos.2609 5
crepos.2611 8
crepos.2614 9
crepos.2615 2
crepos.2616 9
crepos.2617 5
crepos.2620 4
crepos.2622 1
crepos.2623 5
crepos.2625 6
crepos.2627 6
crepos.2628 11
crepos.2630 6
crepos.2631 2
crepos.2634 2
crepos.2636 10
crepos.2637 10
crepos.2639 5
crepos.2641 11
crepos.2643 5
crepos.2645 2
crepos.2646 5
crepos.2648 6
crepos.2649 5
crepos.2650 3
crepos.2651 6
crepos.2653 2
crepos.2659 3
crepos.2660 5
crepos.2661 1
crepos.2662 6
crepos.2664 2
crepos.2665 5
crepos.2666 2
crepos.2672 6
crepos.2673 1
crepos.2674 5
crepos.2677 1
crepos.2679 2
crepos.2680 6
crepos.2684 6
crepos.2685 2
crepos.2687 4
crepos.2688 10
crepos.2690 8
crepos.2691 2
crepos.2692 6
crepos.2693 5
crepos.2694 3
crepos.2695 7
crepos.2696 2
crepos.2698 1
crepos.2699 8
crepos.2700 7
crepos.2701 2
crepos.2702 2
crepos.2704 6
crepos.2706 2
crepos.2707 3
crepos.2708 6
crepos.2709 10
crepos.2711 5
crepos.2714 6
crepos.2715 2
crepos.2716 2
crepos.2717 10
crepos.2719 6
crepos.2720 2
crepos.2721 7
crepos.2722 5
crepos.2723 5
crepos.2724 4
crepos.2726 5
crepos.2727 10
crepos.2728 2
crepos.2729 8
crepos.2730 10
crepos.2731 3
crepos.2732 11
crepos.2733 1
crepos.2734 10
crepos.2735 7
crepos.2736 10
crepos.2739 3
crepos.2740 6
crepos.2741 10
crepos.2743 5
crepos.2744 10
crepos.2745 9
crepos.2750 3
crepos.2751 2
crepos.2752 2
crepos.2753 3
crepos.2754 1
crepos.2757 5
crepos.2758 9
crepos.2759 5
crepos.2762 6
crepos.2763 2
crepos.2765 5
crepos.2766 7
crepos.2767 10
crepos.2768 6
crepos.2769 2
crepos.2770 5
crepos.2771 10
crepos.2772 2
crepos.2773 2
crepos.2775 6
crepos.2777 6
crepos.2778 4
crepos.2781 6
crepos.2782 1
crepos.2783 4
crepos.2784 4
crepos.2785 5
crepos.2788 1
crepos.2790 3
crepos.2791 10
crepos.2792 3
crepos.2794 4
crepos.2796 6
crepos.2797 3
crepos.2798 5
crepos.2799 4
crepos.2800 9
crepos.2802 3
crepos.2803 3
crepos.2805 2
crepos.2806 6
crepos.2807 6
crepos.2808 5
crepos.2809 10
crepos.2810 3
crepos.2811 7
crepos.2812 6
crepos.2813 3
crepos.2814 6
crepos.2815 2
crepos.2816 1
crepos.2817 5
crepos.2818 2
crepos.2820 2
crepos.2821 5
crepos.2823 6
crepos.2824 10
crepos.2827 10
crepos.2828 5
crepos.2829 2
crepos.2830 10
crepos.2831 5
crepos.2832 5
crepos.2833 5
crepos.2835 11
crepos.2838 7
crepos.2839 2
crepos.2840 5
crepos.2843 5
crepos.2844 2
crepos.2845 2
crepos.2846 10
crepos.2848 5
crepos.2850 12
crepos.2852 12
crepos.2853 2
crepos.2854 3
crepos.2855 5
crepos.2859 5
crepos.2861 5
crepos.2862 6
crepos.2866 3
crepos.2867 5
crepos.2868 6
crepos.2869 5
crepos.2871 10
crepos.2872 7
crepos.2873 5
crepos.2874 2
crepos.2875 5
crepos.2877 3
crepos.2879 5
crepos.2880 2
crepos.2881 10
crepos.2882 3
crepos.2883 3
crepos.2884 2
crepos.2885 9
crepos.2889 10
crepos.2890 10
crepos.2891 6
crepos.2892 1
crepos.2893 5
crepos.2894 10
crepos.2897 2
crepos.2899 6
crepos.2900 2
crepos.2902 1
crepos.2903 8
crepos.2908 2
crepos.2909 5
crepos.2911 6
crepos.2913 10
crepos.2914 4
crepos.2916 8
crepos.2917 3
crepos.2919 4
crepos.2923 2
crepos.2924 2
crepos.2926 2
crepos.2927 2
crepos.2928 6
crepos.2929 3
crepos.2932 2
crepos.2933 7
crepos.2934 10
crepos.2935 2
crepos.2936 6
crepos.2937 10
crepos.2938 5
crepos.2939 8
crepos.2941 3
crepos.2943 5
crepos.2944 2
crepos.2947 2
crepos.2949 2
crepos.2950 5
crepos.2951 5
crepos.2952 6
crepos.2954 2
crepos.2955 10
crepos.2956 2
crepos.2957 5
crepos.2959 1
crepos.2961 2
crepos.2962 10
crepos.2964 10
crepos.2966 6
crepos.2967 10
crepos.2968 7
crepos.2969 2
crepos.2970 10
crepos.2971 12
crepos.2972 5
crepos.2974 5
crepos.2975 3
crepos.2976 5
crepos.2977 4
crepos.2978 5
crepos.2982 10
crepos.2983 6
crepos.2984 2
crepos.2985 2
crepos.2986 6
crepos.2987 6
crepos.2989 2
crepos.2990 7
crepos.2991 3
crepos.2992 2
crepos.2994 10
crepos.2995 8
crepos.2996 2
crepos.2997 4
crepos.2998 3
crepos.2999 1
crepos.3003 2
crepos.3004 6
crepos.3006 2
crepos.3008 12
crepos.3009 2
crepos.3010 5
crepos.3011 3
crepos.3013 4
crepos.3018 5
crepos.3020 3
crepos.3021 3
crepos.3022 2
crepos.3025 3
crepos.3026 6
crepos.3027 2
crepos.3028 3
crepos.3030 3
crepos.3031 8
crepos.3032 2
crepos.3034 5
crepos.3036 6
crepos.3038 9
crepos.3040 1
crepos.3041 2
crepos.3042 6
crepos.3043 6
crepos.3044 6
crepos.3045 10
crepos.3046 2
crepos.3048 6
crepos.3049 1
crepos.3050 4
crepos.3053 1
crepos.3054 10
crepos.3055 2
crepos.3057 3
crepos.3058 10
crepos.3060 2
crepos.3061 2
crepos.3062 5
crepos.3066 6
crepos.3068 10
crepos.3069 6
crepos.3070 2
crepos.3071 4
crepos.3072 4
crepos.3073 6
crepos.3075 7
crepos.3078 10
crepos.3079 4
crepos.3080 6
crepos.3082 2
crepos.3084 2
crepos.3085 2
crepos.3086 2
crepos.3087 3
crepos.3088 2
crepos.3089 2
crepos.3090 3
crepos.3091 10
crepos.3092 2
crepos.3093 8
crepos.3094 2
crepos.3095 3
crepos.3096 5
crepos.3097 3
crepos.3100 2
crepos.3101 5
crepos.3102 5
crepos.3103 10
crepos.3104 2
crepos.3105 7
crepos.3107 2
crepos.3108 2
crepos.3109 3
crepos.3110 4
crepos.3111 10
crepos.3112 11
crepos.3113 3
crepos.3114 7
crepos.3115 1
crepos.3117 3
crepos.3119 6
crepos.3120 10
crepos.3122 6
crepos.3123 2
crepos.3124 2
crepos.3125 5
crepos.3126 3
crepos.3127 7
crepos.3129 5
crepos.3130 9
crepos.3131 10
crepos.3133 11
crepos.3135 5
crepos.3136 1
crepos.3138 7
crepos.3139 2
crepos.3140 2
crepos.3141 9
crepos.3142 6
crepos.3144 10
crepos.3145 1
crepos.3146 2
crepos.3148 6
crepos.3149 10
crepos.3150 4
crepos.3151 3
crepos.3152 6
crepos.3154 6
crepos.3155 2
crepos.3156 6
crepos.3157 4
crepos.3158 2
crepos.3159 5
crepos.3162 2
crepos.3163 6
crepos.3165 5
crepos.3166 6
crepos.3169 2
crepos.3170 5
crepos.3171 2
crepos.3172 2
crepos.3173 2
crepos.3175 7
crepos.3177 2
crepos.3178 2
crepos.3180 4
crepos.3181 2
crepos.3183 2
crepos.3185 3
crepos.3187 12
crepos.3188 5
crepos.3189 2
crepos.3190 6
crepos.3191 3
crepos.3192 6
crepos.3195 11
crepos.3196 6
crepos.3197 3
crepos.3199 5
crepos.3200 3
crepos.3201 3
crepos.3202 10
crepos.3203 9
crepos.3207 10
crepos.3208 1
crepos.3209 2
crepos.3210 5
crepos.3211 7
crepos.3212 7
crepos.3213 3
crepos.3214 4
crepos.3216 5
crepos.3217 5
crepos.3218 10
crepos.3219 5
crepos.3220 6
crepos.3222 5
crepos.3224 6
crepos.3225 10
crepos.3226 10
crepos.3227 6
crepos.3228 1
crepos.3229 5
crepos.3233 2
crepos.3234 4
crepos.3236 4
crepos.3237 6
crepos.3238 7
crepos.3239 2
crepos.3241 6
crepos.3242 5
crepos.3245 6
crepos.3247 6
crepos.3250 3
crepos.3251 9
crepos.3252 10
crepos.3253 1
crepos.3259 3
crepos.3260 2
crepos.3262 2
crepos.3263 6
crepos.3264 2
crepos.3266 9
crepos.3267 2
crepos.3268 1
crepos.3269 1
crepos.3271 1
crepos.3273 5
crepos.3277 5
crepos.3278 2
crepos.3279 1
crepos.3281 5
crepos.3282 10
crepos.3283 5
crepos.3284 10
crepos.3286 2
crepos.3287 6
crepos.3290 5
crepos.3291 6
crepos.3292 10
crepos.3294 9
crepos.3295 3
crepos.3296 5
crepos.3298 6
crepos.3299 2
crepos.3300 10
crepos.3301 7
crepos.3303 5
crepos.3304 3
crepos.3305 2
crepos.3307 6
crepos.3308 2
crepos.3309 12
crepos.3310 10
crepos.3311 6
crepos.3313 10
crepos.3314 2
crepos.3315 9
crepos.3316 6
crepos.3317 5
crepos.3318 6
crepos.3319 10
crepos.3321 3
crepos.3322 6
crepos.3323 4
crepos.3324 8
crepos.3325 6
crepos.3328 2
crepos.3329 5
crepos.3330 5
crepos.3331 2
crepos.3332 2
crepos.3333 3
crepos.3336 8
crepos.3337 9
crepos.3338 7
crepos.3339 9
crepos.3340 10
crepos.3341 5
crepos.3343 10
crepos.3344 10
crepos.3346 2
crepos.3348 6
crepos.3350 5
crepos.3352 5
crepos.3354 6
crepos.3355 5
crepos.3356 4
crepos.3357 3
crepos.3359 10
crepos.3360 9
crepos.3361 5
crepos.3363 4
crepos.3366 12
crepos.3367 2
crepos.3368 3
crepos.3371 5
crepos.3372 8
crepos.3373 2
crepos.3374 2
crepos.3376 3
crepos.3377 10
crepos.3381 6
crepos.3382 6
crepos.3383 6
crepos.3384 5
crepos.3385 2
crepos.3387 10
crepos.3388 2
crepos.3389 10
crepos.3390 5
crepos.3391 9
crepos.3395 3
crepos.3396 2
crepos.3398 1
crepos.3399 6
crepos.3400 2
crepos.3401 10
crepos.3403 9
crepos.3405 1
crepos.3408 9
crepos.3409 6
crepos.3411 12
crepos.3412 5
crepos.3413 3
crepos.3416 3
crepos.3417 11
crepos.3419 6
crepos.3420 7
crepos.3421 4
crepos.3422 2
crepos.3423 3
crepos.3424 11
crepos.3425 9
crepos.3427 6
crepos.3430 11
crepos.3432 6
crepos.3433 7
crepos.3435 5
crepos.3436 8
crepos.3438 4
crepos.3440 2
crepos.3441 2
crepos.3442 7
crepos.3443 1
crepos.3445 9
crepos.3446 2
crepos.3448 1
crepos.3449 6
crepos.3450 8
crepos.3451 9
crepos.3455 3
crepos.3457 5
crepos.3458 8
crepos.3460 2
crepos.3461 5
crepos.3462 3
crepos.3463 2
crepos.3464 5
crepos.3465 3
crepos.3468 6
crepos.3469 6
crepos.3470 8
crepos.3471 2
crepos.3472 6
crepos.3474 1
crepos.3475 11
crepos.3476 8
crepos.3478 5
crepos.3479 10
crepos.3485 9
crepos.3487 4
crepos.3488 6
crepos.3490 4
crepos.3491 2
crepos.3492 2
crepos.3493 10
crepos.3494 10
crepos.3495 2
crepos.3496 10
crepos.3497 2
crepos.3498 3
crepos.3499 2
crepos.3500 3
crepos.3501 8
crepos.3503 5
crepos.3504 2
crepos.3505 2
crepos.3506 10
crepos.3507 2
crepos.3508 5
crepos.3509 10
crepos.3510 7
crepos.3511 3
crepos.3512 10
crepos.3515 2
crepos.3516 7
crepos.3517 5
crepos.3518 10
crepos.3520 8
crepos.3521 2
crepos.3523 5
crepos.3524 4
creneg.0 2
creneg.1 2
creneg.2 6
creneg.4 2
creneg.5 8
creneg.7 10
creneg.8 6
creneg.9 10
creneg.10 8
creneg.11 5
creneg.12 1
creneg.14 10
creneg.15 2
creneg.17 3
creneg.18 9
creneg.19 2
creneg.21 11
creneg.22 11
creneg.23 7
creneg.24 11
creneg.25 4
creneg.26 8
creneg.27 9
creneg.28 5
creneg.29 4
creneg.31 2
creneg.33 8
creneg.34 11
creneg.36 6
creneg.37 10
creneg.39 4
creneg.40 5
creneg.41 3
creneg.43 7
creneg.45 7
creneg.46 10
creneg.49 7
creneg.50 10
creneg.51 2
creneg.52 2
creneg.53 5
creneg.54 1
creneg.55 4
creneg.56 10
creneg.57 4
creneg.58 7
creneg.59 7
creneg.60 7
creneg.61 5
creneg.62 10
creneg.63 2
creneg.65 11
creneg.66 2
creneg.68 10
creneg.69 6
creneg.70 2
creneg.71 4
creneg.72 7
creneg.73 7
creneg.74 10
creneg.75 9
creneg.76 2
creneg.77 7
creneg.78 5
creneg.79 11
creneg.80 6
creneg.81 5
creneg.82 10
creneg.83 6
creneg.85 2
creneg.86 10
creneg.87 2
creneg.88 6
creneg.89 9
creneg.90 10
creneg.91 2
creneg.92 6
creneg.93 10
creneg.96 7
creneg.97 10
creneg.98 5
creneg.99 11
creneg.100 8
creneg.101 6
creneg.102 1
creneg.103 10
creneg.104 4
creneg.105 11
creneg.106 2
creneg.107 9
creneg.109 11
creneg.110 1
creneg.111 5
creneg.113 7
creneg.114 6
creneg.115 8
creneg.116 2
creneg.117 5
creneg.119 6
creneg.121 3
creneg.122 10
creneg.123 2
creneg.124 6
creneg.125 12
creneg.126 2
creneg.127 5
creneg.128 8
creneg.129 6
creneg.130 7
creneg.131 7
creneg.133 4
creneg.134 4
creneg.135 9
creneg.136 10
creneg.137 11
creneg.138 7
creneg.139 8
creneg.140 2
creneg.141 1
creneg.142 7
creneg.143 11
creneg.145 9
creneg.146 7
creneg.147 6
creneg.149 2
creneg.150 11
creneg.151 10
creneg.152 5
creneg.153 4
creneg.154 7
creneg.155 12
creneg.156 6
creneg.157 4
creneg.158 7
creneg.159 6
creneg.160 11
creneg.161 6
creneg.162 8
creneg.163 11
creneg.164 5
creneg.165 3
creneg.166 2
creneg.167 10
creneg.168 10
creneg.169 10
creneg.170 10
creneg.171 11
creneg.172 12
creneg.173 9
creneg.174 10
creneg.175 11
creneg.176 1
creneg.177 2
creneg.178 10
creneg.179 3
creneg.180 7
creneg.183 2
creneg.184 11
creneg.185 4
creneg.186 10
creneg.187 3
creneg.188 10
creneg.189 11
creneg.190 2
creneg.191 8
creneg.192 3
creneg.193 6
creneg.194 10
creneg.195 2
creneg.196 6
creneg.197 6
creneg.198 12
creneg.199 7
creneg.200 3
creneg.201 5
creneg.202 8
creneg.203 12
creneg.204 9
creneg.205 6
creneg.206 3
creneg.207 11
creneg.208 3
creneg.209 5
creneg.210 11
creneg.211 9
creneg.212 7
creneg.213 10
creneg.215 2
creneg.216 3
creneg.218 5
creneg.219 9
creneg.220 10
creneg.221 1
creneg.222 11
creneg.224 10
creneg.225 4
creneg.226 11
creneg.227 4
creneg.228 3
creneg.229 9
creneg.230 2
creneg.231 2
creneg.232 3
creneg.233 8
creneg.234 6
creneg.235 3
creneg.236 6
creneg.237 4
creneg.238 11
creneg.239 8
creneg.240 11
creneg.241 11
creneg.242 6
creneg.243 10
creneg.245 4
creneg.246 1
creneg.247 9
creneg.248 7
creneg.249 3
creneg.250 11
creneg.252 10
creneg.253 12
creneg.256 9
creneg.257 12
creneg.258 6
creneg.260 5
creneg.261 9
creneg.262 7
creneg.263 8
creneg.264 3
creneg.267 7
creneg.269 8
creneg.270 7
creneg.271 4
creneg.272 11
creneg.273 7
creneg.274 10
creneg.275 5
creneg.276 3
creneg.277 12
creneg.278 10
creneg.279 2
creneg.280 6
creneg.281 2
creneg.282 5
creneg.284 2
creneg.285 2
creneg.286 7
creneg.289 2
creneg.291 5
creneg.292 2
creneg.293 1
creneg.294 1
creneg.295 11
creneg.296 10
creneg.297 7
creneg.298 2
creneg.299 6
creneg.300 10
creneg.301 6
creneg.302 6
creneg.303 5
creneg.304 7
creneg.305 2
creneg.308 1
creneg.309 1
creneg.310 6
creneg.311 11
creneg.312 7
creneg.313 3
creneg.314 2
creneg.315 5
creneg.316 11
creneg.318 2
creneg.319 5
creneg.320 3
creneg.322 8
creneg.324 3
creneg.325 10
creneg.326 2
creneg.327 2
creneg.328 1
creneg.329 2
creneg.331 3
creneg.332 2
creneg.333 10
creneg.334 4
creneg.335 2
creneg.336 4
creneg.338 8
creneg.339 4
creneg.340 2
creneg.341 9
creneg.342 10
creneg.343 4
creneg.344 2
creneg.345 9
creneg.346 11
creneg.347 2
creneg.348 4
creneg.349 3
creneg.350 11
creneg.351 2
creneg.352 4
creneg.353 2
creneg.354 11
creneg.355 1
creneg.356 5
creneg.357 1
creneg.358 6
creneg.359 10
creneg.360 6
creneg.361 4
creneg.362 12
creneg.364 1
creneg.365 2
creneg.366 2
creneg.367 7
creneg.368 3
creneg.369 2
creneg.370 3
creneg.371 6
creneg.372 10
creneg.373 10
creneg.374 2
creneg.375 6
creneg.377 10
creneg.378 9
creneg.379 9
creneg.381 8
creneg.382 2
creneg.383 4
creneg.384 1
creneg.385 11
creneg.386 7
creneg.388 5
creneg.389 5
creneg.390 8
creneg.391 11
creneg.392 5
creneg.393 2
creneg.394 2
creneg.397 10
creneg.399 7
creneg.400 10
creneg.401 8
creneg.402 2
creneg.403 4
creneg.404 2
creneg.405 2
creneg.407 5
creneg.408 5
creneg.409 5
creneg.410 2
creneg.412 7
creneg.413 3
creneg.414 8
creneg.416 7
creneg.417 11
creneg.418 2
creneg.419 2
creneg.420 2
creneg.421 11
creneg.422 7
creneg.423 10
creneg.424 5
creneg.426 2
creneg.427 5
creneg.429 6
creneg.430 11
creneg.431 5
creneg.432 5
creneg.433 4
creneg.434 2
creneg.436 5
creneg.437 6
creneg.438 2
creneg.439 12
creneg.440 5
creneg.441 8
creneg.442 4
creneg.443 10
creneg.444 6
creneg.445 12
creneg.446 5
creneg.447 3
creneg.448 12
creneg.449 8
creneg.450 8
creneg.451 7
creneg.452 2
creneg.453 8
creneg.454 10
creneg.455 2
creneg.456 7
creneg.457 8
creneg.458 2
creneg.459 2
creneg.461 5
creneg.462 5
creneg.463 6
creneg.464 2
creneg.465 2
creneg.466 8
creneg.467 8
creneg.468 5
creneg.469 1
creneg.470 6
creneg.471 9
creneg.472 2
creneg.473 1
creneg.474 10
creneg.475 2
creneg.476 10
creneg.477 10
creneg.478 11
creneg.479 10
creneg.480 10
creneg.481 2
creneg.482 3
creneg.484 10
creneg.486 11
creneg.487 9
creneg.488 10
creneg.489 12
creneg.490 5
creneg.492 5
creneg.493 5
creneg.494 11
creneg.495 10
creneg.496 6
creneg.497 8
creneg.499 8
creneg.500 5
creneg.501 6
creneg.502 2
creneg.503 2
creneg.504 3
creneg.505 10
creneg.506 11
creneg.507 7
creneg.508 6
creneg.509 5
creneg.510 3
creneg.512 11
creneg.513 8
creneg.514 2
creneg.515 9
creneg.516 10
creneg.517 7
creneg.518 2
creneg.519 7
creneg.520 2
creneg.521 4
creneg.522 11
creneg.523 3
creneg.524 10
creneg.526 5
creneg.527 11
creneg.529 2
creneg.530 5
creneg.531 5
creneg.532 11
creneg.533 2
creneg.534 11
creneg.537 7
creneg.540 5
creneg.541 10
creneg.542 1
creneg.543 6
creneg.544 7
creneg.545 11
creneg.547 8
creneg.548 3
creneg.549 9
creneg.550 5
creneg.552 5
creneg.554 6
creneg.555 3
creneg.556 10
creneg.557 4
creneg.559 9
creneg.560 11
creneg.562 5
creneg.563 10
creneg.564 2
creneg.565 2
creneg.566 6
creneg.567 1
creneg.568 5
creneg.569 7
creneg.570 5
creneg.572 3
creneg.573 8
creneg.574 5
creneg.575 3
creneg.576 1
creneg.577 10
creneg.578 8
creneg.579 4
creneg.580 11
creneg.581 4
creneg.583 6
creneg.584 6
creneg.585 1
creneg.586 7
creneg.587 5
creneg.589 11
creneg.590 7
creneg.591 5
creneg.592 1
creneg.593 1
creneg.594 5
creneg.595 2
creneg.596 2
creneg.597 12
creneg.600 7
creneg.601 7
creneg.602 9
creneg.603 11
creneg.604 3
creneg.605 2
creneg.606 10
creneg.607 11
creneg.608 1
creneg.609 11
creneg.610 10
creneg.611 7
creneg.612 1
creneg.613 10
creneg.614 11
creneg.615 3
creneg.616 10
creneg.617 11
creneg.618 2
creneg.619 5
creneg.620 11
creneg.621 8
creneg.622 3
creneg.623 11
creneg.624 3
creneg.625 6
creneg.626 4
creneg.627 10
creneg.628 6
creneg.629 8
creneg.631 2
creneg.632 2
creneg.633 3
creneg.634 5
creneg.635 9
creneg.636 5
creneg.637 10
creneg.638 6
creneg.639 3
creneg.640 12
creneg.641 4
creneg.642 4
creneg.643 5
creneg.644 2
creneg.645 11
creneg.646 10
creneg.647 11
creneg.648 1
creneg.650 5
creneg.651 5
creneg.652 10
creneg.654 8
creneg.655 1
creneg.656 11
creneg.657 10
creneg.658 2
creneg.659 6
creneg.660 3
creneg.661 2
creneg.662 3
creneg.663 3
creneg.665 7
creneg.666 2
creneg.667 2
creneg.668 2
creneg.669 5
creneg.670 8
creneg.672 2
creneg.673 5
creneg.674 11
creneg.675 11
creneg.676 5
creneg.678 10
creneg.680 6
creneg.681 2
creneg.682 11
creneg.684 8
creneg.685 5
creneg.686 4
creneg.688 11
creneg.689 6
creneg.690 2
creneg.692 10
creneg.693 2
creneg.694 1
creneg.695 2
creneg.696 10
creneg.697 10
creneg.698 6
creneg.700 3
creneg.701 10
creneg.702 10
creneg.703 11
creneg.706 11
creneg.708 5
creneg.709 7
creneg.710 11
creneg.711 2
creneg.712 1
creneg.713 4
creneg.714 8
creneg.715 10
creneg.716 9
creneg.717 2
creneg.718 2
creneg.719 4
creneg.720 8
creneg.721 10
creneg.722 12
creneg.723 2
creneg.725 2
creneg.727 6
creneg.728 8
creneg.729 7
creneg.732 4
creneg.733 2
creneg.734 11
creneg.735 1
creneg.736 2
creneg.738 1
creneg.739 6
creneg.740 12
creneg.742 11
creneg.743 7
creneg.744 2
creneg.745 12
creneg.746 10
creneg.747 2
creneg.748 3
creneg.749 5
creneg.750 1
creneg.751 7
creneg.752 7
creneg.753 8
creneg.755 1
creneg.756 5
creneg.757 1
creneg.758 6
creneg.759 3
creneg.760 10
creneg.761 8
creneg.762 2
creneg.763 5
creneg.764 2
creneg.765 8
creneg.766 2
creneg.767 9
creneg.768 5
creneg.769 7
creneg.770 1
creneg.771 4
creneg.772 10
creneg.773 7
creneg.774 2
creneg.775 10
creneg.777 5
creneg.778 10
creneg.779 6
creneg.780 6
creneg.781 8
creneg.782 3
creneg.783 4
creneg.784 7
creneg.785 8
creneg.786 11
creneg.787 2
creneg.788 10
creneg.789 10
creneg.790 11
creneg.791 3
creneg.792 7
creneg.793 6
creneg.794 2
creneg.795 7
creneg.796 11
creneg.797 2
creneg.798 1
creneg.799 2
creneg.800 8
creneg.802 5
creneg.804 11
creneg.805 5
creneg.806 10
creneg.807 9
creneg.808 10
creneg.809 5
creneg.811 2
creneg.812 2
creneg.813 7
creneg.814 5
creneg.815 7
creneg.816 4
creneg.817 3
creneg.818 9
creneg.819 7
creneg.820 4
creneg.821 8
creneg.822 10
creneg.823 4
creneg.824 5
creneg.825 6
creneg.826 3
creneg.827 3
creneg.828 3
creneg.829 2
creneg.830 5
creneg.831 10
creneg.832 2
creneg.833 10
creneg.834 2
creneg.835 11
creneg.836 10
creneg.837 6
creneg.838 3
creneg.839 2
creneg.840 4
creneg.842 11
creneg.843 2
creneg.844 2
creneg.845 1
creneg.846 11
creneg.847 3
creneg.848 9
creneg.850 9
creneg.851 12
creneg.852 2
creneg.853 5
creneg.854 1
creneg.855 7
creneg.856 6
creneg.857 11
creneg.858 7
creneg.859 7
creneg.860 2
creneg.861 5
creneg.862 4
creneg.863 2
creneg.864 11
creneg.866 12
creneg.867 9
creneg.869 2
creneg.870 8
creneg.871 2
creneg.872 10
creneg.873 11
creneg.874 11
creneg.875 2
creneg.876 3
creneg.877 11
creneg.878 2
creneg.879 6
creneg.880 4
creneg.881 1
creneg.883 11
creneg.884 6
creneg.885 12
creneg.886 7
creneg.887 3
creneg.888 6
creneg.889 6
creneg.890 3
creneg.891 12
creneg.892 10
creneg.893 2
creneg.894 5
creneg.895 4
creneg.896 2
creneg.897 4
creneg.898 6
creneg.900 5
creneg.901 11
creneg.902 8
creneg.903 11
creneg.904 8
creneg.906 11
creneg.907 5
creneg.909 2
creneg.910 2
creneg.911 4
creneg.912 11
creneg.913 4
creneg.914 9
creneg.916 2
creneg.918 1
creneg.919 7
creneg.920 2
creneg.921 7
creneg.923 7
creneg.924 10
creneg.925 7
creneg.926 5
creneg.927 7
creneg.928 11
creneg.929 11
creneg.930 7
creneg.931 10
creneg.932 10
creneg.933 11
creneg.934 1
creneg.935 9
creneg.936 8
creneg.937 4
creneg.938 11
creneg.939 2
creneg.940 5
creneg.941 3
creneg.942 10
creneg.945 6
creneg.946 12
creneg.947 2
creneg.948 12
creneg.949 6
creneg.950 11
creneg.951 2
creneg.952 5
creneg.953 10
creneg.954 8
creneg.956 5
creneg.957 12
creneg.958 7
creneg.960 5
creneg.961 2
creneg.962 10
creneg.963 5
creneg.964 5
creneg.965 4
creneg.966 2
creneg.967 11
creneg.968 5
creneg.969 6
creneg.970 6
creneg.971 2
creneg.972 11
creneg.973 2
creneg.974 4
creneg.975 5
creneg.976 8
creneg.977 2
creneg.978 11
creneg.979 3
creneg.980 3
creneg.982 5
creneg.983 11
creneg.984 4
creneg.985 10
creneg.986 9
creneg.987 5
creneg.988 11
creneg.989 11
creneg.990 10
creneg.991 1
creneg.992 12
creneg.993 6
creneg.994 9
creneg.995 11
creneg.996 10
creneg.997 8
creneg.998 2
creneg.999 11
creneg.1000 4
creneg.1001 9
creneg.1002 11
creneg.1003 9
creneg.1004 1
creneg.1005 11
creneg.1007 10
creneg.1008 1
creneg.1009 7
creneg.1010 11
creneg.1011 9
creneg.1012 5
creneg.1013 1
creneg.1014 12
creneg.1016 10
creneg.1017 10
creneg.1018 3
creneg.1019 5
creneg.1020 5
creneg.1021 11
creneg.1023 2
creneg.1025 3
creneg.1026 7
creneg.1027 12
creneg.1028 7
creneg.1029 4
creneg.1031 7
creneg.1033 1
creneg.1034 1
creneg.1035 11
creneg.1036 1
creneg.1038 2
creneg.1039 1
creneg.1040 10
creneg.1041 2
creneg.1042 6
creneg.1043 6
creneg.1045 5
creneg.1047 4
creneg.1048 6
creneg.1050 11
creneg.1051 11
creneg.1052 2
creneg.1054 5
creneg.1055 10
creneg.1056 10
creneg.1057 6
creneg.1058 3
creneg.1059 8
creneg.1060 6
creneg.1062 10
creneg.1063 11
creneg.1064 11
creneg.1065 10
creneg.1066 8
creneg.1067 2
creneg.1068 4
creneg.1069 10
creneg.1070 2
creneg.1071 3
creneg.1072 5
creneg.1073 10
creneg.1074 7
creneg.1075 12
creneg.1076 2
creneg.1077 2
creneg.1078 12
creneg.1079 8
creneg.1080 2
creneg.1081 7
creneg.1082 2
creneg.1083 2
creneg.1084 12
creneg.1085 10
creneg.1086 8
creneg.1087 7
creneg.1088 11
creneg.1089 9
creneg.1090 9
creneg.1091 2
creneg.1092 3
creneg.1094 8
creneg.1095 5
creneg.1096 2
creneg.1098 7
creneg.1099 3
creneg.1100 2
creneg.1101 2
creneg.1102 9
creneg.1103 5
creneg.1106 9
creneg.1107 2
creneg.1108 2
creneg.1109 3
creneg.1110 6
creneg.1112 8
creneg.1113 1
creneg.1115 9
creneg.1116 10
creneg.1117 2
creneg.1118 3
creneg.1120 2
creneg.1121 11
creneg.1122 7
creneg.1123 2
creneg.1124 2
creneg.1125 4
creneg.1127 11
creneg.1128 9
creneg.1129 2
creneg.1133 2
creneg.1135 3
creneg.1137 12
creneg.1138 8
creneg.1139 5
creneg.1140 8
creneg.1141 1
creneg.1142 6
creneg.1143 2
creneg.1144 11
creneg.1147 11
creneg.1148 8
creneg.1149 6
creneg.1151 10
creneg.1152 3
creneg.1153 5
creneg.1154 1
creneg.1155 6
creneg.1156 6
creneg.1157 6
creneg.1158 3
creneg.1160 2
creneg.1161 3
creneg.1162 10
creneg.1163 3
creneg.1165 10
creneg.1166 7
creneg.1167 2
creneg.1168 4
creneg.1169 10
creneg.1170 8
creneg.1171 9
creneg.1172 6
creneg.1174 9
creneg.1175 6
creneg.1176 9
creneg.1177 12
creneg.1178 11
creneg.1179 7
creneg.1180 3
creneg.1181 3
creneg.1182 11
creneg.1183 2
creneg.1184 2
creneg.1185 3
creneg.1187 1
creneg.1188 4
creneg.1190 11
creneg.1191 7
creneg.1192 10
creneg.1193 3
creneg.1194 8
creneg.1195 6
creneg.1196 7
creneg.1197 10
creneg.1198 10
creneg.1199 3
creneg.1200 3
creneg.1201 8
creneg.1202 11
creneg.1203 10
creneg.1204 3
creneg.1206 2
creneg.1207 11
creneg.1210 10
creneg.1211 2
creneg.1212 3
creneg.1214 9
creneg.1215 9
creneg.1216 11
creneg.1217 8
creneg.1219 7
creneg.1220 10
creneg.1221 5
creneg.1222 11
creneg.1223 2
creneg.1224 8
creneg.1226 2
creneg.1227 3
creneg.1228 11
creneg.1229 11
creneg.1230 9
creneg.1231 7
creneg.1232 11
creneg.1233 2
creneg.1234 5
creneg.1235 2
creneg.1236 10
creneg.1237 11
creneg.1238 9
creneg.1239 10
creneg.1240 2
creneg.1241 3
creneg.1242 5
creneg.1243 2
creneg.1244 5
creneg.1245 9
creneg.1246 7
creneg.1247 11
creneg.1248 12
creneg.1250 1
creneg.1251 4
creneg.1252 8
creneg.1253 8
creneg.1254 1
creneg.1255 4
creneg.1257 5
creneg.1258 5
creneg.1259 2
creneg.1260 7
creneg.1261 8
creneg.1262 2
creneg.1263 2
creneg.1264 12
creneg.1265 3
creneg.1266 11
creneg.1267 2
creneg.1268 7
creneg.1269 7
creneg.1270 2
creneg.1271 11
creneg.1272 10
creneg.1273 6
creneg.1274 7
creneg.1275 10
creneg.1276 4
creneg.1277 7
creneg.1278 2
creneg.1279 2
creneg.1281 2
creneg.1283 11
creneg.1284 3
creneg.1285 8
creneg.1287 9
creneg.1288 2
creneg.1289 10
creneg.1290 2
creneg.1292 2
creneg.1293 9
creneg.1294 10
creneg.1295 7
creneg.1296 6
creneg.1297 9
creneg.1298 7
creneg.1299 6
creneg.1300 5
creneg.1301 8
creneg.1304 4
creneg.1305 8
creneg.1306 1
creneg.1307 7
creneg.1308 9
creneg.1309 7
creneg.1310 2
creneg.1311 10
creneg.1312 5
creneg.1313 5
creneg.1314 11
creneg.1315 11
creneg.1316 2
creneg.1317 8
creneg.1318 10
creneg.1319 5
creneg.1321 7
creneg.1322 2
creneg.1323 5
creneg.1324 2
creneg.1326 12
creneg.1327 7
creneg.1328 2
creneg.1329 7
creneg.1330 11
creneg.1331 5
creneg.1332 2
creneg.1333 6
creneg.1334 3
creneg.1335 4
creneg.1336 2
creneg.1337 2
creneg.1338 9
creneg.1339 10
creneg.1340 6
creneg.1342 8
creneg.1343 2
creneg.1344 2
creneg.1345 2
creneg.1347 10
creneg.1348 11
creneg.1349 10
creneg.1350 5
creneg.1351 7
creneg.1352 12
creneg.1353 11
creneg.1354 5
creneg.1355 5
creneg.1356 5
creneg.1357 6
creneg.1358 2
creneg.1359 5
creneg.1360 2
creneg.1361 2
creneg.1362 11
creneg.1363 9
creneg.1365 7
creneg.1366 9
creneg.1367 6
creneg.1368 11
creneg.1369 3
creneg.1370 10
creneg.1371 8
creneg.1372 2
creneg.1374 1
creneg.1375 5
creneg.1376 6
creneg.1377 2
creneg.1378 11
creneg.1379 3
creneg.1381 4
creneg.1382 12
creneg.1383 7
creneg.1384 1
creneg.1385 9
creneg.1386 6
creneg.1387 9
creneg.1388 10
creneg.1389 2
creneg.1390 6
creneg.1392 11
creneg.1393 4
creneg.1394 5
creneg.1395 2
creneg.1396 7
creneg.1397 6
creneg.1398 6
creneg.1399 6
creneg.1400 7
creneg.1402 2
creneg.1403 2
creneg.1404 11
creneg.1405 2
creneg.1406 7
creneg.1410 10
creneg.1411 2
creneg.1412 8
creneg.1413 2
creneg.1414 7
creneg.1416 8
creneg.1419 1
creneg.1420 2
creneg.1422 3
creneg.1423 2
creneg.1424 9
creneg.1425 11
creneg.1427 3
creneg.1428 2
creneg.1430 12
creneg.1431 8
creneg.1432 10
creneg.1433 3
creneg.1434 4
creneg.1435 2
creneg.1436 2
creneg.1437 2
creneg.1438 5
creneg.1439 4
creneg.1440 2
creneg.1441 11
creneg.1442 10
creneg.1443 6
creneg.1444 11
creneg.1445 5
creneg.1446 11
creneg.1447 6
creneg.1448 2
creneg.1449 5
creneg.1450 4
creneg.1451 2
creneg.1452 11
creneg.1453 11
creneg.1454 2
creneg.1455 6
creneg.1456 11
creneg.1457 5
creneg.1458 1
creneg.1459 4
creneg.1460 10
creneg.1461 3
creneg.1463 3
creneg.1464 7
creneg.1465 1
creneg.1466 6
creneg.1467 11
creneg.1468 8
creneg.1469 9
creneg.1470 3
creneg.1471 10
creneg.1472 10
creneg.1473 5
creneg.1474 3
creneg.1476 8
creneg.1479 5
creneg.1480 5
creneg.1482 8
creneg.1483 2
creneg.1484 12
creneg.1487 8
creneg.1488 3
creneg.1489 3
creneg.1490 8
creneg.1491 8
creneg.1492 10
creneg.1494 7
creneg.1495 2
creneg.1496 9
creneg.1497 11
creneg.1498 10
creneg.1499 3
creneg.1500 6
creneg.1501 8
creneg.1502 11
creneg.1503 6
creneg.1504 8
creneg.1505 2
creneg.1508 4
creneg.1509 9
creneg.1510 12
creneg.1511 6
creneg.1512 3
creneg.1514 10
creneg.1515 3
creneg.1516 10
creneg.1517 2
creneg.1518 10
creneg.1519 9
creneg.1520 2
creneg.1521 7
creneg.1522 2
creneg.1523 12
creneg.1524 11
creneg.1525 9
creneg.1526 6
creneg.1527 2
creneg.1528 5
creneg.1529 2
creneg.1530 10
creneg.1531 7
creneg.1532 11
creneg.1534 2
creneg.1535 2
creneg.1536 11
creneg.1537 6
creneg.1538 2
creneg.1539 1
creneg.1540 7
creneg.1541 2
creneg.1543 11
creneg.1544 5
creneg.1545 2
creneg.1546 10
creneg.1547 6
creneg.1548 2
creneg.1549 8
creneg.1550 6
creneg.1551 11
creneg.1552 5
creneg.1553 5
creneg.1554 10
creneg.1555 6
creneg.1556 7
creneg.1558 5
creneg.1559 2
creneg.1560 8
creneg.1561 11
creneg.1562 1
creneg.1563 8
creneg.1564 10
creneg.1565 5
creneg.1567 5
creneg.1568 5
creneg.1569 8
creneg.1570 2
creneg.1571 7
creneg.1572 10
creneg.1574 2
creneg.1576 12
creneg.1577 2
creneg.1578 2
creneg.1579 1
creneg.1580 11
creneg.1581 11
creneg.1583 7
creneg.1584 9
creneg.1586 10
creneg.1587 5
creneg.1588 11
creneg.1589 1
creneg.1590 1
creneg.1592 6
creneg.1593 11
creneg.1594 8
creneg.1595 10
creneg.1596 11
creneg.1597 5
creneg.1598 2
creneg.1599 3
creneg.1600 3
creneg.1601 5
creneg.1602 9
creneg.1603 12
creneg.1604 2
creneg.1605 7
creneg.1606 7
creneg.1607 2
creneg.1608 2
creneg.1612 8
creneg.1613 11
creneg.1614 6
creneg.1615 4
creneg.1616 10
creneg.1617 7
creneg.1619 3
creneg.1620 5
creneg.1621 10
creneg.1622 5
creneg.1623 1
creneg.1624 2
creneg.1625 4
creneg.1626 12
creneg.1627 7
creneg.1628 11
creneg.1629 4
creneg.1630 6
creneg.1631 5
creneg.1632 9
creneg.1633 3
creneg.1634 8
creneg.1635 11
creneg.1637 5
creneg.1638 2
creneg.1639 3
creneg.1641 11
creneg.1642 6
creneg.1643 6
creneg.1644 8
creneg.1646 8
creneg.1648 5
creneg.1649 11
creneg.1650 2
creneg.1651 4
creneg.1652 6
creneg.1653 8
creneg.1654 11
creneg.1656 12
creneg.1657 2
creneg.1658 9
creneg.1659 11
creneg.1660 5
creneg.1661 2
creneg.1662 9
creneg.1663 6
creneg.1664 9
creneg.1665 2
creneg.1666 2
creneg.1667 10
creneg.1668 6
creneg.1669 9
creneg.1670 2
creneg.1671 5
creneg.1672 7
creneg.1673 4
creneg.1674 11
creneg.1675 3
creneg.1676 8
creneg.1677 1
creneg.1678 6
creneg.1679 10
creneg.1680 9
creneg.1681 3
creneg.1682 10
creneg.1683 5
creneg.1684 3
creneg.1685 6
creneg.1687 6
creneg.1688 3
creneg.1689 6
creneg.1690 8
creneg.1692 9
creneg.1694 5
creneg.1696 2
creneg.1697 1
creneg.1700 6
creneg.1701 7
creneg.1702 12
creneg.1703 9
creneg.1704 6
creneg.1706 6
creneg.1707 7
creneg.1708 3
creneg.1709 5
creneg.1710 2
creneg.1711 11
creneg.1712 10
creneg.1713 10
creneg.1714 7
creneg.1716 6
creneg.1719 2
creneg.1722 10
creneg.1723 2
creneg.1724 3
creneg.1725 6
creneg.1728 11
creneg.1729 6
creneg.1731 2
creneg.1732 11
creneg.1733 6
creneg.1734 2
creneg.1735 11
creneg.1736 12
creneg.1737 11
creneg.1738 1
creneg.1739 3
creneg.1740 10
creneg.1741 11
creneg.1742 2
creneg.1744 1
creneg.1745 1
creneg.1746 6
creneg.1748 2
creneg.1749 1
creneg.1750 3
creneg.1751 5
creneg.1752 10
creneg.1754 5
creneg.1755 2
creneg.1756 3
creneg.1757 10
creneg.1758 7
creneg.1759 12
creneg.1760 2
creneg.1761 8
creneg.1762 5
creneg.1763 3
creneg.1765 10
creneg.1766 6
creneg.1767 10
creneg.1768 11
creneg.1769 3
creneg.1770 9
creneg.1771 2
creneg.1773 5
creneg.1774 3
creneg.1775 12
creneg.1776 8
creneg.1777 11
creneg.1778 2
creneg.1780 4
creneg.1781 10
creneg.1782 1
creneg.1783 1
creneg.1784 1
creneg.1785 5
creneg.1786 5
creneg.1787 5
creneg.1788 10
creneg.1789 2
creneg.1791 8
creneg.1792 2
creneg.1793 8
creneg.1794 7
creneg.1795 2
creneg.1796 7
creneg.1798 6
creneg.1799 2
creneg.1800 6
creneg.1801 9
creneg.1802 10
creneg.1803 2
creneg.1804 5
creneg.1805 7
creneg.1806 7
creneg.1807 8
creneg.1808 10
creneg.1809 11
creneg.1810 4
creneg.1811 11
creneg.1812 2
creneg.1813 12
creneg.1815 2
creneg.1816 5
creneg.1818 12
creneg.1819 5
creneg.1820 7
creneg.1821 5
creneg.1822 12
creneg.1823 7
creneg.1824 9
creneg.1825 10
creneg.1828 4
creneg.1829 11
creneg.1830 4
creneg.1831 8
creneg.1832 6
creneg.1833 1
creneg.1834 6
creneg.1835 11
creneg.1836 10
creneg.1838 4
creneg.1839 10
creneg.1840 6
creneg.1841 2
creneg.1842 3
creneg.1843 6
creneg.1844 2
creneg.1846 4
creneg.1847 3
creneg.1849 12
creneg.1850 2
creneg.1851 11
creneg.1852 10
creneg.1853 7
creneg.1854 2
creneg.1855 7
creneg.1856 6
creneg.1857 2
creneg.1858 8
creneg.1859 6
creneg.1860 12
creneg.1861 3
creneg.1862 10
creneg.1864 8
creneg.1865 4
creneg.1866 10
creneg.1867 12
creneg.1869 10
creneg.1870 10
creneg.1871 2
creneg.1872 10
creneg.1873 3
creneg.1874 5
creneg.1877 6
creneg.1878 12
creneg.1879 2
creneg.1880 10
creneg.1881 11
creneg.1882 3
creneg.1883 2
creneg.1884 6
creneg.1885 2
creneg.1886 10
creneg.1887 2
creneg.1888 7
creneg.1889 11
creneg.1890 7
creneg.1891 5
creneg.1892 11
creneg.1893 5
creneg.1894 3
creneg.1895 2
creneg.1896 4
creneg.1897 11
creneg.1898 3
creneg.1899 11
creneg.1900 9
creneg.1901 9
creneg.1902 10
creneg.1903 5
creneg.1904 2
creneg.1905 11
creneg.1906 10
creneg.1908 3
creneg.1909 12
creneg.1911 12
creneg.1912 3
creneg.1913 3
creneg.1914 11
creneg.1915 11
creneg.1916 12
creneg.1918 8
creneg.1919 6
creneg.1920 2
creneg.1921 5
creneg.1922 7
creneg.1923 3
creneg.1924 7
creneg.1925 12
creneg.1926 10
creneg.1927 10
creneg.1928 6
creneg.1929 12
creneg.1930 2
creneg.1931 11
creneg.1932 2
creneg.1933 11
creneg.1934 1
creneg.1935 2
creneg.1936 7
creneg.1937 3
creneg.1938 2
creneg.1939 10
creneg.1940 2
creneg.1941 12
creneg.1942 11
creneg.1943 11
creneg.1944 5
creneg.1947 5
creneg.1948 11
creneg.1949 6
creneg.1950 2
creneg.1951 4
creneg.1952 6
creneg.1953 10
creneg.1954 1
creneg.1956 10
creneg.1957 4
creneg.1958 6
creneg.1959 3
creneg.1960 2
creneg.1962 11
creneg.1963 10
creneg.1964 10
creneg.1965 2
creneg.1966 6
creneg.1967 1
creneg.1969 9
creneg.1970 7
creneg.1971 7
creneg.1972 11
creneg.1973 11
creneg.1974 1
creneg.1976 3
creneg.1978 3
creneg.1979 5
creneg.1980 5
creneg.1981 12
creneg.1982 6
creneg.1983 5
creneg.1984 8
creneg.1985 2
creneg.1986 3
creneg.1987 6
creneg.1988 9
creneg.1989 11
creneg.1990 11
creneg.1991 5
creneg.1992 6
creneg.1993 10
creneg.1994 5
creneg.1997 2
creneg.1998 5
creneg.1999 12
creneg.2000 11
creneg.2001 2
creneg.2002 6
creneg.2003 3
creneg.2004 2
creneg.2005 2
creneg.2008 8
creneg.2009 7
creneg.2010 10
creneg.2011 9
creneg.2012 5
creneg.2013 7
creneg.2014 10
creneg.2015 11
creneg.2016 3
creneg.2017 11
creneg.2018 3
creneg.2019 1
creneg.2021 4
creneg.2022 11
creneg.2023 2
creneg.2025 5
creneg.2026 2
creneg.2028 3
creneg.2030 6
creneg.2031 10
creneg.2032 10
creneg.2033 10
creneg.2035 10
creneg.2037 6
creneg.2038 9
creneg.2039 3
creneg.2040 11
creneg.2041 6
creneg.2043 6
creneg.2045 10
creneg.2046 6
creneg.2047 2
creneg.2048 8
creneg.2049 2
creneg.2050 9
creneg.2051 8
creneg.2052 6
creneg.2053 10
creneg.2054 3
creneg.2055 5
creneg.2056 11
creneg.2057 11
creneg.2058 5
creneg.2059 7
creneg.2060 7
creneg.2061 1
creneg.2062 7
creneg.2063 6
creneg.2065 1
creneg.2066 11
creneg.2067 4
creneg.2068 7
creneg.2069 9
creneg.2070 10
creneg.2071 7
creneg.2073 7
creneg.2074 1
creneg.2076 2
creneg.2077 5
creneg.2078 6
creneg.2079 4
creneg.2083 2
creneg.2084 4
creneg.2086 10
creneg.2087 8
creneg.2088 2
creneg.2089 11
creneg.2090 2
creneg.2091 1
creneg.2092 5
creneg.2095 1
creneg.2096 2
creneg.2097 6
creneg.2098 2
creneg.2099 11
creneg.2100 2
creneg.2101 11
creneg.2102 3
creneg.2103 11
creneg.2104 10
creneg.2105 2
creneg.2106 2
creneg.2107 11
creneg.2108 3
creneg.2109 10
creneg.2110 10
creneg.2111 5
creneg.2112 4
creneg.2113 2
creneg.2115 6
creneg.2117 11
creneg.2118 7
creneg.2119 6
creneg.2120 2
creneg.2121 8
creneg.2123 10
creneg.2124 7
creneg.2125 9
creneg.2126 2
creneg.2127 11
creneg.2128 2
creneg.2129 6
creneg.2132 10
creneg.2133 5
creneg.2134 6
creneg.2135 2
creneg.2136 12
creneg.2137 10
creneg.2138 9
creneg.2139 10
creneg.2140 8
creneg.2142 3
creneg.2143 5
creneg.2144 12
creneg.2145 5
creneg.2146 3
creneg.2147 11
creneg.2148 4
creneg.2149 2
creneg.2150 6
creneg.2152 3
creneg.2153 2
creneg.2154 10
creneg.2156 7
creneg.2157 11
creneg.2158 2
creneg.2159 1
creneg.2160 9
creneg.2161 5
creneg.2164 6
creneg.2166 5
creneg.2167 10
creneg.2168 7
creneg.2169 2
creneg.2170 4
creneg.2171 2
creneg.2172 6
creneg.2173 9
creneg.2174 2
creneg.2175 10
creneg.2177 2
creneg.2178 7
creneg.2179 6
creneg.2180 5
creneg.2181 4
creneg.2182 2
creneg.2184 2
creneg.2185 12
creneg.2186 11
creneg.2187 7
creneg.2189 2
creneg.2190 10
creneg.2191 5
creneg.2192 8
creneg.2193 7
creneg.2194 10
creneg.2195 2
creneg.2196 7
creneg.2197 6
creneg.2198 3
creneg.2199 5
creneg.2200 4
creneg.2201 12
creneg.2202 5
creneg.2203 4
creneg.2204 11
creneg.2206 2
creneg.2207 7
creneg.2210 7
creneg.2211 5
creneg.2212 11
creneg.2214 2
creneg.2215 9
creneg.2216 4
creneg.2218 2
creneg.2219 3
creneg.2220 3
creneg.2222 5
creneg.2223 1
creneg.2224 2
creneg.2225 2
creneg.2226 2
creneg.2227 7
creneg.2228 10
creneg.2229 1
creneg.2230 10
creneg.2232 3
creneg.2234 11
creneg.2235 10
creneg.2236 5
creneg.2237 10
creneg.2238 2
creneg.2239 11
creneg.2240 8
creneg.2241 10
creneg.2242 6
creneg.2243 2
creneg.2244 10
creneg.2245 3
creneg.2246 2
creneg.2247 2
creneg.2248 3
creneg.2249 9
creneg.2250 5
creneg.2252 7
creneg.2253 8
creneg.2254 4
creneg.2255 7
creneg.2256 10
creneg.2257 2
creneg.2259 2
creneg.2260 6
creneg.2261 8
creneg.2262 1
creneg.2264 5
creneg.2265 5
creneg.2266 2
creneg.2267 2
creneg.2268 9
creneg.2269 10
creneg.2271 1
creneg.2273 2
creneg.2274 5
creneg.2275 11
creneg.2277 10
creneg.2278 2
creneg.2280 12
creneg.2281 9
creneg.2282 10
creneg.2283 3
creneg.2284 2
creneg.2285 6
creneg.2286 6
creneg.2287 2
creneg.2288 2
creneg.2290 5
creneg.2292 7
creneg.2293 11
creneg.2294 10
creneg.2295 10
creneg.2297 11
creneg.2298 6
creneg.2300 4
creneg.2302 2
creneg.2303 6
creneg.2304 3
creneg.2305 3
creneg.2306 9
creneg.2307 7
creneg.2308 2
creneg.2309 2
creneg.2310 5
creneg.2312 8
creneg.2313 2
creneg.2314 6
creneg.2315 10
creneg.2316 11
creneg.2317 6
creneg.2318 2
creneg.2319 5
creneg.2320 10
creneg.2321 3
creneg.2322 3
creneg.2324 2
creneg.2325 11
creneg.2326 9
creneg.2328 7
creneg.2330 5
creneg.2331 5
creneg.2332 2
creneg.2333 10
creneg.2334 5
creneg.2335 11
creneg.2337 11
creneg.2338 4
creneg.2339 5
creneg.2340 6
creneg.2341 2
creneg.2344 2
creneg.2345 5
creneg.2346 9
creneg.2347 7
creneg.2348 2
creneg.2349 5
creneg.2350 3
creneg.2353 6
creneg.2354 10
creneg.2355 6
creneg.2356 4
creneg.2357 6
creneg.2358 5
creneg.2359 6
creneg.2360 5
creneg.2361 7
creneg.2363 4
creneg.2365 12
creneg.2366 1
creneg.2367 2
creneg.2370 8
creneg.2371 2
creneg.2372 3
creneg.2373 2
creneg.2374 11
creneg.2375 4
creneg.2376 2
creneg.2378 10
creneg.2379 2
creneg.2380 4
creneg.2381 10
creneg.2382 8
creneg.2383 2
creneg.2384 2
creneg.2385 7
creneg.2386 10
creneg.2387 3
creneg.2388 1
creneg.2389 11
creneg.2390 6
creneg.2391 10
creneg.2392 11
creneg.2393 5
creneg.2395 5
creneg.2397 2
creneg.2398 7
creneg.2399 7
creneg.2400 2
creneg.2401 8
creneg.2402 7
creneg.2404 2
creneg.2405 8
creneg.2406 8
creneg.2407 11
creneg.2408 3
creneg.2409 4
creneg.2410 12
creneg.2411 3
creneg.2412 10
creneg.2413 11
creneg.2414 10
creneg.2415 10
creneg.2416 4
creneg.2417 5
creneg.2418 5
creneg.2419 6
creneg.2421 3
creneg.2422 5
creneg.2423 5
creneg.2424 5
creneg.2425 10
creneg.2427 6
creneg.2428 1
creneg.2429 7
creneg.2430 2
creneg.2431 10
creneg.2432 2
creneg.2433 10
creneg.2434 10
creneg.2435 9
creneg.2436 2
creneg.2437 2
creneg.2439 9
creneg.2440 4
creneg.2441 1
creneg.2442 11
creneg.2444 8
creneg.2445 3
creneg.2446 8
creneg.2447 11
creneg.2448 5
creneg.2449 9
creneg.2452 10
creneg.2453 5
creneg.2454 1
creneg.2455 7
creneg.2456 2
creneg.2457 10
creneg.2458 3
creneg.2460 1
creneg.2461 5
creneg.2462 10
creneg.2463 10
creneg.2464 2
creneg.2465 12
creneg.2466 6
creneg.2467 4
creneg.2468 3
creneg.2469 11
creneg.2470 10
creneg.2471 9
creneg.2472 10
creneg.2473 2
creneg.2474 6
creneg.2475 1
creneg.2477 3
creneg.2479 9
creneg.2480 4
creneg.2482 2
creneg.2483 7
creneg.2484 2
creneg.2485 3
creneg.2486 10
creneg.2487 6
creneg.2488 11
creneg.2489 6
creneg.2490 7
creneg.2491 7
creneg.2492 2
creneg.2493 1
creneg.2495 6
creneg.2496 2
creneg.2498 2
creneg.2500 4
creneg.2501 12
creneg.2502 12
creneg.2504 10
creneg.2505 8
creneg.2506 11
creneg.2507 3
creneg.2508 11
creneg.2509 10
creneg.2510 11
creneg.2513 9
creneg.2514 9
creneg.2515 8
creneg.2517 2
creneg.2519 8
creneg.2520 7
creneg.2521 3
creneg.2522 4
creneg.2523 3
creneg.2524 2
creneg.2525 7
creneg.2526 2
creneg.2527 3
creneg.2529 11
creneg.2530 9
creneg.2531 2
creneg.2532 2
creneg.2533 11
creneg.2534 8
creneg.2535 2
creneg.2536 7
creneg.2538 7
creneg.2539 2
creneg.2540 10
creneg.2541 7
creneg.2542 4
creneg.2543 6
creneg.2544 5
creneg.2545 5
creneg.2546 8
creneg.2547 2
creneg.2548 3
creneg.2549 2
creneg.2551 6
creneg.2552 1
creneg.2553 1
creneg.2554 2
creneg.2555 4
creneg.2558 2
creneg.2560 2
creneg.2562 12
creneg.2563 5
creneg.2564 8
creneg.2565 2
creneg.2566 2
creneg.2568 7
creneg.2569 1
creneg.2570 3
creneg.2571 8
creneg.2572 9
creneg.2573 11
creneg.2574 3
creneg.2575 2
creneg.2576 10
creneg.2579 2
creneg.2580 2
creneg.2581 3
creneg.2582 5
creneg.2583 4
creneg.2584 8
creneg.2585 5
creneg.2586 7
creneg.2587 10
creneg.2588 1
creneg.2589 10
creneg.2590 8
creneg.2592 3
creneg.2593 2
creneg.2594 6
creneg.2595 5
creneg.2596 7
creneg.2597 9
creneg.2598 5
creneg.2599 8
creneg.2600 2
creneg.2602 11
creneg.2603 11
creneg.2604 2
creneg.2605 6
creneg.2606 2
creneg.2607 10
creneg.2608 5
creneg.2609 2
creneg.2610 7
creneg.2611 5
creneg.2612 2
creneg.2614 9
creneg.2615 2
creneg.2616 2
creneg.2617 10
creneg.2618 10
creneg.2619 1
creneg.2620 6
creneg.2621 2
creneg.2622 10
creneg.2623 6
creneg.2624 7
creneg.2625 10
creneg.2626 11
creneg.2627 9
creneg.2628 12
creneg.2629 4
creneg.2630 2
creneg.2631 10
creneg.2632 4
creneg.2633 2
creneg.2634 2
creneg.2635 2
creneg.2636 9
creneg.2637 3
creneg.2638 5
creneg.2639 8
creneg.2640 2
creneg.2641 10
creneg.2642 12
creneg.2643 4
creneg.2644 5
creneg.2645 10
creneg.2647 2
creneg.2648 2
creneg.2650 8
creneg.2651 11
creneg.2652 1
creneg.2653 2
creneg.2654 10
creneg.2656 6
creneg.2657 2
creneg.2658 6
creneg.2660 6
creneg.2661 1
creneg.2662 10
creneg.2665 7
creneg.2666 10
creneg.2668 1
creneg.2670 8
creneg.2671 2
creneg.2674 2
creneg.2675 2
creneg.2676 9
creneg.2677 5
creneg.2678 10
creneg.2679 10
creneg.2680 10
creneg.2681 11
creneg.2682 1
creneg.2683 8
creneg.2684 10
creneg.2685 4
creneg.2686 1
creneg.2687 8
creneg.2688 10
creneg.2689 3
creneg.2690 5
creneg.2691 11
creneg.2692 11
creneg.2693 5
creneg.2694 10
creneg.2695 6
creneg.2696 11
creneg.2697 5
creneg.2698 9
creneg.2700 10
creneg.2701 9
creneg.2702 11
creneg.2703 4
creneg.2704 11
creneg.2706 2
creneg.2707 11
creneg.2708 5
creneg.2709 7
creneg.2710 10
creneg.2711 7
creneg.2712 10
creneg.2713 2
creneg.2714 3
creneg.2715 11
creneg.2716 2
creneg.2717 10
creneg.2718 8
creneg.2719 3
creneg.2720 2
creneg.2721 12
creneg.2722 1
creneg.2723 9
creneg.2724 6
creneg.2725 4
creneg.2727 11
creneg.2728 2
creneg.2729 10
creneg.2730 7
creneg.2731 5
creneg.2732 4
creneg.2733 1
creneg.2735 5
creneg.2736 1
creneg.2737 5
creneg.2738 5
creneg.2739 5
creneg.2740 2
creneg.2743 1
creneg.2744 2
creneg.2745 2
creneg.2746 3
creneg.2747 4
creneg.2748 6
creneg.2749 2
creneg.2750 11
creneg.2751 3
creneg.2752 2
creneg.2753 8
creneg.2755 5
creneg.2756 6
creneg.2757 3
creneg.2758 7
creneg.2759 4
creneg.2760 2
creneg.2761 6
creneg.2762 8
creneg.2763 12
creneg.2764 1
creneg.2765 7
creneg.2766 11
creneg.2767 11
creneg.2768 7
creneg.2770 1
creneg.2771 1
creneg.2772 10
creneg.2773 4
creneg.2776 3
creneg.2777 3
creneg.2778 12
creneg.2779 10
creneg.2780 7
creneg.2781 2
creneg.2782 11
creneg.2783 8
creneg.2784 2
creneg.2785 2
creneg.2786 11
creneg.2788 6
creneg.2789 2
creneg.2790 11
creneg.2791 2
creneg.2792 11
creneg.2793 2
creneg.2794 10
creneg.2795 6
creneg.2797 7
creneg.2798 11
creneg.2799 6
creneg.2800 6
creneg.2801 11
creneg.2802 11
creneg.2803 12
creneg.2804 9
creneg.2805 8
creneg.2806 8
creneg.2807 7
creneg.2808 6
creneg.2809 8
creneg.2810 5
creneg.2811 8
creneg.2812 10
creneg.2813 7
creneg.2814 6
creneg.2815 7
creneg.2818 2
creneg.2820 9
creneg.2821 3
creneg.2824 11
creneg.2825 7
creneg.2826 2
creneg.2827 2
creneg.2828 5
creneg.2829 6
creneg.2832 2
creneg.2834 2
creneg.2835 6
creneg.2836 2
creneg.2837 2
creneg.2838 11
creneg.2839 2
creneg.2840 8
creneg.2842 10
creneg.2843 7
creneg.2844 8
creneg.2845 2
creneg.2846 7
creneg.2847 11
creneg.2848 5
creneg.2849 3
creneg.2850 4
creneg.2851 10
creneg.2852 3
creneg.2853 9
creneg.2854 5
creneg.2855 5
creneg.2857 11
creneg.2858 3
creneg.2859 10
creneg.2860 6
creneg.2861 8
creneg.2862 7
creneg.2863 2
creneg.2864 3
creneg.2865 7
creneg.2866 2
creneg.2867 1
creneg.2868 6
creneg.2870 3
creneg.2871 5
creneg.2872 8
creneg.2873 10
creneg.2874 2
creneg.2875 6
creneg.2876 5
creneg.2877 2
creneg.2878 8
creneg.2879 11
creneg.2880 8
creneg.2881 3
creneg.2882 11
creneg.2883 8
creneg.2884 2
creneg.2885 12
creneg.2886 9
creneg.2887 11
creneg.2890 5
creneg.2891 7
creneg.2892 5
creneg.2893 7
creneg.2894 5
creneg.2895 8
creneg.2896 2
creneg.2897 5
creneg.2898 10
creneg.2899 10
creneg.2902 1
creneg.2903 10
creneg.2904 10
creneg.2905 9
creneg.2906 7
creneg.2907 4
creneg.2908 10
creneg.2909 6
creneg.2910 1
creneg.2911 11
creneg.2912 5
creneg.2913 11
creneg.2914 10
creneg.2915 1
creneg.2916 10
creneg.2917 9
creneg.2918 10
creneg.2920 4
creneg.2921 2
creneg.2923 9
creneg.2924 10
creneg.2925 11
creneg.2926 2
creneg.2927 6
creneg.2928 7
creneg.2929 3
creneg.2930 10
creneg.2931 1
creneg.2932 10
creneg.2933 4
creneg.2934 7
creneg.2935 6
creneg.2936 5
creneg.2938 2
creneg.2939 2
creneg.2940 10
creneg.2941 2
creneg.2942 6
creneg.2943 2
creneg.2945 5
creneg.2946 5
creneg.2947 10
creneg.2949 10
creneg.2950 4
creneg.2952 3
creneg.2954 3
creneg.2955 7
creneg.2956 7
creneg.2957 6
creneg.2958 2
creneg.2959 8
creneg.2960 2
creneg.2961 6
creneg.2962 7
creneg.2963 9
creneg.2964 2
creneg.2965 2
creneg.2966 10
creneg.2967 6
creneg.2968 10
creneg.2969 2
creneg.2970 4
creneg.2972 1
creneg.2973 7
creneg.2974 2
creneg.2975 8
creneg.2976 1
creneg.2977 10
creneg.2978 4
creneg.2979 10
creneg.2980 11
creneg.2981 10
creneg.2982 4
creneg.2983 8
creneg.2984 2
creneg.2985 11
creneg.2986 1
creneg.2987 3
creneg.2988 10
creneg.2989 1
creneg.2990 7
creneg.2991 10
creneg.2993 6
creneg.2994 10
creneg.2995 9
creneg.2996 11
creneg.2998 2
creneg.2999 5
creneg.3000 11
creneg.3001 8
creneg.3002 1
creneg.3003 7
creneg.3004 10
creneg.3005 8
creneg.3006 12
creneg.3007 8
creneg.3008 11
creneg.3011 10
creneg.3012 9
creneg.3013 11
creneg.3014 2
creneg.3016 7
creneg.3017 6
creneg.3018 2
creneg.3019 2
creneg.3020 2
creneg.3021 11
creneg.3022 10
creneg.3023 7
creneg.3024 3
creneg.3025 11
creneg.3026 2
creneg.3027 10
creneg.3028 10
creneg.3029 7
creneg.3031 8
creneg.3033 5
creneg.3034 3
creneg.3035 2
creneg.3036 2
creneg.3037 1
creneg.3038 6
creneg.3039 2
creneg.3040 8
creneg.3041 10
creneg.3042 2
creneg.3043 4
creneg.3044 7
creneg.3045 2
creneg.3046 2
creneg.3047 10
creneg.3048 2
creneg.3049 1
creneg.3050 11
creneg.3051 2
creneg.3052 2
creneg.3053 11
creneg.3054 9
creneg.3055 7
creneg.3056 6
creneg.3057 1
creneg.3058 6
creneg.3059 2
creneg.3060 10
creneg.3061 5
creneg.3062 10
creneg.3063 11
creneg.3064 5
creneg.3065 1
creneg.3066 5
creneg.3067 12
creneg.3068 1
creneg.3069 12
creneg.3070 10
creneg.3071 7
creneg.3072 9
creneg.3073 5
creneg.3074 3
creneg.3075 6
creneg.3076 10
creneg.3077 7
creneg.3078 12
creneg.3079 7
creneg.3080 7
creneg.3081 2
creneg.3082 6
creneg.3083 10
creneg.3084 7
creneg.3085 5
creneg.3086 8
creneg.3087 3
creneg.3088 3
creneg.3089 9
creneg.3090 11
creneg.3091 11
creneg.3092 5
creneg.3093 5
creneg.3094 11
creneg.3095 2
creneg.3096 1
creneg.3097 12
creneg.3098 11
creneg.3099 6
creneg.3100 5
creneg.3101 6
creneg.3102 3
creneg.3104 7
creneg.3105 8
creneg.3106 10
creneg.3108 5
creneg.3109 10
creneg.3111 5
creneg.3112 4
creneg.3113 10
creneg.3115 2
creneg.3116 2
creneg.3117 1
creneg.3118 7
creneg.3119 4
creneg.3120 11
creneg.3121 5
creneg.3122 6
creneg.3123 8
creneg.3125 8
creneg.3127 2
creneg.3128 10
creneg.3129 2
creneg.3130 10
creneg.3132 2
creneg.3133 3
creneg.3134 2
creneg.3135 10
creneg.3137 4
creneg.3138 11
creneg.3139 12
creneg.3140 7
creneg.3141 10
creneg.3143 3
creneg.3144 10
creneg.3146 2
creneg.3147 4
creneg.3148 12
creneg.3149 3
creneg.3150 10
creneg.3151 9
creneg.3152 10
creneg.3153 10
creneg.3154 7
creneg.3155 2
creneg.3156 11
creneg.3158 1
creneg.3159 3
creneg.3161 2
creneg.3162 2
creneg.3163 11
creneg.3164 11
creneg.3165 6
creneg.3167 3
creneg.3168 11
creneg.3169 3
creneg.3170 5
creneg.3171 1
creneg.3172 2
creneg.3173 3
creneg.3174 8
creneg.3175 3
creneg.3176 2
creneg.3179 7
creneg.3180 7
creneg.3181 9
creneg.3182 5
creneg.3183 6
creneg.3184 5
creneg.3185 2
creneg.3186 2
creneg.3187 12
creneg.3188 1
creneg.3190 8
creneg.3191 6
creneg.3192 3
creneg.3193 3
creneg.3194 3
creneg.3195 3
creneg.3196 11
creneg.3198 11
creneg.3199 3
creneg.3200 3
creneg.3201 8
creneg.3202 3
creneg.3203 11
creneg.3204 5
creneg.3205 2
creneg.3206 9
creneg.3208 11
creneg.3210 9
creneg.3211 5
creneg.3212 4
creneg.3214 5
creneg.3215 2
creneg.3216 2
creneg.3217 4
creneg.3218 12
creneg.3219 11
creneg.3220 5
creneg.3221 1
creneg.3222 3
creneg.3223 11
creneg.3224 5
creneg.3225 10
creneg.3226 5
creneg.3227 7
creneg.3228 3
creneg.3229 1
creneg.3231 5
creneg.3232 10
creneg.3233 10
creneg.3234 5
creneg.3235 4
creneg.3236 10
creneg.3238 5
creneg.3239 7
creneg.3240 10
creneg.3241 1
creneg.3242 12
creneg.3243 10
creneg.3245 2
creneg.3246 8
creneg.3247 4
creneg.3248 10
creneg.3249 8
creneg.3250 2
creneg.3251 11
creneg.3252 3
creneg.3253 4
creneg.3254 5
creneg.3255 6
creneg.3256 11
creneg.3257 4
creneg.3260 10
creneg.3261 9
creneg.3263 4
creneg.3264 5
creneg.3266 3
creneg.3267 10
creneg.3269 5
creneg.3270 5
creneg.3272 4
creneg.3273 10
creneg.3274 11
creneg.3275 10
creneg.3276 4
creneg.3277 4
creneg.3278 2
creneg.3279 10
creneg.3280 11
creneg.3281 10
creneg.3282 3
creneg.3283 7
creneg.3284 7
creneg.3286 10
creneg.3287 7
creneg.3289 6
creneg.3291 3
creneg.3292 8
creneg.3293 6
creneg.3294 2
creneg.3295 7
creneg.3296 2
creneg.3297 10
creneg.3298 1
creneg.3301 3
creneg.3302 2
creneg.3303 11
creneg.3304 2
creneg.3305 11
creneg.3306 3
creneg.3307 2
creneg.3308 1
creneg.3309 2
creneg.3310 9
creneg.3311 2
creneg.3312 10
creneg.3313 2
creneg.3314 6
creneg.3315 11
creneg.3316 11
creneg.3317 11
creneg.3318 6
creneg.3319 10
creneg.3321 3
creneg.3322 9
creneg.3323 7
creneg.3324 8
creneg.3325 6
creneg.3326 3
creneg.3327 4
creneg.3328 1
creneg.3332 6
creneg.3333 10
creneg.3334 7
creneg.3335 9
creneg.3336 2
creneg.3337 11
creneg.3338 10
creneg.3339 5
creneg.3340 12
creneg.3341 11
creneg.3342 8
creneg.3343 2
creneg.3345 9
creneg.3346 3
creneg.3348 7
creneg.3349 11
creneg.3350 2
creneg.3351 9
creneg.3352 2
creneg.3354 7
creneg.3355 2
creneg.3356 11
creneg.3357 9
creneg.3358 4
creneg.3359 2
creneg.3360 5
creneg.3361 8
creneg.3362 6
creneg.3363 2
creneg.3364 4
creneg.3365 11
creneg.3366 10
creneg.3368 7
creneg.3369 10
creneg.3370 2
creneg.3371 10
creneg.3372 2
creneg.3373 12
creneg.3374 7
creneg.3375 2
creneg.3376 3
creneg.3377 11
creneg.3378 6
creneg.3379 3
creneg.3380 10
creneg.3381 5
creneg.3382 2
creneg.3384 11
creneg.3385 11
creneg.3386 1
creneg.3387 9
creneg.3389 7
creneg.3390 10
creneg.3391 2
creneg.3392 10
creneg.3393 2
creneg.3394 11
creneg.3395 2
creneg.3396 2
creneg.3397 2
creneg.3398 5
creneg.3399 9
creneg.3400 2
creneg.3401 2
creneg.3403 7
creneg.3404 2
creneg.3405 11
creneg.3406 2
creneg.3408 7
creneg.3409 2
creneg.3411 2
creneg.3412 6
creneg.3413 1
creneg.3414 6
creneg.3415 1
creneg.3416 8
creneg.3417 11
creneg.3418 8
creneg.3419 5
creneg.3420 5
creneg.3421 1
creneg.3422 8
creneg.3423 5
creneg.3424 6
creneg.3425 12
creneg.3426 1
creneg.3427 3
creneg.3428 11
creneg.3430 8
creneg.3432 6
creneg.3433 6
creneg.3434 11
creneg.3435 6
creneg.3436 2
creneg.3437 10
creneg.3438 8
creneg.3440 10
creneg.3441 10
creneg.3443 7
creneg.3444 9
creneg.3445 2
creneg.3446 7
creneg.3447 5
creneg.3449 1
creneg.3450 7
creneg.3451 11
creneg.3452 5
creneg.3453 4
creneg.3454 4
creneg.3457 11
creneg.3458 6
creneg.3459 3
creneg.3460 9
creneg.3461 11
creneg.3462 11
creneg.3463 4
creneg.3464 2
creneg.3465 2
creneg.3466 1
creneg.3467 2
creneg.3469 3
creneg.3470 10
creneg.3471 11
creneg.3472 3
creneg.3473 7
creneg.3475 1
creneg.3476 8
creneg.3477 10
creneg.3478 2
creneg.3481 3
creneg.3482 5
creneg.3483 6
creneg.3484 3
creneg.3485 6
creneg.3486 4
creneg.3487 5
creneg.3488 5
creneg.3489 5
creneg.3490 5
creneg.3491 2
creneg.3492 5
creneg.3494 10
creneg.3495 2
creneg.3496 7
creneg.3498 1
creneg.3499 1
creneg.3500 8
creneg.3501 5
creneg.3503 7
creneg.3504 2
creneg.3505 10
creneg.3506 11
creneg.3508 2
creneg.3509 8
creneg.3510 8
creneg.3512 12
creneg.3513 3
creneg.3514 3
creneg.3515 10
creneg.3516 6
creneg.3518 8
creneg.3519 10
creneg.3520 2
creneg.3521 6
creneg.3522 3
creneg.3523 7
creneg.3524 5
creneg.3526 11
creneg.3528 2
creneg.3529 1
creneg.3530 11
creneg.3531 9
creneg.3532 3
creneg.3533 7
creneg.3535 10
creneg.3536 3
creneg.3537 5
creneg.3538 9
creneg.3539 7
creneg.3540 4
creneg.3541 7
creneg.3542 2
creneg.3543 12
creneg.3544 12
creneg.3545 10
creneg.3546 3
creneg.3547 11
creneg.3549 11
creneg.3550 2
creneg.3551 3
creneg.3552 8
creneg.3553 10
creneg.3554 9
creneg.3555 3
creneg.3557 6
creneg.3558 5
creneg.3559 8
creneg.3560 2
creneg.3562 7
creneg.3563 2
creneg.3565 11
creneg.3566 8
creneg.3567 2
creneg.3568 9
creneg.3569 2
creneg.3570 8
creneg.3571 3
creneg.3573 2
creneg.3575 10
creneg.3576 7
creneg.3577 10
creneg.3578 9
creneg.3579 3
creneg.3580 6
creneg.3581 1
creneg.3582 2
creneg.3583 2
creneg.3585 1
creneg.3587 12
creneg.3590 4
creneg.3591 5
creneg.3593 12
creneg.3595 7
creneg.3596 3
creneg.3597 1
creneg.3598 3
creneg.3599 7
creneg.3600 3
creneg.3601 12
creneg.3603 4
creneg.3604 5
creneg.3605 9
creneg.3607 7
creneg.3609 1
creneg.3610 10
creneg.3611 1
creneg.3613 6
creneg.3614 7
creneg.3615 12
creneg.3616 9
creneg.3618 3
creneg.3619 5
creneg.3620 5
creneg.3621 7
creneg.3622 2
creneg.3623 11
creneg.3624 5
creneg.3625 6
creneg.3626 10
creneg.3627 8
creneg.3628 3
creneg.3629 10
creneg.3630 6
creneg.3631 1
creneg.3632 2
creneg.3633 11
creneg.3634 1
creneg.3635 5
creneg.3636 5
creneg.3637 2
creneg.3638 7
creneg.3639 4
creneg.3640 8
creneg.3641 11
creneg.3642 12
creneg.3643 3
creneg.3644 9
creneg.3645 2
creneg.3646 6
creneg.3647 11
creneg.3648 11
creneg.3649 6
creneg.3650 10
creneg.3651 11
creneg.3652 5
creneg.3653 1
creneg.3654 7
creneg.3655 8
creneg.3656 10
creneg.3657 10
creneg.3658 5
creneg.3659 5
creneg.3660 11
creneg.3661 11
creneg.3662 11
creneg.3663 10
creneg.3664 10
creneg.3665 5
creneg.3666 7
creneg.3667 8
creneg.3668 2
creneg.3669 6
creneg.3670 11
creneg.3671 8
creneg.3672 9
creneg.3673 6
creneg.3674 6
creneg.3675 5
creneg.3676 6
creneg.3677 4
creneg.3678 10
creneg.3679 10
creneg.3680 7
creneg.3682 2
creneg.3683 2
creneg.3684 7
creneg.3685 10
creneg.3686 10
creneg.3687 10
creneg.3689 8
creneg.3690 4
creneg.3691 5
creneg.3692 11
creneg.3693 2
creneg.3694 2
creneg.3696 10
creneg.3697 10
creneg.3698 10
creneg.3700 11
creneg.3701 2
creneg.3702 2
creneg.3703 8
creneg.3704 3
creneg.3706 7
creneg.3707 9
creneg.3708 8
creneg.3709 11
creneg.3710 3
creneg.3711 6
creneg.3712 1
creneg.3714 2
creneg.3715 8
creneg.3716 5
creneg.3717 7
creneg.3718 12
creneg.3719 2
creneg.3720 2
creneg.3721 12
creneg.3722 1
creneg.3723 11
creneg.3724 9
creneg.3725 10
creneg.3726 4
creneg.3727 7
creneg.3728 4
creneg.3729 8
creneg.3730 4
creneg.3731 7
creneg.3732 9
creneg.3733 1
creneg.3734 2
creneg.3735 10
creneg.3736 11
creneg.3737 5
creneg.3738 1
creneg.3739 7
creneg.3740 4
creneg.3741 9
creneg.3742 2
creneg.3743 2
creneg.3746 7
creneg.3748 2
creneg.3749 2
creneg.3750 10
creneg.3753 3
creneg.3754 8
creneg.3755 6
creneg.3757 2
creneg.3760 1
creneg.3761 8
creneg.3764 2
creneg.3765 3
creneg.3766 11
creneg.3767 5
creneg.3768 3
creneg.3769 7
creneg.3770 7
creneg.3771 2
creneg.3773 2
creneg.3774 10
creneg.3776 1
creneg.3777 2
creneg.3778 6
creneg.3780 2
creneg.3782 7
creneg.3784 3
creneg.3785 10
creneg.3786 10
creneg.3787 2
creneg.3789 11
creneg.3790 2
creneg.3791 3
creneg.3792 4
creneg.3793 2
creneg.3794 12
creneg.3795 6
creneg.3796 3
creneg.3797 3
creneg.3798 10
creneg.3799 6
creneg.3800 8
creneg.3801 3
creneg.3803 5
creneg.3804 8
creneg.3805 11
creneg.3806 11
creneg.3807 10
creneg.3808 12
creneg.3809 12
creneg.3810 1
creneg.3811 10
creneg.3812 1
creneg.3813 2
creneg.3815 2
creneg.3816 6
creneg.3817 5
creneg.3818 5
creneg.3820 10
creneg.3821 11
creneg.3822 3
creneg.3823 2
creneg.3824 6
creneg.3826 12
creneg.3827 2
creneg.3828 5
creneg.3829 2
creneg.3830 5
creneg.3831 8
creneg.3832 10
creneg.3833 7
creneg.3834 11
