# Supplementary material for: Loss of Kat2a enhances transcriptional noise and depletes acute myeloid leukemia stem-like cells
Source: eLife. 2020 Jan 27;9:e51754. doi: 10.7554/eLife.51754 (PMC7039681; doi:10.7554/eLife.51754)
Supplement: Figure 6—source data 1. [file elife-51754-fig6-data1.xlsx]

## Sheet: Sheet1
	Compact			Mixed			Disperse
DMSO	0.68884	0.655203	0.750341	0.277625	0.318342	0.223056	0.0340847	0.026455	0.026603
S6K1 inh	0.211429	0.201646	0.231214	0.494286	0.547325	0.531792	0.294286	0.251029	0.236994
