# Supplementary material for: Loss of Kat2a enhances transcriptional noise and depletes acute myeloid leukemia stem-like cells
Source: eLife. 2020 Jan 27;9:e51754. doi: 10.7554/eLife.51754 (PMC7039681; doi:10.7554/eLife.51754)
Supplement: Supplementary file 1. [file elife-51754-supp1.xlsx]

## Sheet: 10XGenomicsScRNAseq_basicStats
Total cells sequenced	8270
Total WT cells sequenced	4042
Total KO cells sequenced	4228
median UMI/cell	2025
median genes/cell	859
